# Supplementary material for: Massively multiplexed nucleic acid detection with Cas13
Source: Nature. 2020 Apr 29;582(7811):277–82. doi: 10.1038/s41586-020-2279-8 (PMC7332423; doi:10.1038/s41586-020-2279-8)
Supplement: Supplementary file 3 — Information for preparing colour codes. [file 41586_2020_2279_MOESM3_ESM.xlsx]

## Sheet: README
Each row represents a color code
Each column gives the volume (uL) of one of the three dyes
Column A = Alexa Fluor 555 volume
Column B = Alexa Fluor 594 volume
Column C = Alexa Fluor 647 volume
The total volume for each code is 50 uL

## Sheet: 64_color_codes
0	50	0
3	29	18
7	17	27
10	8	31
15	4	31
19	4	27
24	8	17
29	17	4
1	0	49
3	33	13
7	21	22
11	13	27
15	8	27
20	8	22
25	13	13
33	0	17
1	4	45
4	38	9
7	25	18
11	17	22
15	13	22
20	13	18
25	17	9
33	4	13
1	8	40
4	42	4
8	29	13
11	21	18
16	17	18
20	17	13
25	21	4
33	8	8
2	13	36
5	0	45
8	33	9
12	25	13
16	21	13
21	21	9
28	0	22
34	13	4
2	17	31
6	4	40
8	38	4
12	29	9
16	25	9
21	25	4
28	4	17
37	0	13
2	21	27
6	8	36
10	0	40
12	33	4
17	29	4
24	0	26
29	8	13
38	4	8
3	25	22
6	13	31
10	4	36
14	0	36
19	0	31
24	4	22
29	13	8
38	8	4

## Sheet: 210_color_codes
0	0	50
0	3	47
0	5	45
0	8	42
0	11	39
0	13	37
0	16	34
0	18	32
0	21	29
0	24	26
0	26	24
0	29	21
0	32	18
0	34	16
0	37	13
0	39	11
0	42	8
0	45	5
0	47	3
0	50	0
3	0	47
3	3	45
3	5	42
3	8	39
3	11	37
3	13	34
3	16	32
3	18	29
3	21	26
3	24	24
3	26	21
3	29	18
3	32	16
3	34	13
3	37	11
3	39	8
3	42	5
3	45	3
3	47	0
5	0	45
5	3	42
5	5	39
5	8	37
5	11	34
5	13	32
5	16	29
5	18	26
5	21	24
5	24	21
5	26	18
5	29	16
5	32	13
5	34	11
5	37	8
5	39	5
5	42	3
5	45	0
8	0	42
8	3	39
8	5	37
8	8	34
8	11	32
8	13	29
8	16	26
8	18	24
8	21	21
8	24	18
8	26	16
8	29	13
8	32	11
8	34	8
8	37	5
8	39	3
8	42	0
11	0	39
11	3	37
11	5	34
11	8	32
11	11	29
11	13	26
11	16	24
11	18	21
11	21	18
11	24	16
11	26	13
11	29	11
11	32	8
11	34	5
11	37	3
11	39	0
13	0	37
13	3	34
13	5	32
13	8	29
13	11	26
13	13	24
13	16	21
13	18	18
13	21	16
13	24	13
13	26	11
13	29	8
13	32	5
13	34	3
13	37	0
16	0	34
16	3	32
16	5	29
16	8	26
16	11	24
16	13	21
16	16	18
16	18	16
16	21	13
16	24	11
16	26	8
16	29	5
16	32	3
16	34	0
18	0	32
18	3	29
18	5	26
18	8	24
18	11	21
18	13	18
18	16	16
18	18	13
18	21	11
18	24	8
18	26	5
18	29	3
18	32	0
21	0	29
21	3	26
21	5	24
21	8	21
21	11	18
21	13	16
21	16	13
21	18	11
21	21	8
21	24	5
21	26	3
21	29	0
24	0	26
24	3	24
24	5	21
24	8	18
24	11	16
24	13	13
24	16	11
24	18	8
24	21	5
24	24	3
24	26	0
26	0	24
26	3	21
26	5	18
26	8	16
26	11	13
26	13	11
26	16	8
26	18	5
26	21	3
26	24	0
29	0	21
29	3	18
29	5	16
29	8	13
29	11	11
29	13	8
29	16	5
29	18	3
29	21	0
32	0	18
32	3	16
32	5	13
32	8	11
32	11	8
32	13	5
32	16	3
32	18	0
34	0	16
34	3	13
34	5	11
34	8	8
34	11	5
34	13	3
34	16	0
37	0	13
37	3	11
37	5	8
37	8	5
37	11	3
37	13	0
39	0	11
39	3	8
39	5	5
39	8	3
39	11	0
42	0	8
42	3	5
42	5	3
42	8	0
45	0	5
45	3	3
45	5	0
47	0	3
47	3	0
50	0	0
