# Supplementary material for: Massively multiplexed nucleic acid detection with Cas13
Source: Nature. 2020 Apr 29;582(7811):277–82. doi: 10.1038/s41586-020-2279-8 (PMC7332423; doi:10.1038/s41586-020-2279-8)
Supplement: Supplementary file 4 — A list of oligonucleotides used in this study. [file 41586_2020_2279_MOESM4_ESM.xlsx]

## Sheet: HAV round 1 targets and crRNAs
crRNA	Species name	# primers	# crRNAs	crRNA spacer sequence tested	Synthetic target sequence
crRNA1	---Deltavirus---Hepatitis_delta_virus---NA.aligned.p90.p3.3.tsv	3	3	aggcccucgagaacaagaagaagcagcu	GCCGGCTACTCTTCTTTCCCTTCTCTCGTCTTCCTCGGTCAACCTCCTGAGTTCCTCTTCTTCCTCCTTGCTGAGGCTCTTCCCTCCCGCGGAGAGCTGCTTCTTCTTGTTCTCGAGGGCCTTCCTTCGTCGGTGA
crRNA2	Adenoviridae---Mastadenovirus---Human_mastadenovirus_B---NA.aligned.p90.p3.1.tsv	1	1	cugcgccuccugcggugcggaugcauac	AATGGATTCGGGGGAGTATGCATCCGCACCGCAGGAGGCGCAGACGGTTTCGCACTCCACGAGCCAGGTCAGATCCGGCTCATCGGGGTCAAAAACAAG
crRNA3	Adenoviridae---Mastadenovirus---Human_mastadenovirus_C---NA.aligned.p90.p3.1.tsv	1	1	gaucggcucgcauccucgcaccgagcgu	GTAGGTGACAAAGAGACGCTCGGTGCGAGGATGCGAGCCGATCGGGAAGAACTGGATCTCCCGCCACCAGTTGGAGGAGTGGCTGTTGATGTGGTGAAAGTAGAAGTCCCTGCGACGGGCCGAACACTCGTGCTGGCTTTTGTAAA
crRNA4	Adenoviridae---Mastadenovirus---Human_mastadenovirus_D---NA.aligned.p90.p3.1.tsv	1	1	cgcucucguacgagggaggaggagagga	GTGCGTTCTCTTCCTTGTTAGAGATGAGGCGCGCGGTGGTGTCTTCCTCTCCTCCTCCCTCGTACGAGAGCGTGATGGCGCAGGCGACCCTGGAGGTTCCGTTTGTGCCTCCGCGGTATATGGCTCCTAC
crRNA5	Adenoviridae---Mastadenovirus---Human_mastadenovirus_E---NA.aligned.p90.p3.1.tsv	1	1	aggagcgcacgcccuucucgcggucgcc	CCTGGCCTACAACTATGGCGACCGCGAGAAGGGCGTGCGCTCCTGGACGCTGCTCACCACCTCGGACGTCACCTGCGGCGTGGAGCAAGTCTACTGGTC
crRNA6	Adenoviridae---Mastadenovirus---Human_mastadenovirus_F---NA.aligned.p90.p3.1.tsv	1	1	cacacaaaaaagaacacagaucuucaug	CCAGCGCTTGGATTACATGAAGATCTGTGTTCTTTTTTGTGTGCTAAGTTTAACAAGTAGCCTAAGGACTTCACCTACAACCGTTGGTTCCTTACGTCAGCTACAAGATTCCACCAAAGGTACACAC
crRNA7	Anelloviridae------Torque_teno_Leptonychotes_weddellii_virus-1---NA	degen	1	ggagauucucuuucuucuccgugagggg	GCTACAGTAAGATATTACCCCTCACGGAGAAGAAAGAGAATCTCCGTTCGAGGTTGGGAGC
crRNA8	Anelloviridae------Torque_teno_Leptonychotes_weddellii_virus-2---NA.aligned.p90.p3.1.tsv	1	1	uuugcuguacggaucggccgcccgauaa	TGAGTTTTTGCTGCTGGAGGACACAGCACACGGAGCTCAGTAATTGTGAGTAGCGAAGTGTCTGTGAGGCCGGGCGGGTGCAGTAGGCCTAAAGCCGAATCAAGGGGCTTATCGGGCGGCCGATCCGTACAGCAAAAC
crRNA9	Anelloviridae---Betatorquevirus---TTV-like_mini_virus---NA.aligned.p90.p3.2.tsv	2	1	gacuucggugguuucacucaccuucggc	TGATCTTGGGCGGGAGCCGAAGGTGAGTGAAACCACCGAAGTCTAGGGGCAATTCGGGCTAGATCAGTCTGGCGG
crRNA10	Anelloviridae---Gyrovirus---Avian_gyrovirus_2---NA.aligned.p90.p3.1.tsv	1	1	ccuccucuuaacgcggcgaucaaaggau	ATATGCGCGTAGAAGATCCTTTGATCGCCGCGTTAAGAGGAGGATCTTCAACCCACACCCGGGCTCCTATGTGGTAAGGCTACCGAACCCTTACAATAAGCTTACCCTCTTTTTCCAAGGCATTGTATTCATTCCGGAGGC
crRNA11	Anelloviridae---Gyrovirus---Chicken_anemia_virus---NA.aligned.p90.p3.1.tsv	1	1	accguugaugguccggguggaguaucuu	TGAACGCTCTCCAAGAAGATACTCCACCCGGACCATCAACGGTGTTCAGGCCACCAACAAGTTCACGGCCGTTGGAAACCCCTCACTGCAGAGAGATCCGGATTGGTATCGCTGGAA
crRNA12	Anelloviridae---Iotatorquevirus---Torque_teno_sus_virus_1a---NA.aligned.p90.p3.1.tsv	1	1	uuaauucugauugguuacacccuaugca	GCTCAAGTCCTCATTTGCATAGGGTGTAACCAATCAGAATTAAGGCGTTCCCAGTAAAGTGAATATAAGTAAGTGCAGTTCCGAATGGCTGAGTTT
crRNA13	Anelloviridae---Iotatorquevirus---Torque_teno_sus_virus_1b---NA.aligned.p90.p3.1.tsv	1	3	gccagaagcccucuaugaggcagguucu	AAGCTCCGGTCATACAATGGTTCCCTCCTAGCCGGAGAACCTGCCTCATAGAGGGCTTCTGGCCGTTGAGCTACGGACACTGGTTCCGTAC
crRNA14	Arenaviridae---Arenavirus---Mopeia_Lassa_virus_reassortant_29---L.aligned.p90.p3.1.tsv	1	1	uuaagucuagguuagguuugaaaaaauc	GACGTTTGGTGGAGTGATTTTTTCAAACCTAACCTAGACTTAAGATAAGATCTCATCATTGCATTCACAACATTGAAAGGTACCTCAATTAACTTGTGAATGTGCCACGACAGCAAAGTGGACACGTAA
crRNA15	Arenaviridae---Mammarenavirus---Argentinian_mammarenavirus---L.aligned.p90.p3.1.tsv	1	1	gauaugaaaauggcuguuaacaauggug	ATGAACAGGACAAGTCACCATTGTTAACAGCCATTTTCATATCACAGATTGCACGTTCGAATTCCTTTTCTGAATTCAAGCATGTGTATCTCATTGAACTACCCACAGCTTCTGAG
crRNA16	Arenaviridae---Mammarenavirus---Cali_mammarenavirus---S.aligned.p90.p3.1.tsv	1	1	ugaggaaggugaugaguuggaauaggcc	AATCTGATGAGATGTGGCCTATTCCAACTCATCACCTTCCTCATTTTGGCTGGCAGAAGTTGTGATGGCATGATGATTGATAGAAGGCACAATCTCACC
crRNA17	Arenaviridae---Mammarenavirus---Guanarito_mammarenavirus---L.aligned.p90.p3.2.tsv	2	2	acuauugauacaauuugugaucaaugug	CGACACCATTAGCCACACATTGATCACAAATTGTATCAATAGTTTCAGCAAGTTGTGTTGGAGTTTTACACTTGACATTATGCAATGCTGCAGANACAAACTTGGTTAACAGAGGTGTTTCCTCACCCATGA
crRNA18	Arenaviridae---Mammarenavirus---Lassa_mammarenavirus---S.aligned.p90.p3.2.tsv	2	1	ucguccuguaaauggacgcccccgugac	CGCCGAAAGGCGGTGGGTCACGGGGGCGTCCATTTACAGGACGACCTTGGGGCTTGAGGTTCTAAACACCATGTCTCTGGGGAGAACTGCTCTCAAAACTGGTATATTGAGTCCTCCTGACACAGCTGCATCATACATTAT
crRNA19	Arenaviridae---Mammarenavirus---Lymphocytic_choriomeningitis_mammarenavirus---L.aligned.p90.p3.7.tsv	7	3	uguugacuuggcauaugcauaaacuugu	TCATTGCATTCACAACAGGAAAGGGAACTTCAACAAGTTTGTGCATGTGCCAAGTTAACAAGGTGCTAACATGATCCTTNC
crRNA20	Arenaviridae---Mammarenavirus---Machupo_mammarenavirus---L.aligned.p90.p3.1.tsv	1	1	acaccauugcucacaaaguuuguugcug	CTGACAATTGTGTGGGTGTTTTACACTTTACATTATGTAAAGCTGCAGCAACAAACTTTGTGAGCAATGGTGTTTCTTCACCCATGACA
crRNA21	Arenaviridae---Mammarenavirus---Whitewater_Arroyo_mammarenavirus---S.aligned.p90.p3.2.tsv	2	2	ugucaaguugagugcagaagagucacgg	GATGCTCAAANCTCTTCCAAACAAGNTCTTCAAAAATTCGTGATTCTTCTGCACTCANCTTGACATCAACAATTTTCANATCTTGTCTNCCATGCATATCAAAAAGCTTTCTAATNTCATCTGCACCTTGTGCAGTGAAAACCATTGA
crRNA22	Astroviridae---Mamastrovirus---Mamastrovirus_1---NA.aligned.p90.p3.1.tsv	1	1	caguccgugauaggcaguguucuacaua	CTCCATGGGAAGCTCCTATGCTATCAGTTGCTTGCTGCGTTCATGGCAGAAGATCACCCTTTTAAGGTGTATGTAGAACACTGCCTATCACGGACTGCAAAGCAGCTTCGTGACTCTGG
crRNA23	Caliciviridae---Norovirus---Norwalk_virus---NA.aligned.p90.p3.4.tsv	4	1	gaucgcccucccacgugcucagaucuga	AGCCAATGTTCAGATGGATGAGATTCTCAGATCTGAGCACGTGGGAGGGCGATCGCAATCTGGCTCCCAGTTTTGTGAATGAAGATGGCGTCGAAT
crRNA24	Caliciviridae---Sapovirus---Sapporo_virus---NA	degen	1	agucaucaccauagguguggacagucuc	GGGCTCCCATCTGGCATGCCATTCACCAGTGTCATCAATTCWGTCAACCACATGATATACTTTGCCGCGGCTGTGCTGCAGGCCTATGAGGAACACAATGTGCCATACACTGGCAATGTGTTCCAGATTGAGACTGTCCACACCTATGGTGATGACTGCATGTA
crRNA25	Coronaviridae---Alphacoronavirus---Human_coronavirus_229E---NA.aligned.p90.p3.1.tsv	1	1	augggcacaauaaccaacuugcacacca	TAGTGTCAAACGTGATGGTGTGCAAGTTGGTTATTGTGCCCATGGTATTAAGTACTATTCACGTGTTAGAAGTGTTAGCGGTAGAGCTA
crRNA26	Coronaviridae---Alphacoronavirus---Human_coronavirus_NL63---NA.aligned.p90.p3.1.tsv	1	1	aauggugaaccaaacgcccuauacacag	GTGGTGAATGGAATGCTGTGTATAGGGCGTTTGGTTCACCATTTATTACAAATGGTATGTCATTGCTAGATATAATTGTTAAACCAGTTTTCTTTAATGCTTTTGTTAAATGCAATTGTGGTTCTGAGAGTTGGAGTGTTGGTG
crRNA27	Coronaviridae---Betacoronavirus---Human_coronavirus_HKU1---NA.aligned.p90.p3.1.tsv	1	1	gcuugaccaguagaggggcauaacccac	TGAAGTCAGATGAGGGTGGGTTATGCCCCTCTACTGGTCAAGCGATGGAAAGTGTTGGATTCGTTTATGATAATCATGTGAAGATAGATTGTCGCTGCATTCTTGGACAAGAATGGCATGT
crRNA28	Coronaviridae---Betacoronavirus---Middle_East_respiratory_syndrome-related_coronavirus---NA.aligned.p90.p3.1.tsv	1	1	gcuuccugauaggcuuucugcgcagcuu	CCTTTGCTGAGTTGGAAGCTGCGCAGAAAGCCTATCAGGAAGCTATGGACTCTGGTGACACCTCACCACAAGTTCT
crRNA29	Coronaviridae---Betacoronavirus---Severe_acute_respiratory_syndrome-related_coronavirus---NA.aligned.p90.p3.1.tsv	1	1	uguccucaccugcauuuagguuaggucc	TGTCTGCATGTTGTTGGACCTAACCTAAATGCAGGTGAGGACATCCAGCTTCTTAAGGCAGCATATGAAAATTTCAATTCACAGGACATCTTACTTGCACCATTGTTGTCAGCAG
crRNA30	Filoviridae---Ebolavirus---Reston_ebolavirus---NA.aligned.p90.p3.1.tsv	1	1	gacaauuaggaguccugaaaagcgagcc	TAATTCAGTTGCTCAGGCTCGCTTTTCAGGACTCCTAATTGTCAAAACCGTTCTTGATCATATTCTGCAAAAAACCGACCAAGGAGTAAGAC
crRNA31	Filoviridae---Ebolavirus---Sudan_ebolavirus---NA.aligned.p90.p3.1.tsv	1	1	cuuugcaacacuuuaggaaugcccccaa	TAGTCAATCCCCCATTTGGGGGCATTCCTAAAGTGTTGCAAAGGTATGTGGGTCGTATTGCTTTGCCTTTTCCTAACCTGG
crRNA32	Filoviridae---Ebolavirus---Zaire_ebolavirus---NA.aligned.p90.p3.1.tsv	1	1	ugacuguuuuucuguuguccacccuugg	TGCCTAACAGATCGACCAAGGGTGGACAACAGAAAAACAGTCAAAAGGGCCAGCATACAGAGGGCAGACAGA
crRNA33	Filoviridae---Marburgvirus---Marburg_marburgvirus---NA.aligned.p90.p3.1.tsv	1	1	ggcuugucuucucugggacuuuuucgac	CTTCATCAACTGAGGGTCGAAAAAGTCCCAGAGAAGACAAGCCTGTTTAGGATTTCGCTTCCTGCCGACATGTTCTCAGTA
crRNA34	Flaviviridae---Flavivirus---Bagaza_virus---NA.aligned.p90.p3.1.tsv	1	1	ugucauugauauggguaugcgacauggu	TTCTGGATCTGATGGACCATGTCGCATACCCATATCAATGACAGCCAACCTTCAGGATTTGACCCCGATAGGAAGGCTCATAACGGTCAATCCATATGTGTCTACATCATCATCGGGGACAAA
crRNA35	Flaviviridae---Flavivirus---Culex_flavivirus---NA.aligned.p90.p3.1.tsv	1	1	gggaacagcacguggucgaggagguaug	AGCTGTGGGAATCGACATACCTCCTCGACCACGTGCTGTTCCCGATGTACGTGATGTTGGCGTTCAATCTGAAATCACAGTTCGTACCTGTGGACTCGATGGTACTGCTGAACT
crRNA36	Flaviviridae---Flavivirus---Dengue_virus---NA.aligned.p90.p3.2.tsv	2	1	uugacacgcgguuucucgcgcguuucag	CCGTCTTTCAATATGCTGAAACGCGCGAGAAACCGCGTGTCAACTGTTTCACAGTTGGCGAAGAGATTCTCA
crRNA37	Flaviviridae---Flavivirus---Japanese_encephalitis_virus---NA.aligned.p90.p3.1.tsv	1	1	uguuccauuccauuuucggucaaaccuc	GTGTGAAAGAAGACCGCATAGCTTACGGAGGCCCATGGAGGTTTGACCGAAAATGGAATGGAACAGATGACGTGCAAGTGATCGTGGTAGAACCGGGGAAGGCTGCAGTAAACATCCAGACAAAACCAGGAGT
crRNA38	Flaviviridae---Flavivirus---Kyasanur_Forest_disease_virus---NA.aligned.p90.p3.1.tsv	1	1	cuuuaagccacuuaugcccucuuccggu	TTCCAGTGCATGCTCATAGTGATCTTACCGGAAGAGGGCATAAGTGGCTTAAAGGGGACTCAGTCAAGACGCATCTGACACGTGTGGAAGGCTGGGTATGGAAGAATAAGCTCCTGACGATGGCCTTTTGTGCAGTTGTGTGG
crRNA39	Flaviviridae---Flavivirus---Murray_Valley_encephalitis_virus---NA.aligned.p90.p3.1.tsv	1	1	cacuaaugggaauacgcgggguaugccg	CAATATGCTAAAACGCGGCATACCCCGCGTATTCCCATTAGTGGGAGTGAAGAGGGTAGTAATGAACTTGCTAGATGGCAGAGGGCCAATACGGTTTGTGTTGGCTCTCTTAGCTTTCTTCAGGTTTACAGCACTTGC
crRNA40	Flaviviridae---Flavivirus---Powassan_virus---NA.aligned.p90.p3.1.tsv	1	1	cuccaucaacccccaucaucaugcgccu	GTTGGGGCAAGTCAATCTTGTGGAGTGTGCCTGAAAGTCCTAGGCGCATGATGATGGGGGTTGATGGAGCTGGGGAGTGCCCCCTGCACAAGAGAGCAACAGGAGTGTT
crRNA41	Flaviviridae---Flavivirus---Saint_Louis_encephalitis_virus---NA.aligned.p90.p3.1.tsv	1	1	ccacggccauccagcagacuuccaagua	CGGGGTTGAAGAGGATACTTGGAAGTCTGCTGGATGGCCGTGGACCCGTGCGGTTCATACTAGCCATTCTGACATTCTTCCGATTTACAGCTCTACAGCCAACTGAGGCGCTGAAGCGCAGATGGAGGGCTGTAGAT
crRNA42	Flaviviridae---Flavivirus---Tembusu_virus---NA.aligned.p90.p3.1.tsv	1	1	cuuccagaacgacaucgauccacucaac	GAGGGAGTGAATGGTGTTGAGTGGATCGATGTCGTTCTGGAAGGAGGCTCATGTGTGACCATCACGGCAAAAGACAGGCCGACCATAGACGTCAAGATGATGAACATGGAGGCTACGGAATT
crRNA43	Flaviviridae---Flavivirus---Tick-borne_encephalitis_virus---NA.aligned.p90.p3.1.tsv	1	1	gagggggaccgccccccuuuccuuucag	GAGAACAAGAGCTGGGGATGGCCAGGAAGGCCATTCTGAAAGGAAAGGGGGGCGGTCCCCCTCGACGAGTGTCGAAAGAGACCG
crRNA44	Flaviviridae---Flavivirus---Usutu_virus---NA.aligned.p90.p3.1.tsv	1	1	uuaggauugugggccuccccaguuguug	CTGTCTCCAACTGTCCAACAACTGGGGAGGCCCACAATCCTAAGAGAGCTGAGGACACGTACGTGTGCAAAAGTGGTGTCACTGACAGGGGCTGGGGCAATGGCTGTGGACTATTTGGCAAAGGAAGTATAGACACGTGTGCCA
crRNA45	Flaviviridae---Flavivirus---West_Nile_virus---NA.aligned.p90.p3.1.tsv	1	1	gagggugguuguaaaggcuuugccaaug	CAAGTCTGGAAGCAGCATTGGCAAAGCCTTTACAACCACCCTCAAAGGAGCGCAGAGACTAGCCGCTCTAGGAGACACAGCTTGG
crRNA46	Flaviviridae---Flavivirus---Yellow_fever_virus---NA.aligned.p90.p3.1.tsv	1	1	uccaaauguguuuauugccuagcaacuc	ATTGGTCTGCAAATCGAGTTGCTAGGCAATAAACACATTTGGATTAATTTTAATCGTTCGTTGAGCGATTAGCAGAGAACTGACCAGAACATGTCTGGTCGTAAAGCTCAGGGAAAAACCCTGGGCGTCAATATGGTAC
crRNA47	Flaviviridae---Flavivirus---Zika_virus---NA.aligned.p90.p3.1.tsv	1	1	gaccaaguauaugacuuuuuggcucguu	AAAAACCCCATGTGGAGAGGTCCACAGAGATTGCCCGTGCCTGTGAACGAGCTGCCCCACGGCTGGAAGGCTTGGGGGAAATCGTACTTCGTCAGAGCAGCAAAGACAAATAACAGCTTTGTCGTGGATGGTGACACACTGAAGGAA
crRNA48	Flaviviridae---Hepacivirus---Hepacivirus_C---NA.aligned.p90.p3.2.tsv	2	2	ugacguccugugggcggcgguugguguu	TGAGCACAAATCCTAAACCTCAAAGAAAAACCAAAAGAAACACCAACCGTCGCCCACAGGACGTCAAGTTCCCGGGTGGCGGTCAGATCGTTGGTGGAGTTTACTTGTTGCCGCGCAGGGG
crRNA49	Flaviviridae---Pegivirus---Pegivirus_A---NA.aligned.p90.p3.2.tsv	2	1	ucagcugcgacggcugcgguguaggggc	GGTACGGGTTGGAGCCTGACCTGGCTGCGTCTTTGCTAAGACTATACGACGACTGCCCCTACACCGCAGCCGTCGCAGCTGACATTGGTGAAGCCTCT
crRNA50	Flaviviridae---Pegivirus---Pegivirus_C---NA.aligned.p90.p3.2.tsv	2	1	guguuucccggcacaucguccgcugaac	ATGTCAGCTGGGCAAAAGTACGCGGCGTCAACTGGCCCCTCCTGGTGGGTGTTCAGCGGACGATGTGCCGGGAAACACTGTCTCCCGGNCCATCGGATGACCCCCAATGGGC
crRNA51	Flaviviridae---Pegivirus---Pegivirus_H---NA.aligned.p90.p3.1.tsv	1	1	caccacagcgaauaacaggccucgagau	GGTGGCCATCAAGCTATCTCGAGGCCTGTTATTCGCTGTGGTGTTGGCGCACGGAGTGTGCCGACCTGGGCGGGTATTTGGTCTTGAGGTTTGCGCGGACATCTCTTGGTTGGTGGAGTTT
crRNA52	Hantaviridae---Orthohantavirus---Andes_orthohantavirus---S.aligned.p90.p3.1.tsv	1	1	caucaggcucaagcccuguuggaucaac	CTGGCTACAAAACCAGTTGATCCAACAGGGCTTGAGCCTGATGACCATCTGAAGGAGAAATCATCTCTGAGATATGGGAATGTCCTGGATGT
crRNA53	Hantaviridae---Orthohantavirus---Dobrava-Belgrade_orthohantavirus---L.aligned.p90.p3.1.tsv	1	1	uagucuauacacucuacugcugucagug	CCTTTCCAGTTGGGTCACTGACAGCAGTAGAGTGTATAGACTACCTGGATCGTCTCTATGCAATAAGGCATGACATTGTTGACCAGATGATAAAGCATGACTGGTCAGA
crRNA54	Hantaviridae---Orthohantavirus---Hantaan_orthohantavirus---L.aligned.p90.p3.1.tsv	1	1	uauacuggacaacaccaucauuucuucu	ACACAATGGCCCAGTAGAAGAAATGATGGTGTTGTCCAGTATATGAGGCTAGTTCAAGCTGAGATAAGTTATGTTAGAGAGCACTTGATCAAAACTGAGGAGAGAGCTGCACTAGAAGCCATGT
crRNA55	Hantaviridae---Orthohantavirus---Imjin_orthohantavirus---L.aligned.p90.p3.1.tsv	1	1	ugaaucuagcaaauugauacauucuacu	AGGCACAATAGGAGCAGTAGAATGTATCAATTTGCTAGATTCGCTGTATATGGTCCGCCATGACCTAATTGA
crRNA56	Hantaviridae---Orthohantavirus---Nova_orthohantavirus---S.aligned.p90.p3.2.tsv	2	1	ucugccauguugugguagugcugaugcu	TAGAGCACTAATCACAGCATCAGCACTACCACAACATGGCAGATATAGAGAGGCTAATAGCGGAGGGCCTTGAAATAGAAAAGGAGCTTATGACAGCTCGTATTCGTTTACAGGAGGCAAAGGAGGCTGCAGA
crRNA57	Hantaviridae---Orthohantavirus---Puumala_orthohantavirus---S.aligned.p90.p3.1.tsv	1	1	cuggcaacaacaaguuguuguucauggc	AAGAGGATATAACCCGCCATGAACAACAACTTGTTGTTGCCAGACAAAAACTTAAGGATGCAGAGAGAGCAGTGGAAATGGACCCAGATGACGTTAACAAAAACACACTGCAAGCAAGGCAACAAACAGTGTCAGC
crRNA58	Hantaviridae---Orthohantavirus---Seoul_orthohantavirus---L.aligned.p90.p3.1.tsv	1	1	uacuuauuuaagauacuauuagcaacca	TCACAAAGTCTCAGGTGGTTGCTAATAGTATCTTAAATAAGTATTGGGAAGAGCCATATTTTAGCCAAACAAGGAATATTAGTTTAAAAGGTATGTCAGGCCAAGTACAAG
crRNA59	Hantaviridae---Orthohantavirus---Sin_Nombre_orthohantavirus---S.aligned.p90.p3.1.tsv	1	1	cccgaguuugguuuccaaugcagacaca	CACATTACAGAGCAGACGGGCAGCTGTGTCTGCATTGGAGACCAAACTCGGAGAACTCAAACGGGAGCTGGCTGATCTTATTGCAGCTCAGAAATTGGCTTCAAAACCTGTTGATCCAACAGGGATTGAACCT
crRNA60	Hantaviridae---Orthohantavirus---Thottapalayam_orthohantavirus---S.aligned.p90.p3.1.tsv	1	1	uaguuuuugagaggauucuguuaaugcc	CAACCAAACTGAGAAGGCATTAACAGAATCCTCTCAAAAACTNATTCAGGAGATCGACCAGGCTGGACAAAATCCGGATTCCATTCAGCAGCAGTCTA
crRNA61	Hantaviridae---Orthohantavirus---Tula_orthohantavirus---S.aligned.p90.p3.1.tsv	1	1	auuuguccuccaaugcugacacagcugc	CCGACCCGGATGATGTTAACAAGAGTACACTACAGAGCAGACGGGCAGCTGTGTCAGCATTGGAGGACAAACTGGCAGACTTCAAGAGACAGCTTGCAGATCTGGTATCAAGTCAAAAAATGGGTGAAAAGCCTGT
crRNA62	Hepadnaviridae---Orthohepadnavirus---Hepatitis_B_virus---NA.aligned.p90.p3.1.tsv	1	1	acggacugaggcccacucccauaggaau	GCACCTGTATTCCCATCCCATCATCCTGGGCTTTCGCAAAATTCCTATGGGAGTGGGCCTCAGTCCGTTTCTCCTGGCTCAGTT
crRNA63	Hepeviridae---Orthohepevirus---Orthohepevirus_A---NA.aligned.p90.p3.1.tsv	1	2	ccacgacggcggccagacggcuggccgg	TGCCTATGCTGCCCGCGCCACCGGCCGGTCAGCCGTCTGGCCGCCGTCGTGGGCGGCGCAGCGGCGGTGCCGGCGGTGGTTTCTGGGGTGACAGGGTTGATTCTCAGCCCTTCGC
crRNA64	Herpesviridae---Cytomegalovirus---Human_betaherpesvirus_5---NA.aligned.p90.p3.1.tsv	1	1	auauucucgugagaacuuugagauucgc	TAAGAGGTTTCAAGTGCGAATCTCAAAGTTCTCACGAGAATATTGTCTTCAAGAATCGACAACTGTGGTCCAAGA
crRNA65	Herpesviridae---Lymphocryptovirus---Human_gammaherpesvirus_4---NA.aligned.p90.p3.1.tsv	1	1	gaagacggcagaaagcagagucugggaa	GTGTCTGTGGTTGTCTTCCCAGACTCTGCTTTCTGCCGTCTTCGGTCAAGTACCAGCTGGTGGTCCGCATGTTTTGATCCAAACTTTAGTTTTAGGATTTATGCATCCATTATCCCGCAGTTCCA
crRNA66	Herpesviridae---Rhadinovirus---Human_gammaherpesvirus_8---NA.aligned.p90.p3.1.tsv	1	1	cacgauuggccaagacaacaaaaaaccc	AGCCATTATACACACGGGTTTTTTGTTGTCTTGGCCAATCGTGTCTCCATGGCGCTAAAGGGACCACAAACCCTCGAGGAAAATATTGGGTCTGCGGCCCCCACTGGTCCCTGCGGGTACCTCTATGCCTATCTGACACACAACTTCCC
crRNA67	Herpesviridae---Simplexvirus---Human_alphaherpesvirus_1---NA.aligned.p90.p3.1.tsv	1	1	gcgccgcuagcaucuucguggccgcguu	ACGTACACAAACTCGAACGCGGCCACGAAGATGCTAGCGGCGCAGTGGGGCGCCCCCAGGCATTTGGCACAGAGAAACGCGTAATCGGCCACCCACTGGGGCGAGAGGCGGTAGGTTTGCTTGTACAGCTCGATGGT
crRNA68	Herpesviridae---Simplexvirus---Human_alphaherpesvirus_2---NA.aligned.p90.p3.1.tsv	1	1	uggaaacguucgcgaccacgggagacgu	GTGAAAAAGGCAGAGACGTCTCCCGTGGTCGCGAACGTTTCCAGGTGGCCCAGGAGCCGCTCCCCCTCGCGCCACGCGTACTCCAGGAGCAACTC
crRNA69	Herpesviridae---Varicellovirus---Human_alphaherpesvirus_3---NA.aligned.p90.p3.1.tsv	1	1	aguagagcuuauaucuuauguuagacca	ATCCTTGGTTGGTTTTGGTCTAACATAAGATATAAGCTCTACTATAGCGAGCGTGCATACAACAACCCAGGCCAGAATCCGAATGTA
crRNA70	Nairoviridae---Orthonairovirus---Crimean-Congo_hemorrhagic_fever_orthonairovirus---L.aligned.p90.p3.1.tsv	1	1	gagggaacauuuuucuuucugucaccgg	CCTGAATCTGTGGAGGCAGTGCCGGTGACAGAAAGAAAGATGTTCCCTCTGCCTGAGACTCCACTGAGTGAGGTGCATTCAATAGAGCG
crRNA71	Nairoviridae---Orthonairovirus---Nairobi_sheep_disease_orthonairovirus---S.aligned.p90.p3.1.tsv	1	1	gggcuccuugagcucucauggcacuuga	CCCTTGAACTAGCCAAGCAGTCAAGTGCCATGAGAGCTCAAGGAGCCCAGATTGACACTGTTTTTAGCAGCTACTACTGGCTTTGGAAGGCAGGTGTGACTGCAGAGATGTTCCCGACAGTCTCACAGTTTCT
crRNA72	Orthomyxoviridae---Alphainfluenzavirus---Influenza_A_virus---1.aligned.p90.p3.1.tsv	1	1	uuauggccauaugguccacugugguuuu	TCTAATGTCGCAGTCTCGCACTCGCGAGATACTGACAAAAACCACAGTGGACCATATGGCCATAATTAAGAAGTACACATCGGGGAGACAGGAAAAGAACCCGTCACTTAGGATGAAATGGATGATGGCAATGA
crRNA73	Orthomyxoviridae---Betainfluenzavirus---Influenza_B_virus---1.aligned.p90.p3.1.tsv	1	1	gggaacaccgguguaugggaauguuguu	ACAGGCAGCAATTTCAACAACATTCCCATACACCGGTGTTCCCCCTTATTCCCATGGAACGGGAACAGGCTACACAATAGACACCGTGATCAGAAC
crRNA74	Orthomyxoviridae---Gammainfluenzavirus---Influenza_C_virus---1.aligned.p90.p3.1.tsv	1	1	guagcauggggccaaaagauagaguuuu	ATCTGCTTTAGGAGGACCATTAGGGAAAACTCTATCTTTTGGCCCCATGCTACTCAAGAAAATTTCTGGTTCCGGAGTAAAAGTTAAAGATACAGTATATATCCAAGGTGTCAGAGCAGTACAA
crRNA75	Papillomaviridae---Alphapapillomavirus---Alphapapillomavirus_4---NA.aligned.p90.p3.1.tsv	1	1	cucuggcguuccaacaaccaucugcgua	CAGTGGGTATGGCAATACGCAGATGGTTGTTGGAACGCCAGAGGAGGTAACGGGGGATGAGNANAGCCAAGGGGGGCGGCCGGTGGAGGATNAGGAGGAGGAGCGTCAAGGGGGAGACGGAGAGGCAGATCTAAC
crRNA76	Papillomaviridae---Alphapapillomavirus---Alphapapillomavirus_7---NA.aligned.p90.p3.2.tsv	2	2	aaggguuuccuucggugucugcaucuuc	TCCAGATTAGATTTGCACGAGGAAGAGGAAGATGCAGACACCGAAGGAAACCCTTTCGGAACGTTTAAGTGCGTT
crRNA77	Papillomaviridae---Alphapapillomavirus---Alphapapillomavirus_9---NA.aligned.p90.p3.1.tsv	1	1	cgcauguguuuccaauagucuauauggu	GTACAGACCTACGTGACCATATAGACTATTGGAAACACATGCGCCTAGAATGTGCTATTTATTACAAGGCCAGAGAAATGGGATT
crRNA78	Papillomaviridae---Betapapillomavirus---Betapapillomavirus_1---NA.aligned.p90.p3.3.tsv	3	1	ccaaagccuuuuaaaaaaagauuuccag	TGAACTTACTGACCAAAGCTGGAAATCTTTTTTTAAAAGGCTTTGGAAACAATTAGAGCTGAGTGACCAAGAAGACGAGGGCGAGGATGGAGAATCTCAGCGAGCGTTTCAATG
crRNA79	Papillomaviridae---Betapapillomavirus---Betapapillomavirus_2---NA.aligned.p90.p3.6.tsv	6	3	cuuguagugcauugaaacguucgcugag	TAAAAGGCTTTGGACACAATTAGAGCTCAGTGATCAAGAAGACGAGGGAGAGGATGGAAACACTCAGCGAACGTTTCAATGCACTGCAAGA
crRNA80	Paramyxoviridae---Avulavirus---Avian_avulavirus_1---NA.aligned.p90.p3.2.tsv	2	1	aggugcaggaguauugucuuggcucugc	GAGTCACAACCATCAGCTGGTGCAACCCCTCATGCGCTCCAGTCAGGGCAGAGCCAAGACAATACTCCTGTACCTGTGGATCATGTCCAGCTACCTGTCGACTTTGTGCAGGCGATGATGTCTATGATGGAGGCATTATCACA
crRNA81	Paramyxoviridae---Avulavirus---Avian_avulavirus_4---NA.aligned.p90.p3.1.tsv	1	1	ugaggcgagcaaggauugaguccggauc	AAAGGAACTCCAACACCAGGTCCGGACTCAATCCTTGCTCGCCTCAGACAAGCAAACTGAGAGGTTCATCTTCCTCAACACTTACGGGTTTATCTATGACACTACACCGGACAAGACAACTTTTTCCACCCCA
crRNA82	Paramyxoviridae---Avulavirus---Avian_avulavirus_6---NA.aligned.p90.p3.1.tsv	1	1	cgacuccggacccggaguccaccagcuu	AAAATCGTGAGGGGGAAGCTGGTGGACTCCGGGTCCGGAGTCGGTGGACCTGAGTCTAGTAGCTTCCCTGCTGTGCCAAGATGTCGTCAGTGTTCAC
crRNA83	Paramyxoviridae---Henipavirus---Hendra_henipavirus---NA.aligned.p90.p3.1.tsv	1	1	uacuuccuccugguugauagaaucauug	CACTACTCCCGAGGACAATGATTCTATCAACCAGGAGGAAGTAGTTGGGGACCCGTCTGATCAGGGTTTAGAGCATCCTTTCCCTTTGGGGAAATTCCCGGAGAAAGAAGAAACTCCTGATGTACGCAG
crRNA84	Paramyxoviridae---Henipavirus---Nipah_henipavirus---NA.aligned.p90.p3.1.tsv	1	1	gcaaagcuccacaauaauggguaaccuc	CTAAATTTGCCCCTGGAGGTTACCCATTATTGTGGAGCTTTGCCATGGGTGTGGCTACTACTATTGACAGGTCTATGGGGGCATTGAATATCAATCGTGGTTATCTTGAGCC
crRNA85	Paramyxoviridae---Morbillivirus---Canine_morbillivirus---NA.aligned.p90.p3.1.tsv	1	1	ccaaaaccagguauagcuaucauaaugc	AGGGGCATCTATCAAGCATTATGATAGCTATACCTGGTTTTGGGAAGGACACTGGAGACCCTACGGCAAATGTCGACATTAACCCAGAGC
crRNA86	Paramyxoviridae---Morbillivirus---Feline_morbillivirus---NA.aligned.p90.p3.1.tsv	1	1	aucccucgagaugcaaaagucaauucuc	AAGCTGGTAATCCTGGAGAATTGACTTTTGCATCTCGAGGGATTAATTTAGATAAGCAAGCTCAACAATACTTTAAACTGGCTGAGAAAAATGATCAGGGGTATTATGTTAGCTTAGGATTTGAGAACCCACCA
crRNA87	Paramyxoviridae---Morbillivirus---Measles_morbillivirus---NA.aligned.p90.p3.1.tsv	1	1	uuuuucccgaucggcuuuaguugaaauu	GACAGCTGCTGAAGGAATTTCAACTAAAGCCGATCGGGAAAAAGATGAGCTCAGCCGTCGGGTTTGTTCCTGACACCGGCCCTGCATCACGCAGTGTAATCCGCTCCATTATAAAATCCAGCCGGCTAG
crRNA88	Paramyxoviridae---Morbillivirus---Rinderpest_morbillivirus---NA.aligned.p90.p3.1.tsv	1	1	uucaccgcugugaucagaaacaugauaa	AGAGAAAGCAACAGCTGTGATGGGGAGCTGGGAGCACTCATGGATGACCTCCCAGTGCACAATACCGAGGTACAGTGTTATCATGTTTCTGATCACAGCGGTGAAAAGGTTGAGGGAGTCGAAGATGCTGACTCTATCCTGGT
crRNA89	Paramyxoviridae---Morbillivirus---Small_ruminant_morbillivirus---NA.aligned.p90.p3.1.tsv	1	1	cagaguauacuucguucuucuuucuucu	CACGTGGGCAACTTTAGAAGAAAGAAGAACGAAGTATACTCTGCTGATTACTGCAAAATGAAGATTGAAAAGATGGGTTTAGTTTTTGCCCTGGGAGGA
crRNA90	Paramyxoviridae---Respirovirus---Bovine_respirovirus_3---NA.aligned.p90.p3.1.tsv	1	1	cuguaauaauguaaucgcccuuucugua	GAGGACACAGAAGAGAGCACTCGATTTACAGAAAGGGCGATTACATTATTACAGAATCTTGGTGTAATCCAATCTGCA
crRNA91	Paramyxoviridae---Respirovirus---Human_respirovirus_1---NA.aligned.p90.p3.1.tsv	1	1	ucuacuguccaauuauccuguuaaauuc	CTGCAGGGATAGGAGGAATTTAACAGGATAATTGGACAGTAGAAACCAGATCAAAAGTAAGAAAAACTTAGGGTGAATGACAATTCACAGATCAGCTCAACCAGACATCATCAGCATACACGAAACCAACCTTCACAGTGGAT
crRNA92	Paramyxoviridae---Respirovirus---Human_respirovirus_3---NA.aligned.p90.p3.1.tsv	1	1	ccuaaacaugauggauacccaaacgugu	TTGAAGACCTTGTCCACACGTTTGGGTATCCATCATGTTTAGGAGCTATTATAATACAGATCTGGATAGTTTTGGTCAAAGCTATCACTAGCATCTCAGGGT
crRNA93	Paramyxoviridae---Respirovirus---Murine_respirovirus---NA.aligned.p90.p3.1.tsv	1	1	ugagacugugcuccucuggccggggaua	GGGAGGAGGTGCTGTTATCCCCGGCCAGAGGAGCACAGTCTCAGTGTTCGTACTAGGCCCAAGTGTGACTGATGATGCAGACAAGTTATTCATTGCAACCACCTTCNTAGC
crRNA94	Paramyxoviridae---Rubulavirus---Human_rubulavirus_2---NA.aligned.p90.p3.1.tsv	1	1	ccgcagaugcuggggcaggauccgcaug	GCAAGTTCACCTGCACATGCGGATCCTGCCCCAGCATCTGCGGAGAATGTGAGGGAGATCATTGAGCTCTTAAAGGGGCTTGATCTTCGCCTTCAGAC
crRNA95	Paramyxoviridae---Rubulavirus---Human_rubulavirus_4---NA.aligned.p90.p3.1.tsv	1	1	uaguuucugaucaauggauccuggacac	CCATGGGAGTTGGAAGTGTCCAGGATCCATTGATCAGAAACTATCAGTTTGGAAGGAACTTCTTAAATACCAGNTATTTTCAGTATGGTGTTGAGACTGCAATGAAACACCAGG
crRNA96	Paramyxoviridae---Rubulavirus---Mammalian_rubulavirus_5---NA.aligned.p90.p3.1.tsv	1	1	aaauagagauugaggauugagccaauga	AGGCCCAAGATGCTATCATTGGCTCAATCCTCAATCTCTATTTGACCGAGTTGACAACTATCTTCCACAATCAAATTACAAACCCTGCATTGAGTCCTATTACAATTCAAGCTTTAAGGATCCTACTGGGGAG
crRNA97	Paramyxoviridae---Rubulavirus---Mumps_rubulavirus---NA.aligned.p90.p3.1.tsv	1	1	uugcaggaguggaaucuugcugcggcag	TATGCTCACCTATCACTGCCGCAGCAAGATTCCACTCCTGCAAATGTGGGAATTGCCCAGCAAAGTGCGATCAGTGCGAACGAGATT
crRNA98	Parvoviridae---Erythroparvovirus---Primate_erythroparvovirus_1---NA.aligned.p90.p3.1.tsv	1	1	cgccuggggugaugagguuaaaaaagcu	GAACTCAGTGAAAGCAGCTTTTTTAACCTCATCACCCCAGGCGCCTGGAACACTGAAACCCCGCGCTCTAGTACGCCCATCCCCGGGACCAGTTCAGGAGAATCATTTGTCGGAAGCCCAGTTTCCTCCGAAGTTGTAGC
crRNA99	Peribunyaviridae---Orthobunyavirus---Akabane_orthobunyavirus---S.aligned.p90.p3.1.tsv	1	1	auuugaccccugcaaaaguaagaucgac	CATAAGACGCCACAACCAAGTGTCGATCTTACTTTTGCAGGGGTCAAATTTACAGTGGTTAATAACCATTTTCCCCAGTACACTGCAAATCCAGTGTCAGA
crRNA100	Peribunyaviridae---Orthobunyavirus---Bunyamwera_orthobunyavirus---S.aligned.p90.p3.1.tsv	1	1	cguccuuuaauguagaagauucgaaugu	TTAAGCGTATCCACACCACTGGGCTTAGTTATGACCACATTCGAATCTTCTACATTAAAGGACGCGAGATTAAAACTAGTCTCGCAAAAAGAAGTGAATGGGAGGTTACGCTTAACCTTGGGGG
crRNA101	Peribunyaviridae---Orthobunyavirus---California_encephalitis_orthobunyavirus---S.aligned.p90.p3.1.tsv	1	1	cuguuuccaggaaaaugauuauugacaa	AAATTTGGAGAGTGGCAGGTGGAGGTTGTCAATAATCATTTTCCTGGAAACAGGAACAACCCAATTGGTAACAACGATCTTACCATCCA
crRNA102	Peribunyaviridae---Orthobunyavirus---Guaroa_orthobunyavirus---S.aligned.p90.p3.1.tsv	1	1	acuuacucuaugaagugugaaugaauca	CAGTCCAGTCCTCGATGATTCATTCACACTTCATAGAGTAAGTGGTTACCTGGCAAGGTACTTACTTGAAAGATATTTAACTGTATCAGCACCTGAGCAAG
crRNA103	Peribunyaviridae---Orthobunyavirus---Oropouche_orthobunyavirus---S.aligned.p90.p3.1.tsv	1	1	ugccuccggaucaaauguagauguaguc	CGATGTACCACAACGGACTACATCTACATTTGATCCGGAGGCAGCATATGTGGCATTTGAAGCTAGATACGGACAAGTGCTCA
crRNA104	Peribunyaviridae---Orthobunyavirus---Sathuperi_orthobunyavirus---L.aligned.p90.p3.1.tsv	1	1	cucucuaccaaaguagucaugucuagcc	TGCTGATCTTCTCATGGCTAGACATGACTACTTTGGTAGAGAGGTATGTTATTACCTGGATATCGAATTCCGGCAGGATGTTCCAGCTTACGACATACTTCTTGAATTTCTGCCAGCTGGCACTGCTTTCAACATTCGC
crRNA105	Peribunyaviridae---Orthobunyavirus---Shuni_orthobunyavirus---S.aligned.p90.p3.1.tsv	1	1	auaaaugccacauacccgaccuccgggu	ATCTCGCTACGTTTAACCCGGAGGTCGGGTATGTGGCATTTATTGCTAAACATGGGGCCCAACTCAATTTCGATACCGTTAGAGTCTTCTTCCTCAATCAGAAGAAGGCCAAGATGGTACTCAGTAAGACGGC
crRNA106	Phenuiviridae---Phlebovirus---Candiru_phlebovirus---L.aligned.p90.p3.6.tsv	6	5	gauaauucagcaccuauuaaugagacca	GGCTCTTGGTGTCAAATGGTTTCACTAATTGGTGCAGAATTATCAGCATCAGTTAAACAGCATGTGGGGAAAGGCC
crRNA107	Phenuiviridae---Phlebovirus---Rift_Valley_fever_phlebovirus---L.aligned.p90.p3.1.tsv	1	1	ucagaagcaaagaacuucccuauggacc	TGGAGACAATAGCCAGGTCCATAGGGAAGTTCTTTGCTTCTGATACCCTCTGTAACCCCCCCAATAAAGTGAAAATTCCTGAGACACATGGCATCAGGGCTCGGAAGCAATGTAAGGGGCCTGTGTGGACTTGTGCAACATC
crRNA108	Phenuiviridae---Phlebovirus---SFTS_phlebovirus---L.aligned.p90.p3.1.tsv	1	1	ggcaucgacagucacaucuaggucuggc	CAAATCTACGACAGGCCAGGGCTGCCAGACCTAGATGTGACTGTCGATGCCACAGGTGTGACAGTGGACATAGGGGCTGTGCCAGACTCAGCATCACAACTGGGTTCATCAATCAATGCTGGGTTGATCACA
crRNA109	Phenuiviridae---Phlebovirus---Sandfly_fever_Naples_phlebovirus---M.aligned.p90.p3.2.tsv	2	2	ucacauggguaccugcugcagaaauauu	TTGAGTCATGCAAAGGTGTTACTACATCATCAGCCTCTAAGTGCTCTGGGGATGAATATTTCTGCAGCAGGTACCCATGTGAAACAGCAAATGTTGAAGCCCACTGCATTCTANGAAGGCATAGTGCA
crRNA110	Phenuiviridae---Phlebovirus---Sandfly_fever_Sicilian_virus---S.aligned.p90.p3.3.tsv	3	3	agagaggucacuugccaugccuuggaag	ATGGGGCCCAGCATGCTACATCAGTTCTGTNAAGCCTATGGTGTACACCTTCCAAGGCATGGCAAGTGACCTCTCTAGGTTTGANCTGACTAGTTTCTCTANGAGAGGACTGCCAAATGTTNTGAAAGCTCTNAGCTGGCCAC
crRNA111	Phenuiviridae---Phlebovirus---Uukuniemi_phlebovirus---S.aligned.p90.p3.3.tsv	3	3	ugggccagcucNaaaauccuccucagga	GATTTGATGCTGCTGTGGTCCTGAGGAGGATTTTNGAGCTGGCCCANAAAGCTGGNCTGGACANGGACCAGATGATGAGGGACA
crRNA112	Picornaviridae---Aphthovirus---Foot-and-mouth_disease_virus---NA.aligned.p90.p3.1.tsv	1	1	uguuaccucgggguaccugaagggcauc	TGGTGACAGGCTAAGGATGCCCTTCAGGTACCCCGAGGTAACACGCGACACTCGGGATCTGAGAAGGGGACTGGGGCTTCTTTAAAAGCGCCCAGTTTAAAAAGCTTCTATGCCTGAATAGGTGACCGGAG
crRNA113	Picornaviridae---Cardiovirus---Cardiovirus_A---NA.aligned.p90.p3.1.tsv	1	1	caaugggguaccuucugggcauccuuca	TATTCAACAAGGGGCTGAAGGATGCCCAGAAGGTACCCCATTGTATGGGATCTGATCTGGGGCCTCGGTGCACATGCTTTACATGTGTTTAGTCGAGGTTAAAAAACGTCTAGGCCCCCCNAACCACGGGGACGTGGTTTTCCTTTG
crRNA114	Picornaviridae---Cardiovirus---Cardiovirus_B---NA.aligned.p90.p3.1.tsv	1	1	cccagcagggcagaaaacaucacauaau	TATCATGCCTCCCCGATTATGTGATGTTTTCTGCCCTGCTGGGCGGAGCATTCTCGGGTTGAGAAACCTTGAATCTTTTCCTTTGGAACCTTGGTTCCCCCGGTCTAAGCCGCTTGGAATATGA
crRNA115	Picornaviridae---Enterovirus---Enterovirus_A---NA.aligned.p90.p3.6.tsv	6	5	uguguucuccgaaugugggauauccguc	CATTCATGTCACCTGCGAGTGCTTATCAATGGTTTTATGACGGATATCCCACATTCGGAGAACACAAACAGGAGAAAGATCTTGAATATGGGGCATGTCCTAATAACATGATGGGCACTTT
crRNA116	Picornaviridae---Enterovirus---Enterovirus_B---NA.aligned.p90.p3.1.tsv	1	3	gcugcagaguugcccguuacgacagacu	ATGCGGCTAATCCTAACTGCGGAGCAGATACCCACAAACCAGTGGGCAGTCTGTCGTAACGGGCAACTCTGCAGCGGAACCGACTACTTTGGGTG
crRNA117	Picornaviridae---Enterovirus---Enterovirus_C---NA.aligned.p90.p3.1.tsv	1	2	caauccaauucgcuuuaugauaacaauc	CGACTACTTTGGGTGTCCGTGTTTCCTTTTATTTTATAATGGCTGCTTATGGTGACAATCATAGATTGTTATCATAAAGCGAATTGGATTGGCCA
crRNA118	Picornaviridae---Enterovirus---Enterovirus_D---NA.aligned.p90.p3.1.tsv	1	1	aauugucccgagccugguaaaagguaug	CTCAAGGTGTCCCAACATACCTTTTACCAGGCTCGGGACAATTCCTAACAACTGATGATCATAGCTCTGCACCAGCTCTCCCGTGTTTCAACCCAACTCC
crRNA119	Picornaviridae---Enterovirus---Enterovirus_E---NA.aligned.p90.p3.1.tsv	1	1	gcaacacuggauugugcgcacacgcucg	GCTAATCCCAACCTCCGAGCGTGTGCGCACAATCCAGTGTTGCTACGTCGTAACGCGTAAGTTGGAGGCGGAACAGACTACTTT
crRNA120	Picornaviridae---Enterovirus---Rhinovirus_A---NA.aligned.p90.p3.1.tsv	1	1	acacccaaaguaguuggucccaucccgc	GCCCCTGAATGTGGCTAACCTTAACCCTGCAGCCAGTGCACACAATCCAGTGTGTATCTGGTCGTAATGAGCAATTGCGGGATGGGACCAACTACTTTGGGTGTCCG
crRNA121	Picornaviridae---Enterovirus---Rhinovirus_B---NA.aligned.p90.p3.1.tsv	1	5	uggauugugaugcaaggcuccgggguua	CCCTGAATGCGGCTAACCTTAACCCCGGAGCCTTGCGGCACAATCCAGTGTTGTTAAGGTCGTAATGAGCAATTCTGGGATGGGACCGACTACTTTG
crRNA122	Picornaviridae---Enterovirus---Rhinovirus_C---NA.aligned.p90.p3.1.tsv	1	1	acauacaugcuggcuugcaugcaauagc	GCCCCTGAATGCGGCTAATCCTAACCCCGCAGCTATTGCATGCAAGCCAGCATGTATGTAGTCGTAATGAGCAATTGTGGGATGGAACCGACTACTTTGGGTG
crRNA123	Picornaviridae---Hepatovirus---Hepatovirus_A---NA.aligned.p90.p3.1.tsv	1	1	agccuaccccuuguggaagaucaaagag	GAGTCTAAATTGGGGACGCAGATGTTTGGGACGTCACCTTGCAGTGTTAACTTGGCTTTCATGAACCTCTTTGATCTTCCACAAGGGGTAGGCTACGGGTGAAACCTCTTAGGC
crRNA124	Picornaviridae---Kobuvirus---Aichivirus_A---NA.aligned.p90.p3.1.tsv	1	1	gcaaccacaucacugauuguucguacgu	CACGATCTATGAAGTCACCTTCCTCAAGCGCTGGTTCGTTCCGGACGACGTTAGGCCCATCTACATCCACCCTGTGATGGACCCTGACACGTACGAACAATCAGTGATGTGGTTGCGTGATGGAGATTT
crRNA125	Picornaviridae---Parechovirus---Parechovirus_A---NA.aligned.p90.p3.1.tsv	1	1	ccuuacaacuaguguuugcauuacuacc	GGCCAAAAGCCAAGGTTTAACAGACCCTTTAGGATTGGTTCAAACCTGAAATGTTNTGGAAGATATTTAGTACCTGCTGATTTGGTAGTAGTGCAAACACTAGTTGTAAGGCCCACGAAGGATGCCCAGAAGGTA
crRNA126	Pneumoviridae------Respiratory_syncytial_virus---NA.aligned.p90.p3.1.tsv	1	1	auuccacaaucaggagagucaugccugu	AGAGGTGGCTCCAGAATACAGGCATGACTCTCCTGATTGTGGAATGATAATATTATGTATAGCAGCATTAGTAATAACCAAATTAGCAGCAGGGGATAGA
crRNA127	Pneumoviridae---Metapneumovirus---Avian_metapneumovirus---NA.aligned.p90.p3.1.tsv	1	2	gcuugaguuauagcuugaucugccuccc	AAGCTGCAATTAGTGGGGAAGCAGATCAAGCTATAACTCAAGCTAGGATTGCTCCATACGCTGGNTTGATCATGATAATGACAATGAACAACCCTAA
crRNA128	Pneumoviridae---Metapneumovirus---Human_metapneumovirus---NA.aligned.p90.p3.1.tsv	1	1	ucauaaucauuuugacugucgucacuca	AAAAAGAGGCTGCAGAACACTTCCTAAATGTGAGTGACGACAGTCAAAATGATTATGAGTAATTAAAAAAGTGGGACAAGTCAAAATGTCATTCCCTGAAGGAAAAGATATTCTTTTCATGGGTAATGAAGCAGCAA
crRNA129	Pneumoviridae---Orthopneumovirus---Human_orthopneumovirus---NA.aligned.p90.p3.1.tsv	1	1	gccuucgugaagcuuguucacguauguu	TGGGGCAAATATGGAAACATACGTGAACAAACTTCACGAAGGCTCCACATACACAGCTGCTGTTCAATACAATGTCCTAGAAAAAGACGATGATCCTGCATCACTTACAATATGGGTGCC
crRNA130	Polyomaviridae---Alphapolyomavirus---Human_polyomavirus_5---NA.aligned.p90.p3.1.tsv	1	1	uguaagcaaggcuuaaagguuguaucag	TTATTTGGTGCTTGCCTGATACAACCTTTAAGCCTTGCTTACAAGAAGAAATTAAAAACTGGAAGCAAATTTTACAGAGTGAAATATCATATGGTAAATTTTGTCAAATGATAGAAAATGTAGAAGCTGGTCAGGAC
crRNA131	Polyomaviridae---Betapolyomavirus---Human_polyomavirus_1---NA.aligned.p90.p3.1.tsv	1	1	uuggucacaugaaguacugggggaacau	TCACAGGAGGGGAAAATGTTCCCCCAGTACTTCATGTGACCAACACAGCTACCACAGTGTTGCTAGATGAACAGGGTGTGGGGCCTCTTTGTAAAG
crRNA132	Polyomaviridae---Betapolyomavirus---Human_polyomavirus_2---NA.aligned.p90.p3.1.tsv	1	1	ugccauacauaggcugcccaucaacucu	AACAGAAGGACCCCTAGAGTTGATGGGCAGCCTATGTATGGCATGGATGCTCAAGTAGAGGAGGTTAGAGTTTTTGAGGGGACAGAGGAACTTCCAGGGGACCCAGACATGATGAG
crRNA133	Polyomaviridae---Betapolyomavirus---Human_polyomavirus_3---NA.aligned.p90.p3.1.tsv	1	1	uauagguaguugggccuuuauacuuguc	GGTGTAACACCCACAGACAAGTATAAAGGCCCAACTACCTATACAATTAATCCACCAGGAGACCCTAGAACACTGC
crRNA134	Polyomaviridae---Betapolyomavirus---Human_polyomavirus_4---NA.aligned.p90.p3.1.tsv	1	1	agugaaacuuaauacuuuugcuccaccu	CAATTAGCAGCCACAAGGTGGAGCAAAAGTATTAAGTTTCACTGTTATGTGCAGGAATGTGCAGCTGTGACCTTTTA
crRNA135	Polyomaviridae---Betapolyomavirus---Macaca_mulatta_polyomavirus_1---NA.aligned.p90.p3.1.tsv	1	1	caaaaagcuugagaaauggcauuaaaaa	ATTGGGGTCCAACACTTTTTAATGCCATTTCTCAAGCTTTTTGGCGTGTAATACAAAATGACATTCCTAGGCTCACC
crRNA136	Poxviridae---Orthopoxvirus---Cowpox_virus---NA.aligned.p90.p3.1.tsv	1	2	gcuugaguuauagcuugaucugccuccc	GCTACGGGCATTGTCATCTTTAAAACTCTCCACTTTCCATCTTCTGGAGATCTTCTTTCAATGGTAGGATTATAATATCTGTTGTTATAATCGTAATATCCACAATCAGGATCTGTAAAGCGAGC
crRNA137	Poxviridae---Orthopoxvirus---Monkeypox_virus---NA.aligned.p90.p3.1.tsv	1	1	ucacgacgaggaucuauguaucuaacag	CCACCGCAATAGATCCTGTTAGATACATAGATCCTCGTCGTGATATCGCATTTTCTAACGTGATGGATATATTAAAGTCGAATAAAGTTGAACAATAATTAATTCTTTATTGTTATCATGAACGGCGGACATATT
crRNA138	Poxviridae---Orthopoxvirus---Vaccinia_virus---NA.aligned.p90.p3.1.tsv	1	1	aauccaucucagaauccgcugauggaaa	GACACGCTGGACAATCTAGCATTCACTGTGTTTCCATCAGCGGATTCTGAGATGGATTTAATCTGAGGACATTTGGTGAATCCAAAGTTCATTCTCAGACCTCCACC
crRNA139	Poxviridae---Orthopoxvirus---Variola_virus---NA.aligned.p90.p3.1.tsv	1	1	aagaaucaaucaaaacuuaaucggucaa	TGGACCCCAACATCTTTGACCGATTAAGTTTTGATTGATTCTTCCATGTAAGGCGTATCTAGTCAGATCGTATAATCTAGCCAACAATCCATCGTCGGTGTTTAGGTC
crRNA140	Poxviridae---Parapoxvirus---Orf_virus---NA.aligned.p90.p3.1.tsv	1	1	auggauccacccgaaaucacggccuaca	CGGCAACCCCGATTATGTAGGCCGTGATTTCGGGTGGATCCATTTAGTTATTAAAATTAATCATATACAACTCTTTTATGGCGGCTATGGATTCGGCTATCCAGTCCTTGAC
crRNA141	Reoviridae---Orbivirus---Great_Island_virus---1.aligned.p90.p3.2.tsv	2	1	gcgugucguaguuugaguaguccagggc	TAATCGGCGACCTNGAAGCGACNGGATCGCGNGTGATGGATGCGGCAGANACCTTCCGCAANACCGGTGACGTTGGGATATGGACATTAGCCCTGGACTACTCNAANTACGACACGCACAT
crRNA142	Reoviridae---Orthoreovirus---Mammalian_orthoreovirus---L1.aligned.p90.p3.2.tsv	2	1	cgacagccaaauaugaaguacagcuuua	GGACTGCCGAATACCTAAAGCTGTACTTCATATTTGGCTGTCGAATTCCAAATCTCAGTCGTCATCCAATCGTGGG
crRNA143	Reoviridae---Rotavirus---Rotavirus_A---11.aligned.p90.p3.1.tsv	1	1	aucuaaucgaaaagcuggugaguggauc	TTGGACCATCTGATTCTGCTTCAAACGATCCACTCACCAGCTTTTCGATTAGATCGAATGCAGTTAAGACAAATGCAGACGCTGGCGTGTCTATGGATT
crRNA144	Reoviridae---Rotavirus---Rotavirus_B---4.aligned.p90.p3.1.tsv	1	1	uagagcagcaauuucuuuugagcugugc	ATATCGTGTCCTTGAGCACAGCTCAAAAGAAATTGCTGCTCTACGGATTCACCCAACCTGGTGTACAGGGTTTGACTG
crRNA145	Reoviridae---Rotavirus---Rotavirus_C---2.aligned.p90.p3.3.tsv	3	2	uuaaaucagguauaaaucuucuagcuga	CACATGCTGATTACGTTTCAGCTAGAAGATTTATACCTGATTTAACTGAACTGGTTGATGCTGAAAAACAAATAAAAGAAATGGCTGCACA
crRNA146	Reoviridae---Rotavirus---Rotavirus_H---6.aligned.p90.p3.1.tsv	1	1	caagugcgugauauccuccaccaguguu	ATCTACTTGCACCAGGTGGAGCAACGAATAACACTGGTGGAGGATATCACGCACTTGTTGGAAGAGCTACTGGAAAGATGGCTGTCGTAACTGCAGTTCAAGGAAGACCCGGAGGAATCAATTTTGCACTTGACATGAAAGTACC
crRNA147	Reoviridae---Seadornavirus---Banna_virus---12.aligned.p90.p3.1.tsv	1	1	aaaucuuuuguauugcucguuucuuacu	CTTGATTTCCAGCACCAGTGCACTGATAGTAGTAAGAAACGAGCAATACAAAAGATTTGTGTCTTAATTAGTAATGATCTTAGAGAGAATGGACTATTAGAAGAGGCCAAAACATTCAAGCCAGAGTA
crRNA148	Retroviridae---Deltaretrovirus---Primate_T-lymphotropic_virus_1---NA.aligned.p90.p3.1.tsv	1	1	guuaaaacaauaggcguuguccggaaag	TGCTAATACGCCTCCCTTTCCGGACAACGCCTATTGTTTTAACATCTTGCCTAGTTGATACCAAAAACAACTGGGCCATCATAGGTCGTGATGCCTT
crRNA149	Retroviridae---Deltaretrovirus---Primate_T-lymphotropic_virus_2---NA.aligned.p90.p3.1.tsv	1	1	ugaaggcgaaguauggcuggaacugcuu	ATAGACCTTACTGACGCCTTTTTCCAAATCCCCCTCCCCAAGCAGTTCCAGCCATACTTCGCCTTCACCATTCCCCAGCCATGTAATTATGGCCCCGG
crRNA150	Retroviridae---Lentivirus---Human_immunodeficiency_virus_1---NA.aligned.p90.p3.1.tsv	1	1	uuucuguuaaugcuuuuauuuuuucuuc	AATGGCCATTGACAGAAGAAAAAATAAAAGCATTAACAGAAATTTGTACAGAAATGGAAAAGGAAGGAAAAATTTCAAAAATTGGGCCTGAAAATCCA
crRNA151	Retroviridae---Lentivirus---Human_immunodeficiency_virus_2---NA.aligned.p90.p3.1.tsv	1	1	gucuagcagggaacacccaggcucuacc	CGGAGAGGCTGGCAGATTGAGCCCTGGGAGGTTCTCTCCAGCACTAGCAGGTAGAGCCTGGGTGTTCCCTGCTAGACTCTCA
crRNA152	Retroviridae---Lentivirus---Simian_immunodeficiency_virus---NA	degen	1	gcaacuaugauuauuuuucccucuagau	TGGCAAATGGATTGTACCCATCTAGAGGGAAAAATAATCATAGTTGCAGTACATGTAGCTAGTGGATTCATAGAAGCAGAAGTAATTCCACAAGAAACAGGAAGACAGACAGCACTATTTCTGTTAAAATTGGCAGGCAGATGGCCTATTACACATCTACACACAGATAATGGTGCTAACTTTACTTCGCAAGAAGTAAAGATGGTTGCATGGTGGGCAGGGATAGAGCACACCTTTGGGGTACCATACAATCCACAGAGTCA
crRNA153	Rhabdoviridae---Lyssavirus---European_bat_1_lyssavirus---NA.aligned.p90.p3.1.tsv	1	1	auccaucauccucaucauugcuggcagc	CCAGGATTAGACTGGGCTGCCAGCAATGATGAGGATGATGGATCTATTGAGGCAGAGATTGCCCATCAGATAGCC
crRNA154	Rhabdoviridae---Lyssavirus---European_bat_2_lyssavirus---NA.aligned.p90.p3.1.tsv	1	1	cagggguucuugucccuccggaguaaag	TCAGACGATGAGGAGCTTTACTCCGGAGGGACAAGAACCCCTGAAGCTGTGTACACCAGGATCATGGTCAATGGGGGAAAG
crRNA155	Rhabdoviridae---Lyssavirus---Rabies_lyssavirus---NA.aligned.p90.p3.1.tsv	1	1	gauugacaaagaucuugcucauguuugg	AACACCCCTCCTTTTGAACCATCCCAAACATGAGCAAGATCTTTGTCAATCCGAGTGCTATCAGAGCCGGTCTGGCTGATCTTGAGATGGCTGAAGAGACTGTTGATCTGATCAATAGAAACATAGAAGACAATCAGGCTCATCTCCA
crRNA156	Rhabdoviridae---Vesiculovirus---Indiana_vesiculovirus---NA.aligned.p90.p3.1.tsv	1	1	cguccucuuggaacaacucauaauugga	CAACGAGCTGAAAAGTCCAATTATGAGTTGTTCCAAGAGGACGGAGTGGAAGAGCATACTAGGCCCTCTTATTTTCAGGCAGCAGATGA
crRNA157	Rhabdoviridae---Vesiculovirus---New_Jersey_vesiculovirus---NA.aligned.p90.p3.1.tsv	1	2	gagccauuuugauaucuguuaaaaguuc	TATTTGGCCTAGAGGGAACTTTTAACAGATATCAAAATGGCTCCTACAGTTAAGAGAATCATTAACGACTCCATTATTCAGCCTAAGTTACCGGCCAATGAGGATCCGGTTGAATACCCGGCTGATTACTTCAA
crRNA158	Smacoviridae------Human_smacovirus_1---NA.aligned.p90.p3.2.tsv	2	2	ugaguauccaaaguacgacuuguuguca	CCTGAACCGGTCTTCTGACAACAAGTCGTATTTTGGATACTCATTTGTAAAAACAAACACTCTTGGACTGTCTATCCACATTTCTTCCCATGTGTACCTGTCGTCCCACATGTACCCATT
crRNA159	Togaviridae---Alphavirus---Chikungunya_virus---NA.aligned.p90.p3.1.tsv	1	1	uaccccgugguuuuuccauaaaggccug	GAATAACGATGAGCCCAGGCCTTTATGGAAAAACCACGGGGTATGCGGTAACCCACCACGCAGACGGATTCTTGATGTGCAAGACTACCGA
crRNA160	Togaviridae---Alphavirus---Eastern_equine_encephalitis_virus---NA.aligned.p90.p3.1.tsv	1	1	caaugcgaugcacguaccgccuuuguuc	AGCAGTGGACCATTTGAACAAAGGCGGTACGTGCATCGCATTGGGCTATGGGACTGCGGACAGAGCCACCGAGAACATTA
crRNA161	Togaviridae---Alphavirus---Getah_virus---NA.aligned.p90.p3.1.tsv	1	1	cuuacacaucaggaaacccucugcguga	TTACGCAGTTACCCATCACGCAGAGGGTTTCCTGATGTGTAAGATCACTGATACAGTCAGAGGAGAAAGAGTCTCTTTCCCGGTCTGTAC
crRNA162	Togaviridae---Alphavirus---Highlands_J_virus---NA.aligned.p90.p3.1.tsv	1	1	gugagugcaacagcgggugcugaaaaua	ACCTGGACAGCGGATTATTTTCAGCACCCGCTGTTGCACTCACCTATAAGGATCATCACTGGGATAATTCGCC
crRNA163	Togaviridae---Alphavirus---Mayaro_virus---NA.aligned.p90.p3.1.tsv	1	1	aagaagucggugcauggacugcauagac	CAGAGGTGGCAGTCTATCAGGATGTCTATGCAGTTCATGCACCGACTTCTTTGTACTTCCAGGCAATGAAAGGAGTACGC
crRNA164	Togaviridae---Alphavirus---Ross_River_virus---NA.aligned.p90.p3.1.tsv	1	1	gccacucucucagcagucauagcguacc	TTCCGTGTCTGTGTAGGTACGCTATGACTGCTGAGAGAGTGGCAAGACTTCGGATGAACAACACTAAGGCCATAATTGTGTGCTCCTCCTTCCCTTTACCGAAGTACAGGATTGAAGGCGTC
crRNA165	Togaviridae---Alphavirus---Semliki_Forest_virus---NA.aligned.p90.p3.1.tsv	1	1	ugaugguacagcgauguuggugcaugua	AGGACGTGTATGCTGTACATGCACCAACATCGCTGTACCATCAGGCGATGAAAGGTGTCAGAACGGCGTATTGGATTG
crRNA166	Togaviridae---Alphavirus---Sindbis_virus---NA.aligned.p90.p3.1.tsv	1	1	uccgucgaaaauauguacccaccuaccc	AATACTGACTAACCGGGGTAGGTGGGTACATATTTTCGACGGACACAGGCCCTGGGCACTTGCAAAAGAAGTCCGTTCTGCA
crRNA167	Togaviridae---Alphavirus---Venezuelan_equine_encephalitis_virus---NA.aligned.p90.p3.1.tsv	1	1	cuggcguuagcauggucguuauccguga	TTTGAGGTAGAAGCCAAGCAGGTCACTGATAATGACCATGCTAACGCCAGAGCGTTTTCGCATCTGGCTTCAAAATTGATCGAAACGGAGGTGGACCCATCCGACACGATCCTTGACATTGGAAGTGCG
crRNA168	Togaviridae---Alphavirus---Western_equine_encephalitis_virus---NA.aligned.p90.p3.1.tsv	1	1	cagugaacaggugaugcaaugauugcau	GGCAAAGATCGAGTGATGCAATCATTGCATCACCTGTTCACTGCTTTCGACACTACGGATGCCGATGTCACCATATATTGCTTGGATAAACAATGGGAGACCAGGATAATCGAGGCCATTCACC
crRNA169	Togaviridae---Rubivirus---Rubella_virus---NA.aligned.p90.p3.1.tsv	1	1	gccccacucgauccaauggcggcgggua	CGCAATTTCGCGGTATACCCGCCGCCATTGGATCGAGTGGGGCCCTAAAGAAGCCCTACACGTCCTCATCGAC

## Sheet: HAV round 1 primers
Name	Sequence	Primer pool
Coronaviridae---Betacoronavirus---Middle_East_respiratory_syndrome-related_coronavirus---NA.u1.g1	gtTAATACGACTCACTATAGGGCTTTGCTGAGTTGGAAGC	1, Corona
Coronaviridae---Betacoronavirus---Middle_East_respiratory_syndrome-related_coronavirus---NA.u1.g2	AGAACTTGTGGTGAGGTG	1, Corona
Filoviridae---Ebolavirus---Sudan_ebolavirus---NA.u1.g1	gtTAATACGACTCACTATAGGGAGTCAATCCCCCATTTGG	1
Filoviridae---Ebolavirus---Sudan_ebolavirus---NA.u1.g2	CCAGGTTAGGAGGCA	1
Filoviridae---Ebolavirus---Zaire_ebolavirus---NA.u1.g1	gtTAATACGACTCACTATAGGGGCCTAACAGATCGACCAA	1
Filoviridae---Ebolavirus---Zaire_ebolavirus---NA.u1.g2	TCTGTCTGCCCTCTGTAT	1
Flaviviridae---Flavivirus---Dengue_virus---NA.u1.g1	gtTAATACGACTCACTATAGGGACGCCTTTCAATATGCTG	1
Flaviviridae---Flavivirus---Dengue_virus---NA.u1.g2	TGAGAATCTCTTTGTCAGCT	1
Flaviviridae---Flavivirus---Dengue_virus---NA.u1.g3	gtTAATACGACTCACTATAGGGCCGTCTTTCAATATGCTGA	1
Flaviviridae---Flavivirus---Dengue_virus---NA.u1.g4	TGAGAATCTCTTCGCCAA	1
Flaviviridae---Flavivirus---Zika_virus---NA.u1.g1	gtTAATACGACTCACTATAGGGACCCCATGTGGAGAG	1
Flaviviridae---Flavivirus---Zika_virus---NA.u1.g2	TTCCTTCAGTGTGTCACC	1
Herpesviridae---Simplexvirus---Human_alphaherpesvirus_1---NA.u1.g1	gtTAATACGACTCACTATAGGGCGTACACCTCGAACG	1
Herpesviridae---Simplexvirus---Human_alphaherpesvirus_1---NA.u1.g2	ACCATCGAGCTGTACAAG	1
Orthomyxoviridae---Alphainfluenzavirus---Influenza_A_virus---1.u1.g1	gtTAATACGACTCACTATAGGGTCTAATGTCGCAGTCTCG	1
Orthomyxoviridae---Alphainfluenzavirus---Influenza_A_virus---1.u1.g2	TCATTGCCATCATCCATTTC	1
Paramyxoviridae---Morbillivirus---Measles_morbillivirus---NA.u1.g1	gtTAATACGACTCACTATAGGGACAGCTGCTGAAGGAATT	1
Paramyxoviridae---Morbillivirus---Measles_morbillivirus---NA.u1.g2	CTAGCCGGCTGGATTTTA	1
Paramyxoviridae---Rubulavirus---Mumps_rubulavirus---NA..u1.g1	gtTAATACGACTCACTATAGGGATGCTCACCTATCACTGC	1
Paramyxoviridae---Rubulavirus---Mumps_rubulavirus---NA..u1.g2	AATCTCGTTCGCACTGAT	1
Retroviridae---Lentivirus---Human_immunodeficiency_virus_1---NA.u1.g1	gtTAATACGACTCACTATAGGGATGGCCATTGACAGAAGA	1
Retroviridae---Lentivirus---Human_immunodeficiency_virus_1---NA.u1.g2	TGGATTTTCAGGCCCAAT	1
Rhabdoviridae---Lyssavirus---Rabies_lyssavirus---NA.u1.g1	gtTAATACGACTCACTATAGGGACACCCCTCCTTTTGAAC	1
Rhabdoviridae---Lyssavirus---Rabies_lyssavirus---NA.u1.g2	TGGAGATGAGCCTGATTG	1
Togaviridae---Alphavirus---Chikungunya_virus---NA.u1.g1	gtTAATACGACTCACTATAGGGAATAACGATGAGCCCAGG	1
Togaviridae---Alphavirus---Chikungunya_virus---NA.u1.g2	TCGGTAGTCTTGCACATC	1
Arenaviridae---Mammarenavirus---Lymphocytic_choriomeningitis_mammarenavirus---L.u1.g1	gtTAATACGACTCACTATAGGGATGGCACTCACAACAGG	2
Arenaviridae---Mammarenavirus---Lymphocytic_choriomeningitis_mammarenavirus---L.u1.g10	GGATCATGTCAGCACC	2
Arenaviridae---Mammarenavirus---Lymphocytic_choriomeningitis_mammarenavirus---L.u1.g11	GACCATGTAAGCACC	2
Arenaviridae---Mammarenavirus---Lymphocytic_choriomeningitis_mammarenavirus---L.u1.g2	GGGATCATGTTAGCACT	2
Arenaviridae---Mammarenavirus---Lymphocytic_choriomeningitis_mammarenavirus---L.u1.g3	gtTAATACGACTCACTATAGGGTCAGTGCATTGACGACAG	2
Arenaviridae---Mammarenavirus---Lymphocytic_choriomeningitis_mammarenavirus---L.u1.g4	GGAAGGATCATGTCAGCA	2
Arenaviridae---Mammarenavirus---Lymphocytic_choriomeningitis_mammarenavirus---L.u1.g5	gtTAATACGACTCACTATAGGGTCATTGCATTCACAACAGG	2
Arenaviridae---Mammarenavirus---Lymphocytic_choriomeningitis_mammarenavirus---L.u1.g6	AGGTGTATGATGTTGGTGA	2
Arenaviridae---Mammarenavirus---Lymphocytic_choriomeningitis_mammarenavirus---L.u1.g7	gtTAATACGACTCACTATAGGGCATCGCACTTACAACAGG	2
Arenaviridae---Mammarenavirus---Lymphocytic_choriomeningitis_mammarenavirus---L.u1.g8	AAGTGTATGATGTTGGTGAT	2
Arenaviridae---Mammarenavirus---Lymphocytic_choriomeningitis_mammarenavirus---L.u1.g9	GGGATCATGTTAGCACC	2
Caliciviridae---Norovirus---Norwalk_virus---NA.u1.g1	gtTAATACGACTCACTATAGGGAGCCAATGTTCAGATGGA	2
Caliciviridae---Norovirus---Norwalk_virus---NA.u1.g2	ATTCGACGCCATCTTCAT	2
Caliciviridae---Norovirus---Norwalk_virus---NA.u1.g3	gtTAATACGACTCACTATAGGGCCATGTTCCGCTGGAT	2
Caliciviridae---Norovirus---Norwalk_virus---NA.u1.g4	gtTAATACGACTCACTATAGGGGATCTGTTCTGCGCTGG	2
Caliciviridae---Norovirus---Norwalk_virus---NA.u1.g5	gtTAATACGACTCACTATAGGGACCCATGTTCAGGTGGAT	2
Papillomaviridae---Betapapillomavirus---Betapapillomavirus_2---NA.u1.g1	gtTAATACGACTCACTATAGGGACAAGGCTTTGGAACCAA	2
Papillomaviridae---Betapapillomavirus---Betapapillomavirus_2---NA.u1.g2	TTGCAGTGCATTGCG	2
Papillomaviridae---Betapapillomavirus---Betapapillomavirus_2---NA.u1.g3	gtTAATACGACTCACTATAGGGTAGGCTGTGGACACA	2
Papillomaviridae---Betapapillomavirus---Betapapillomavirus_2---NA.u1.g4	TTGTAGTGCACTGCG	2
Papillomaviridae---Betapapillomavirus---Betapapillomavirus_2---NA.u1.g5	gtTAATACGACTCACTATAGGGAGGCTTTGGACACAA	2
Papillomaviridae---Betapapillomavirus---Betapapillomavirus_2---NA.u1.g6	CTTGCAGTGCATTGC	2
Papillomaviridae---Betapapillomavirus---Betapapillomavirus_2---NA.u1.g7	gtTAATACGACTCACTATAGGGTGGGCTTTGGAGACA	2
Phenuiviridae---Phlebovirus---Candiru_phlebovirus---L.u1.g1	gtTAATACGACTCACTATAGGGGATCCTGGTGTCTGG	2
Phenuiviridae---Phlebovirus---Candiru_phlebovirus---L.u1.g10	CCTTTCCCAACATGCTGT	2
Phenuiviridae---Phlebovirus---Candiru_phlebovirus---L.u1.g11	gtTAATACGACTCACTATAGGGGCTCATGGTGTCTGG	2
Phenuiviridae---Phlebovirus---Candiru_phlebovirus---L.u1.g12	CCTTTACCTACATGCTGC	2
Phenuiviridae---Phlebovirus---Candiru_phlebovirus---L.u1.g2	GCCCTTTCCCTACATGTT	2
Phenuiviridae---Phlebovirus---Candiru_phlebovirus---L.u1.g3	gtTAATACGACTCACTATAGGGGCTCTTGGTGCCTG	2
Phenuiviridae---Phlebovirus---Candiru_phlebovirus---L.u1.g4	CTGGGCCCACATGTTG	2
Phenuiviridae---Phlebovirus---Candiru_phlebovirus---L.u1.g5	gtTAATACGACTCACTATAGGGGATCGTGGTGTCTGG	2
Phenuiviridae---Phlebovirus---Candiru_phlebovirus---L.u1.g6	GGCACCCACATGTTGT	2
Phenuiviridae---Phlebovirus---Candiru_phlebovirus---L.u1.g7	gtTAATACGACTCACTATAGGGGTTCATGGTGTCAGATGG	2
Phenuiviridae---Phlebovirus---Candiru_phlebovirus---L.u1.g8	CTTTCCCCACATGCTGT	2
Phenuiviridae---Phlebovirus---Candiru_phlebovirus---L.u1.g9	gtTAATACGACTCACTATAGGGGATCTTGGTGCCAGATGG	2
Caliciviridae---Sapovirus---Sapporo_virus---NA.u1.g1	GGDCTHCCMTCWGGSATGCC	3
Caliciviridae---Sapovirus---Sapporo_virus---NA.u1.g2	TAHABRCARTCATCMCCRTA	3
Retroviridae---Lentivirus---Simian_immunodeficiency_virus---NA.u1.g1	TGGCTGGAYTGTACMCA	3
Retroviridae---Lentivirus---Simian_immunodeficiency_virus---NA.u1.g2	TGWCTYTGTGGATTRTAWGG	3
--Deltavirus---Hepatitis_delta_virus---NA.u1.g1	gtTAATACGACTCACTATAGGGCCGGCTACTCTTCTTGC	4
---Deltavirus---Hepatitis_delta_virus---NA.u1.g2	CACCGACGAAGGAAGG	4
---Deltavirus---Hepatitis_delta_virus---NA.u1.g3	gtTAATACGACTCACTATAGGGCCGGCTACTCTTCTTTCC	4
---Deltavirus---Hepatitis_delta_virus---NA.u1.g4	CCACCGAAGAAGGAAGG	4
---Deltavirus---Hepatitis_delta_virus---NA.u1.g5	gtTAATACGACTCACTATAGGGCCGGCTGTTCTTCTTTTC	4
---Deltavirus---Hepatitis_delta_virus---NA.u1.g6	TTCGACGAACAGAAGACC	4
Adenoviridae---Mastadenovirus---Human_mastadenovirus_B---NA.u1.g1	gtTAATACGACTCACTATAGGGATGGATTCGGGGGAGTAT	4
Adenoviridae---Mastadenovirus---Human_mastadenovirus_B---NA.u1.g2	TGTTTTTGACCCCGATGA	4
Adenoviridae---Mastadenovirus---Human_mastadenovirus_C---NA.u1.g1	gtTAATACGACTCACTATAGGGTAGGTGACGAGACGC	4
Adenoviridae---Mastadenovirus---Human_mastadenovirus_C---NA.u1.g2	TTTACAGCCAGCACG	4
Adenoviridae---Mastadenovirus---Human_mastadenovirus_D---NA.u1.g1	gtTAATACGACTCACTATAGGGTGCGTTCTCTTCCTTGTT	4
Adenoviridae---Mastadenovirus---Human_mastadenovirus_D---NA.u1.g2	GTAGGAGCCATATACCGC	4
Adenoviridae---Mastadenovirus---Human_mastadenovirus_E---NA.u1.g1	gtTAATACGACTCACTATAGGGCCTGGCCTACAACTATGG	4
Adenoviridae---Mastadenovirus---Human_mastadenovirus_E---NA.u1.g2	GACCAGTAGACTTGCTCC	4
Adenoviridae---Mastadenovirus---Human_mastadenovirus_F---NA.u1.g1	gtTAATACGACTCACTATAGGGCAGCGCTTGGATTACATG	4
Adenoviridae---Mastadenovirus---Human_mastadenovirus_F---NA.u1.g2	GTGTGTACCTTTGGTGGA	4
Anelloviridae---Betatorquevirus---TTV-like_mini_virus---NA.u1.g1	gtTAATACGACTCACTATAGGGGAACTTGGGCGGGTG	4
Anelloviridae---Betatorquevirus---TTV-like_mini_virus---NA.u1.g2	CGCCAGACTGATCTAGC	4
Anelloviridae---Betatorquevirus---TTV-like_mini_virus---NA.u1.g3	gtTAATACGACTCACTATAGGGTGATCTTGGGCGGGAG	4
Anelloviridae---Betatorquevirus---TTV-like_mini_virus---NA.u1.g4	CACCAGACTGAACTAGCC	4
Anelloviridae---Gyrovirus---Avian_gyrovirus_2---NA.u1.g1	gtTAATACGACTCACTATAGGGTATGCGCGTAGAAGATCC	4
Anelloviridae---Gyrovirus---Avian_gyrovirus_2---NA.u1.g2	GCCTCCGGAATGAATACA	4
Anelloviridae---Gyrovirus---Chicken_anemia_virus---NA.u1.g1	gtTAATACGACTCACTATAGGGGAACGCTCTCCAAGAAGA	4
Anelloviridae---Gyrovirus---Chicken_anemia_virus---NA.u1.g2	TTCCAGCGATACCAATCC	4
Anelloviridae---Iotatorquevirus---Torque_teno_sus_virus_1a---NA.u1.g1	gtTAATACGACTCACTATAGGGGCTCAAGTCCTCATTTGC	4
Anelloviridae---Iotatorquevirus---Torque_teno_sus_virus_1a---NA.u1.g2	CTCAGCCATTCGGAA	4
Anelloviridae---Iotatorquevirus---Torque_teno_sus_virus_1b---NA.u1.g1	gtTAATACGACTCACTATAGGGAGCTCCGGTCATACAATG	4
Anelloviridae---Iotatorquevirus---Torque_teno_sus_virus_1b---NA.u1.g2	GTACGGAACCAGTGTCC	4
Anelloviridae------Torque_teno_Leptonychotes_weddellii_virus-1---NA.u1.g1	gtTAATACGACTCACTATAGGGGCTWCAGTAAGATATTACCCCT	4
Anelloviridae------Torque_teno_Leptonychotes_weddellii_virus-1---NA.u1.g2	GYTCCCAACCTCKAAC	4
Anelloviridae------Torque_teno_Leptonychotes_weddellii_virus-2---NA.u1.g1	gtTAATACGACTCACTATAGGGGAGTTTTTGCTGCTGGAG	4
Anelloviridae------Torque_teno_Leptonychotes_weddellii_virus-2---NA.u1.g2	GTTTTGCTGTACGGATCG	4
Arenaviridae---Arenavirus---Mopeia_Arenaviridae---Mammarenavirus---Lassa_mammarenavirus---S_virus_reassortant_29---L.u1.g1	gtTAATACGACTCACTATAGGGACGTTTGGTGGAGTGATT	5
Arenaviridae---Arenavirus---Mopeia_Arenaviridae---Mammarenavirus---Lassa_mammarenavirus---S_virus_reassortant_29---L.u1.g2	TTACGTGTCCACTTTGCT	5
Arenaviridae---Mammarenavirus---Argentinian_mammarenavirus---L.u1.g1	gtTAATACGACTCACTATAGGGTGAACAGGACAAGTCACC	5
Arenaviridae---Mammarenavirus---Argentinian_mammarenavirus---L.u1.g2	CTCAGAAGCTGTGGGTAG	5
Arenaviridae---Mammarenavirus---Cali_mammarenavirus---S.u1.g1	gtTAATACGACTCACTATAGGGATCTGATGAGATGTGGCC	5
Arenaviridae---Mammarenavirus---Cali_mammarenavirus---S.u1.g2	GGTGAGATTGTGCCTTCT	5
Arenaviridae---Mammarenavirus---Guanarito_mammarenavirus---L.u1.g1	gtTAATACGACTCACTATAGGGGACACCATTAGCCACACA	5
Arenaviridae---Mammarenavirus---Guanarito_mammarenavirus---L.u1.g2	TCATGGGTGAAGAGACAC	5
Arenaviridae---Mammarenavirus---Guanarito_mammarenavirus---L.u1.g3	gtTAATACGACTCACTATAGGGCAACACCATTAGCTACACA	5
Arenaviridae---Mammarenavirus---Guanarito_mammarenavirus---L.u1.g4	TCATGGGTGAGGCAC	5
Arenaviridae---Mammarenavirus---Lassa_mammarenavirus---S.u1.g1	gtTAATACGACTCACTATAGGGGGGCGGTGGGTC	5
Arenaviridae---Mammarenavirus---Lassa_mammarenavirus---S.u1.g2	ATAATGTATGATGCAGCTGT	5
Arenaviridae---Mammarenavirus---Lassa_mammarenavirus---S.u1.g3	gtTAATACGACTCACTATAGGGCTATTGGCGGTGGGTC	5
Arenaviridae---Mammarenavirus---Lassa_mammarenavirus---S.u1.g4	CATGTTTGATGCAGCAGT	5
Arenaviridae---Mammarenavirus---Machupo_mammarenavirus---L.u1.g1	gtTAATACGACTCACTATAGGGTGACAATTGTGTGGGTGT	5
Arenaviridae---Mammarenavirus---Machupo_mammarenavirus---L.u1.g2	GTCATGGGTGAAGCAC	5
Arenaviridae---Mammarenavirus---Whitewater_Arroyo_mammarenavirus---S.u1.g1	gtTAATACGACTCACTATAGGGATGCTCCCTCTTCCA	5
Arenaviridae---Mammarenavirus---Whitewater_Arroyo_mammarenavirus---S.u1.g2	CCATGGTCTTTACTGCAC	5
Arenaviridae---Mammarenavirus---Whitewater_Arroyo_mammarenavirus---S.u1.g3	gtTAATACGACTCACTATAGGGGGTGCTCTCTCTTCC	5
Arenaviridae---Mammarenavirus---Whitewater_Arroyo_mammarenavirus---S.u1.g4	TCAATGGTTTTCACTGCAC	5
Astroviridae---Mamastrovirus---Mamastrovirus_1---NA.u1.g1	gtTAATACGACTCACTATAGGGTCCATGGGAAGCTCCTAT	5
Astroviridae---Mamastrovirus---Mamastrovirus_1---NA.u1.g2	GAGTCACGAAGCTGCTT	5
Coronaviridae---Alphacoronavirus---Human_coronavirus_229E---NA..u1.g1	gtTAATACGACTCACTATAGGGAGTGTCCGTGATGGT	5, Corona
Coronaviridae---Alphacoronavirus---Human_coronavirus_229E---NA..u1.g2	GCTCTACCGCTAACACTT	5, Corona
Coronaviridae---Alphacoronavirus---Human_coronavirus_NL63---NA.u1.g1	gtTAATACGACTCACTATAGGGTGGTGAATGGAATGCTGT	5, Corona
Coronaviridae---Alphacoronavirus---Human_coronavirus_NL63---NA.u1.g2	CACCAACACTCCAACTCT	5, Corona
Coronaviridae---Betacoronavirus---Human_coronavirus_HKU1---NA..u1.g1	gtTAATACGACTCACTATAGGGGAAGTCAGATGAGGGTGG	5, Corona
Coronaviridae---Betacoronavirus---Human_coronavirus_HKU1---NA..u1.g2	ACATGCCATTCTTGTCCA	5, Corona
Coronaviridae---Betacoronavirus---Severe_acute_respiratory_syndrome-related_coronavirus---NA.u1.g1	gtTAATACGACTCACTATAGGGGTCTGCATGTTGTTGGAC	5, Corona
Coronaviridae---Betacoronavirus---Severe_acute_respiratory_syndrome-related_coronavirus---NA.u1.g2	CTGCTGACAACAATGGTG	5, Corona
Filoviridae---Ebolavirus---Reston_ebolavirus---NA.u1.g1	gtTAATACGACTCACTATAGGGAATTCAGTTGCTCAGGCT	6
Filoviridae---Ebolavirus---Reston_ebolavirus---NA.u1.g2	GTCTTACTCCTTGGTCGG	6
Filoviridae---Marburgvirus---Marburg_marburgvirus---NA.u1.g1	gtTAATACGACTCACTATAGGGTTCATCAACTGAGGGTCG	6
Filoviridae---Marburgvirus---Marburg_marburgvirus---NA.u1.g2	TACTGAGAACATGTCGGC	6
Flaviviridae---Flavivirus---Bagaza_virus---NA.u1.g1	gtTAATACGACTCACTATAGGGTCTGGATCTGATGGACCA	6
Flaviviridae---Flavivirus---Bagaza_virus---NA.u1.g2	TTGTCCCCGATGATGATG	6
Flaviviridae---Flavivirus---Culex_flavivirus---NA.u1.g1	gtTAATACGACTCACTATAGGGGCTGTGGGAATCGACATA	6
Flaviviridae---Flavivirus---Culex_flavivirus---NA.u1.g2	AGTTCAGCAGTACCATCG	6
Flaviviridae---Flavivirus---Japanese_encephalitis_virus---NA.u1.g1	gtTAATACGACTCACTATAGGGTGTGGAAGACCGCAT	6
Flaviviridae---Flavivirus---Japanese_encephalitis_virus---NA.u1.g2	ACTCCTGGTTTTGTCTGG	6
Flaviviridae---Flavivirus---Kyasanur_Forest_disease_virus---NA.u1.g1	gtTAATACGACTCACTATAGGGTCCAGTGCATGCTCATAG	6
Flaviviridae---Flavivirus---Kyasanur_Forest_disease_virus---NA.u1.g2	CCACACAACTGCACA	6
Flaviviridae---Flavivirus---Murray_Valley_encephalitis_virus---NA.u1.g1	gtTAATACGACTCACTATAGGGAATATGCTACGCGGC	6
Flaviviridae---Flavivirus---Murray_Valley_encephalitis_virus---NA.u1.g2	GCAAGTGCTGTCCTG	6
Flaviviridae---Flavivirus---Powassan_virus---NA.u1.g1	gtTAATACGACTCACTATAGGGTTGGGGCAAGTCAATCTT	6
Flaviviridae---Flavivirus---Powassan_virus---NA.u1.g2	AACACTCCTGTTGCTCTC	6
Flaviviridae---Flavivirus---Saint_Louis_encephalitis_virus---NA.u1.g1	gtTAATACGACTCACTATAGGGCGGGGTTGAAGAGGATAC	6
Flaviviridae---Flavivirus---Saint_Louis_encephalitis_virus---NA.u1.g2	ATCTACAGCCCTCCATCT	6
Flaviviridae---Flavivirus---Tembusu_virus---NA.u1.g1	gtTAATACGACTCACTATAGGGAGGGAGTGAATGGTGTTG	6
Flaviviridae---Flavivirus---Tembusu_virus---NA.u1.g2	AATTCCGTAGCCTCCATG	6
Flaviviridae---Flavivirus---Tick-borne_encephalitis_virus---NA.u1.g1	gtTAATACGACTCACTATAGGGAGAACAAGAGCTGGGGAT	6
Flaviviridae---Flavivirus---Tick-borne_encephalitis_virus---NA.u1.g2	CGGTCTCTTTCGACACTC	6
Flaviviridae---Flavivirus---Usutu_virus---NA.u1.g1	gtTAATACGACTCACTATAGGGTGTCTCCAACTGTCCAAC	6
Flaviviridae---Flavivirus---Usutu_virus---NA.u1.g2	TGGCACACGTGTCTATAC	6
Flaviviridae---Flavivirus---West_Nile_virus---NA..u1.g1	gtTAATACGACTCACTATAGGGAAGTCTGGAAGCAGCATT	6
Flaviviridae---Flavivirus---West_Nile_virus---NA..u1.g2	CCAAGCTGTGTCTCCTAG	6
Flaviviridae---Flavivirus---Yellow_fever_virus---NA.u1.g1	gtTAATACGACTCACTATAGGGTTGGTCTGCTCGAGT	6
Flaviviridae---Flavivirus---Yellow_fever_virus---NA.u1.g2	GTACCATATTGACGCCCA	6
Flaviviridae---Hepacivirus---Hepacivirus_C---NA.u1.g1	gtTAATACGACTCACTATAGGGTGAGCACACTTCCTCC	6
Flaviviridae---Hepacivirus---Hepacivirus_C---NA.u1.g2	GCGCGGCAACAAGTA	6
Flaviviridae---Pegivirus---Pegivirus_A---NA.u1.g1	gtTAATACGACTCACTATAGGGGTACGGGTTGGAGCCT	7
Flaviviridae---Pegivirus---Pegivirus_A---NA.u1.g2	GGCTTCTCCGATGTCAG	7
Flaviviridae---Pegivirus---Pegivirus_A---NA.u1.g3	gtTAATACGACTCACTATAGGGGGTATGGAATGGAACCTGA	7
Flaviviridae---Pegivirus---Pegivirus_A---NA.u1.g4	GGCTTCACCAATGTCAG	7
Flaviviridae---Pegivirus---Pegivirus_C---NA.u1.g1	gtTAATACGACTCACTATAGGGATGTCAGCTGGGCA	7
Flaviviridae---Pegivirus---Pegivirus_C---NA.u1.g2	CATTCTGGGTCGTCGG	7
Flaviviridae---Pegivirus---Pegivirus_C---NA.u1.g3	gtTAATACGACTCACTATAGGGTGTTAGCTGGGCAAC	7
Flaviviridae---Pegivirus---Pegivirus_C---NA.u1.g4	CATTGGGGGTCATCCG	7
Flaviviridae---Pegivirus---Pegivirus_H---NA.u1.g1	gtTAATACGACTCACTATAGGGGTGGCCATCAAGCTATCT	7
Flaviviridae---Pegivirus---Pegivirus_H---NA.u1.g2	AACTCCACCAACCAAGAG	7
Hantaviridae---Orthohantavirus---Andes_orthohantavirus---S.u1.g1	gtTAATACGACTCACTATAGGGTGGCTACACCAGTTG	7
Hantaviridae---Orthohantavirus---Andes_orthohantavirus---S.u1.g2	CATCCAGGACATTCCCAT	7
Hantaviridae---Orthohantavirus---Dobrava-Belgrade_orthohantavirus---L.u1.g1	gtTAATACGACTCACTATAGGGCTTTCCAGTTGGGTCACT	7
Hantaviridae---Orthohantavirus---Dobrava-Belgrade_orthohantavirus---L.u1.g2	TCTGACCAGTCATGCTTT	7
Hantaviridae---Orthohantavirus---Hantaan_orthohantavirus---L.u1.g1	gtTAATACGACTCACTATAGGGCACAATGGCCCAGTAGAA	7
Hantaviridae---Orthohantavirus---Hantaan_orthohantavirus---L.u1.g2	ACATGGCTTCTAGTGCAG	7
Hantaviridae---Orthohantavirus---Imjin_orthohantavirus---L.u1.g1	gtTAATACGACTCACTATAGGGGGCACAATAGGAGCAGTA	7
Hantaviridae---Orthohantavirus---Imjin_orthohantavirus---L.u1.g2	CAATTAGGTCATGGCGGA	7
Hantaviridae---Orthohantavirus---Nova_orthohantavirus---S.u1.g1	gtTAATACGACTCACTATAGGGAGAGCACTAATCACAGCA	7
Hantaviridae---Orthohantavirus---Nova_orthohantavirus---S.u1.g2	GCAGCTTCCTTTGCTTC	7
Hantaviridae---Orthohantavirus---Nova_orthohantavirus---S.u1.g3	gtTAATACGACTCACTATAGGGAGAGCACTAATCACAGCA	7
Hantaviridae---Orthohantavirus---Nova_orthohantavirus---S.u1.g4	CAGCCTCCTTTGCCTC	7
Hantaviridae---Orthohantavirus---Puumala_orthohantavirus---S.u1.g1	gtTAATACGACTCACTATAGGGAGAGGATATAACCCGCCA	7
Hantaviridae---Orthohantavirus---Puumala_orthohantavirus---S.u1.g2	CTGACACTGTTTGTTGCC	7
Hantaviridae---Orthohantavirus---Seoul_orthohantavirus---L.u1.g1	gtTAATACGACTCACTATAGGGCACGTCTCAGGTGGT	7
Hantaviridae---Orthohantavirus---Seoul_orthohantavirus---L.u1.g2	CTTGTACTTGGCCTGACA	7
Hantaviridae---Orthohantavirus---Sin_Nombre_orthohantavirus---S.u1.g1	gtTAATACGACTCACTATAGGGACATTACAGAGCAGACGG	7
Hantaviridae---Orthohantavirus---Sin_Nombre_orthohantavirus---S.u1.g2	AGGTTCAATCCCTGTTGG	7
Hantaviridae---Orthohantavirus---Thottapalayam_orthohantavirus---S.u1.g1	gtTAATACGACTCACTATAGGGAACCCTGAGAAGGCA	7
Hantaviridae---Orthohantavirus---Thottapalayam_orthohantavirus---S.u1.g2	TAGACTGCTGCTGAATGG	7
Hantaviridae---Orthohantavirus---Tula_orthohantavirus---S.u1.g1	gtTAATACGACTCACTATAGGGCGACCCGGATGATGTTAA	7
Hantaviridae---Orthohantavirus---Tula_orthohantavirus---S.u1.g2	ACAGGCTTTTCACCCATT	7
Hepadnaviridae---Orthohepadnavirus---Hepatitis_B_virus---NA.u1.g1	gtTAATACGACTCACTATAGGGCACCTGTATTCCCATCCC	8
Hepadnaviridae---Orthohepadnavirus---Hepatitis_B_virus---NA.u1.g2	AACTGAGCCAGGAGC	8
Hepeviridae---Orthohepevirus---Orthohepevirus_A---NA.u1.g1	gtTAATACGACTCACTATAGGGTGCCTATGCTGCCCG	8
Hepeviridae---Orthohepevirus---Orthohepevirus_A---NA.u1.g2	GCGAAGGGCTGAGAATC	8
Herpesviridae---Cytomegalovirus---Human_betaherpesvirus_5---NA.u1.g1	gtTAATACGACTCACTATAGGGAAGAGGTTTCAAGTGCGA	8
Herpesviridae---Cytomegalovirus---Human_betaherpesvirus_5---NA.u1.g2	TCTTGGACCACAGTTGTC	8
Herpesviridae---Lymphocryptovirus---Human_gammaherpesvirus_4---NA.u1.g1	gtTAATACGACTCACTATAGGGTGTCTGTGGTTGTCTTCC	8
Herpesviridae---Lymphocryptovirus---Human_gammaherpesvirus_4---NA.u1.g2	GAACTGCGGGATAATGGA	8
Herpesviridae---Rhadinovirus---Human_gammaherpesvirus_8---NA.u1.g1	gtTAATACGACTCACTATAGGGAGCCATTATACACACGGG	8
Herpesviridae---Rhadinovirus---Human_gammaherpesvirus_8---NA.u1.g2	GGGAAGTTGTGTGTCAGA	8
Herpesviridae---Simplexvirus---Human_alphaherpesvirus_2---NA.u1.g1	gtTAATACGACTCACTATAGGGTGAAGGCAGAGACGT	8
Herpesviridae---Simplexvirus---Human_alphaherpesvirus_2---NA.u1.g2	GAGTTGCTCCTGGAGTAC	8
Herpesviridae---Varicellovirus---Human_alphaherpesvirus_3---NA.u1.g1	gtTAATACGACTCACTATAGGGTCCTTGGTTGGTTTTGGT	8
Herpesviridae---Varicellovirus---Human_alphaherpesvirus_3---NA.u1.g2	TACATTCGGATTCTGGCC	8
Nairoviridae---Orthonairovirus---Crimean-Congo_hemorrhagic_fever_orthonairovirus---L.u1.g1	gtTAATACGACTCACTATAGGGCTGAATCTGTGGAGGCAG	8
Nairoviridae---Orthonairovirus---Crimean-Congo_hemorrhagic_fever_orthonairovirus---L.u1.g2	CGCTCTATTGAATGCACC	8
Nairoviridae---Orthonairovirus---Nairobi_sheep_disease_orthonairovirus---S.u1.g1	gtTAATACGACTCACTATAGGGCCTTGAACTAGCCAAGCA	8
Nairoviridae---Orthonairovirus---Nairobi_sheep_disease_orthonairovirus---S.u1.g2	CTGTGAGACTGTCGG	8
Orthomyxoviridae---Betainfluenzavirus---Influenza_B_virus---1.u1.g1	gtTAATACGACTCACTATAGGGCAGGCAGCAATTTCAACA	8
Orthomyxoviridae---Betainfluenzavirus---Influenza_B_virus---1.u1.g2	GTTCTGATCACGGTGTCT	8
Orthomyxoviridae---Gammainfluenzavirus---Influenza_C_virus---1.u1.g1	gtTAATACGACTCACTATAGGGTCTGCTTTAGGAGGACCA	8
Orthomyxoviridae---Gammainfluenzavirus---Influenza_C_virus---1.u1.g2	TTGTACTGCTCTGACACC	8
Papillomaviridae---Alphapapillomavirus---Alphapapillomavirus_4---NA.u1.g1	gtTAATACGACTCACTATAGGGAGTGGGTATGGCAATACG	8
Papillomaviridae---Alphapapillomavirus---Alphapapillomavirus_4---NA.u1.g2	GTTAGATCTGCCTCTCCG	8
Papillomaviridae---Alphapapillomavirus---Alphapapillomavirus_7---NA.u1.g1	gtTAATACGACTCACTATAGGGTCCAGATTAGATTTGCACG	8
Papillomaviridae---Alphapapillomavirus---Alphapapillomavirus_7---NA.u1.g2	ACACATTTCGTTGGGA	8
Papillomaviridae---Alphapapillomavirus---Alphapapillomavirus_7---NA.u1.g3	gtTAATACGACTCACTATAGGGGCAGATTAGACTTGCAGC	8
Papillomaviridae---Alphapapillomavirus---Alphapapillomavirus_7---NA.u1.g4	CGCACTTCGTTCCG	8
Papillomaviridae---Alphapapillomavirus---Alphapapillomavirus_9---NA.u1.g1	gtTAATACGACTCACTATAGGGTACAGACCTACGTGACCA	8
Papillomaviridae---Alphapapillomavirus---Alphapapillomavirus_9---NA.u1.g2	AATCCCATTTCTCTGGCC	8
Paramyxoviridae---Morbillivirus---Canine_morbillivirus---NA.u1.g1	gtTAATACGACTCACTATAGGGGGGGCATCTATCAAGCAT	9
Paramyxoviridae---Morbillivirus---Canine_morbillivirus---NA.u1.g2	GCTCTGGGTTAATGTCGA	9
Paramyxoviridae---Morbillivirus---Rinderpest_morbillivirus---NA.u1.g1	gtTAATACGACTCACTATAGGGAGAGGCAACAGCTGT	9
Paramyxoviridae---Morbillivirus---Rinderpest_morbillivirus---NA.u1.g2	ACCAGGATAGAGTCAGCA	9
Papillomaviridae---Betapapillomavirus---Betapapillomavirus_1---NA.u1.g1	gtTAATACGACTCACTATAGGGTGAACTTACTGACCGC	9
Papillomaviridae---Betapapillomavirus---Betapapillomavirus_1---NA.u1.g2	CACTGCGCTCGTTG	9
Papillomaviridae---Betapapillomavirus---Betapapillomavirus_1---NA.u1.g3	gtTAATACGACTCACTATAGGGTGAGTTAACTGACCGC	9
Papillomaviridae---Betapapillomavirus---Betapapillomavirus_1---NA.u1.g4	TCGCGTTTTGTCAGC	9
Papillomaviridae---Betapapillomavirus---Betapapillomavirus_1---NA.u1.g5	gtTAATACGACTCACTATAGGGCGAACTAACTGACCGC	9
Papillomaviridae---Betapapillomavirus---Betapapillomavirus_1---NA.u1.g6	ATTGCGCTCGCTGA	9
Paramyxoviridae---Avulavirus---Avian_avulavirus_1---NA.u1.g1	gtTAATACGACTCACTATAGGGGAGTCACAACCATCAGCT	9
Paramyxoviridae---Avulavirus---Avian_avulavirus_1---NA.u1.g2	TGTGATAATGCCTCCATCA	9
Paramyxoviridae---Avulavirus---Avian_avulavirus_1---NA.u1.g3	gtTAATACGACTCACTATAGGGTGTCACCACAATCAGCTG	9
Paramyxoviridae---Avulavirus---Avian_avulavirus_1---NA.u1.g4	GTGATATCGCCTCCATCA	9
Paramyxoviridae---Avulavirus---Avian_avulavirus_4---NA.u1.g1	gtTAATACGACTCACTATAGGGAAGGAACTCCAACACCAG	9
Paramyxoviridae---Avulavirus---Avian_avulavirus_4---NA.u1.g2	TGGGGTGGAAGTTGT	9
Paramyxoviridae---Avulavirus---Avian_avulavirus_6---NA.u1.g1	gtTAATACGACTCACTATAGGGATCGTGAGGGGGAAG	9
Paramyxoviridae---Avulavirus---Avian_avulavirus_6---NA.u1.g2	GTGAACACTGACGACATC	9
Paramyxoviridae---Henipavirus---Hendra_henipavirus---NA.u1.g1	gtTAATACGACTCACTATAGGGACTACTCCCGAGGACAAT	9
Paramyxoviridae---Henipavirus---Hendra_henipavirus---NA.u1.g2	CTGCGTACATCAGGAGTT	9
Paramyxoviridae---Henipavirus---Nipah_henipavirus---NA.u1.g1	gtTAATACGACTCACTATAGGGTTTTGCCCCTGGAGG	9
Paramyxoviridae---Henipavirus---Nipah_henipavirus---NA.u1.g2	GGCTCAAGATAACCACGA	9
Paramyxoviridae---Morbillivirus---Feline_morbillivirus---NA.u1.g1	gtTAATACGACTCACTATAGGGAGCTGGTAATCCTGGAGA	9
Paramyxoviridae---Morbillivirus---Feline_morbillivirus---NA.u1.g2	TGGTGGGTTCTCTCC	9
Paramyxoviridae---Morbillivirus---Small_ruminant_morbillivirus---NA.u1.g1	gtTAATACGACTCACTATAGGGACGTGGGCAACTTTAGAA	9
Paramyxoviridae---Morbillivirus---Small_ruminant_morbillivirus---NA.u1.g2	CTCCCAGGGCAACTA	9
Paramyxoviridae---Respirovirus---Bovine_respirovirus_3---NA.u1.g1	gtTAATACGACTCACTATAGGGGAGGACACAGAAGAGAGC	9
Paramyxoviridae---Respirovirus---Bovine_respirovirus_3---NA.u1.g2	TGCAGATTGGATTACACCA	9
Paramyxoviridae---Respirovirus---Human_respirovirus_1---NA.u1.g1	gtTAATACGACTCACTATAGGGTGCAGGGATAGGAGGAAT	10
Paramyxoviridae---Respirovirus---Human_respirovirus_1---NA.u1.g2	ATCCACTGTGAAGGTTGG	10
Paramyxoviridae---Respirovirus---Human_respirovirus_3---NA.u1.g1	gtTAATACGACTCACTATAGGGTGAAGACCTTGTCCACAC	10
Paramyxoviridae---Respirovirus---Human_respirovirus_3---NA.u1.g2	ACCCTGAGATGCTAGTGA	10
Paramyxoviridae---Respirovirus---Murine_respirovirus---NA.u1.g1	gtTAATACGACTCACTATAGGGGGAGGAGGTGCTGTTATC	10
Paramyxoviridae---Respirovirus---Murine_respirovirus---NA.u1.g2	CTAGGAAGGTGGTTGCAA	10
Paramyxoviridae---Rubulavirus---Human_rubulavirus_2---NA.u1.g1	gtTAATACGACTCACTATAGGGCAAGTTCACCTGCACATG	10
Paramyxoviridae---Rubulavirus---Human_rubulavirus_2---NA.u1.g2	GTCTGAAGGCGAAGATCA	10
Paramyxoviridae---Rubulavirus---Human_rubulavirus_4---NA.u1.g1	gtTAATACGACTCACTATAGGGCATGGGAGTTGGAAGTGT	10
Paramyxoviridae---Rubulavirus---Human_rubulavirus_4---NA.u1.g2	CCTGGTGTTTCATTGCAG	10
Paramyxoviridae---Rubulavirus---Mammalian_rubulavirus_5---NA.u1.g1	gtTAATACGACTCACTATAGGGGGCCCAAGATGCTATCAT	10
Paramyxoviridae---Rubulavirus---Mammalian_rubulavirus_5---NA.u1.g2	CTCCCCAGTAGGATCCTT	10
Parvoviridae---Erythroparvovirus---Primate_erythroparvovirus_1---NA.u1.g1	gtTAATACGACTCACTATAGGGAACTCAGTGGCAGCT	10
Parvoviridae---Erythroparvovirus---Primate_erythroparvovirus_1---NA.u1.g2	GCTACAACTTCGGAGGAA	10
Peribunyaviridae---Orthobunyavirus---Akabane_orthobunyavirus---S.u1.g1	gtTAATACGACTCACTATAGGGATAAGACGCCACAACCAA	10
Peribunyaviridae---Orthobunyavirus---Akabane_orthobunyavirus---S.u1.g2	TGACACTGGATTTGCAGT	10
Peribunyaviridae---Orthobunyavirus---Bunyamwera_orthobunyavirus---S.u1.g1	gtTAATACGACTCACTATAGGGTAAGCGTATCCACACCAC	10
Peribunyaviridae---Orthobunyavirus---Bunyamwera_orthobunyavirus---S.u1.g2	CCCCAAGGTTAAGCGTAA	10
Peribunyaviridae---Orthobunyavirus---California_encephalitis_orthobunyavirus---S.u1.g1	gtTAATACGACTCACTATAGGGAATTTGGAGAGTGGCAGG	10
Peribunyaviridae---Orthobunyavirus---California_encephalitis_orthobunyavirus---S.u1.g2	TGGATGGTAAGATCGTTGT	10
Peribunyaviridae---Orthobunyavirus---Guaroa_orthobunyavirus---S.u1.g1	gtTAATACGACTCACTATAGGGAGTCCAGTCCTCGATGAT	10
Peribunyaviridae---Orthobunyavirus---Guaroa_orthobunyavirus---S.u1.g2	CTTGCTCAGGTGCTGATA	10
Peribunyaviridae---Orthobunyavirus---Oropouche_orthobunyavirus---S.u1.g1	gtTAATACGACTCACTATAGGGGATGTACCACAACGGACT	10
Peribunyaviridae---Orthobunyavirus---Oropouche_orthobunyavirus---S.u1.g2	TGAGCACTTGTCCGTATC	10
Peribunyaviridae---Orthobunyavirus---Sathuperi_orthobunyavirus---L.u1.g1	gtTAATACGACTCACTATAGGGGCTGATCTTCTCATGGCT	10
Peribunyaviridae---Orthobunyavirus---Sathuperi_orthobunyavirus---L.u1.g2	GCGAATGTTGGCAGT	10
Peribunyaviridae---Orthobunyavirus---Shuni_orthobunyavirus---S.u1.g1	gtTAATACGACTCACTATAGGGTCTCGCTACGTTTAACCC	10
Peribunyaviridae---Orthobunyavirus---Shuni_orthobunyavirus---S.u1.g2	GCCGTCTTACTGAGTACC	10
Phenuiviridae---Phlebovirus---Rift_Valley_fever_phlebovirus---L.u1.g1	gtTAATACGACTCACTATAGGGGGAGACAATAGCCAGGTC	11
Phenuiviridae---Phlebovirus---Rift_Valley_fever_phlebovirus---L.u1.g2	GATGTTGCACAAGTCCAC	11
Phenuiviridae---Phlebovirus---Sandfly_fever_Naples_phlebovirus---M.u1.g1	gtTAATACGACTCACTATAGGGTGAATCATGCAAGGGTGT	11
Phenuiviridae---Phlebovirus---Sandfly_fever_Naples_phlebovirus---M.u1.g2	GCACTATGCCTCCTTAGAA	11
Phenuiviridae---Phlebovirus---Sandfly_fever_Naples_phlebovirus---M.u1.g3	gtTAATACGACTCACTATAGGGTGAGTCATGCGGTGT	11
Phenuiviridae---Phlebovirus---Sandfly_fever_Naples_phlebovirus---M.u1.g4	GCACTATGCCTTCGTAGA	11
Phenuiviridae---Phlebovirus---Sandfly_fever_Sicilian_virus---S.u1.g1	gtTAATACGACTCACTATAGGGGGGTCCAGCTTGCTAC	11
Phenuiviridae---Phlebovirus---Sandfly_fever_Sicilian_virus---S.u1.g2	GTGAGCATCCAATACTGC	11
Phenuiviridae---Phlebovirus---Sandfly_fever_Sicilian_virus---S.u1.g3	gtTAATACGACTCACTATAGGGGGGAGCACAATGGACC	11
Phenuiviridae---Phlebovirus---Sandfly_fever_Sicilian_virus---S.u1.g4	GTGGCCAGCTGAGAG	11
Phenuiviridae---Phlebovirus---Sandfly_fever_Sicilian_virus---S.u1.g5	gtTAATACGACTCACTATAGGGGGCCCAGCATGCTAC	11
Phenuiviridae---Phlebovirus---Sandfly_fever_Sicilian_virus---S.u1.g6	GCCAACTGAGTGCCTTA	11
Phenuiviridae---Phlebovirus---SFTS_phlebovirus---L.u1.g1	gtTAATACGACTCACTATAGGGTCTACGACAGGCCAG	11
Phenuiviridae---Phlebovirus---SFTS_phlebovirus---L.u1.g2	TGTGATCAACCCAGCATT	11
Phenuiviridae---Phlebovirus---Uukuniemi_phlebovirus---S.u1.g1	gtTAATACGACTCACTATAGGGGATTTGATGCTACTGTGGT	11
Phenuiviridae---Phlebovirus---Uukuniemi_phlebovirus---S.u1.g2	TTCTCCTACCATCTGCTTG	11
Phenuiviridae---Phlebovirus---Uukuniemi_phlebovirus---S.u1.g3	gtTAATACGACTCACTATAGGGTTTGATGCAGCCGTGG	11
Phenuiviridae---Phlebovirus---Uukuniemi_phlebovirus---S.u1.g4	TGTCCCGGATCATCTGAT	11
Phenuiviridae---Phlebovirus---Uukuniemi_phlebovirus---S.u1.g5	gtTAATACGACTCACTATAGGGTGTGGGCTTTTCTGTCAT	11
Phenuiviridae---Phlebovirus---Uukuniemi_phlebovirus---S.u1.g6	TGTCCCTCATCATCTGGT	11
Picornaviridae---Aphthovirus---Foot-and-mouth_disease_virus---NA.u1.g1	gtTAATACGACTCACTATAGGGGGTGACAGGCTAAGGATG	11
Picornaviridae---Aphthovirus---Foot-and-mouth_disease_virus---NA.u1.g2	CTCCGGTCACCTATTCAG	11
Picornaviridae---Cardiovirus---Cardiovirus_A---NA.u1.g1	gtTAATACGACTCACTATAGGGATTCAACAAGGGGCTGAA	11
Picornaviridae---Cardiovirus---Cardiovirus_A---NA.u1.g2	CGGACCACGTCC	11
Picornaviridae---Cardiovirus---Cardiovirus_B---NA.u1.g1	gtTAATACGACTCACTATAGGGATCATGCCTCCCCGATTA	11
Picornaviridae---Cardiovirus---Cardiovirus_B---NA.u1.g2	TCATATTCCAAGCGGCTT	11
Picornaviridae---Enterovirus---Enterovirus_A---NA.u1.g1	gtTAATACGACTCACTATAGGGATTCATGTCACCTGCGAG	12
Picornaviridae---Enterovirus---Enterovirus_A---NA.u1.g10	GTGCCCATCATGTTATT	12
Picornaviridae---Enterovirus---Enterovirus_A---NA.u1.g11	gtTAATACGACTCACTATAGGGCATGTCACCCGCGAG	12
Picornaviridae---Enterovirus---Enterovirus_A---NA.u1.g2	AGTGCCCATCATGTTGTT	12
Picornaviridae---Enterovirus---Enterovirus_A---NA.u1.g3	gtTAATACGACTCACTATAGGGCATTCATGTCACCTGCTAG	12
Picornaviridae---Enterovirus---Enterovirus_A---NA.u1.g4	ATGGCCCATCATGTTGTT	12
Picornaviridae---Enterovirus---Enterovirus_A---NA.u1.g5	gtTAATACGACTCACTATAGGGTTTCATGTCACCAGCCAG	12
Picornaviridae---Enterovirus---Enterovirus_A---NA.u1.g6	ACGTACCCATCATGTTGT	12
Picornaviridae---Enterovirus---Enterovirus_A---NA.u1.g7	gtTAATACGACTCACTATAGGGCCTTCATGTCACCAGCTA	12
Picornaviridae---Enterovirus---Enterovirus_A---NA.u1.g8	AGGTGCCCATCATATTGT	12
Picornaviridae---Enterovirus---Enterovirus_A---NA.u1.g9	gtTAATACGACTCACTATAGGGTCATGTCGCCAGCAAC	12
Picornaviridae---Enterovirus---Enterovirus_B---NA.u1.g1	gtTAATACGACTCACTATAGGGTGCGGCTAATCCTAACTG	12
Picornaviridae---Enterovirus---Enterovirus_B---NA.u1.g2	CACCCGTAGTCGGTT	12
Picornaviridae---Enterovirus---Enterovirus_C---NA.u1.g1	gtTAATACGACTCACTATAGGGGACTACTTTGGGTGTCCG	12
Picornaviridae---Enterovirus---Enterovirus_C---NA.u1.g2	GCCAATCCAATTCGCTTT	12
Picornaviridae---Enterovirus---Enterovirus_D---NA.u1.g1	gtTAATACGACTCACTATAGGGCTCAAGGTGTCCCAACAT	12
Picornaviridae---Enterovirus---Enterovirus_D---NA.u1.g2	GAGTTGGGTTGCACG	12
Picornaviridae---Enterovirus---Enterovirus_E---NA.u1.g1	gtTAATACGACTCACTATAGGGCTAATCCCAACCTCCGAG	12
Picornaviridae---Enterovirus---Enterovirus_E---NA.u1.g2	GTAGTCTGTTCCGCC	12
Picornaviridae---Enterovirus---Rhinovirus_A---NA.u1.g1	gtTAATACGACTCACTATAGGGCCCCTGAATGTGGCTAAC	12
Picornaviridae---Enterovirus---Rhinovirus_A---NA.u1.g2	CGGACACCCGTAGTT	12
Picornaviridae---Enterovirus---Rhinovirus_B---NA.u1.g1	gtTAATACGACTCACTATAGGGCTGAATGCGGCTAACCT	12
Picornaviridae---Enterovirus---Rhinovirus_B---NA.u1.g2	CGTAGTCGGTCCCAT	12
Picornaviridae---Enterovirus---Rhinovirus_C---NA.u1.g1	gtTAATACGACTCACTATAGGGCCCTGAATGCGGCTAAT	12
Picornaviridae---Enterovirus---Rhinovirus_C---NA.u1.g2	CACCCGTAGTCGGTT	12
Picornaviridae---Hepatovirus---Hepatovirus_A---NA..u1.g1	gtTAATACGACTCACTATAGGGAGTCTTTGGGGACGC	12
Picornaviridae---Hepatovirus---Hepatovirus_A---NA..u1.g2	CCTAAGAGGTTTCACCCG	12
Picornaviridae---Kobuvirus---Aichivirus_A---NA.u1.g1	gtTAATACGACTCACTATAGGGCACGATCTATGAAGTCACC	12
Picornaviridae---Kobuvirus---Aichivirus_A---NA.u1.g2	TCTCCATCACGCAAC	12
Picornaviridae---Parechovirus---Parechovirus_A---NA.u1.g1	gtTAATACGACTCACTATAGGGGCCAGCCAAGGTTTA	12
Picornaviridae---Parechovirus---Parechovirus_A---NA.u1.g2	TACCTTCTGGGCATCCTT	12
Pneumoviridae---Metapneumovirus---Avian_metapneumovirus---NA.u1.g1	gtTAATACGACTCACTATAGGGAGCTGCAATTAGTGGGG	13
Pneumoviridae---Metapneumovirus---Avian_metapneumovirus---NA.u1.g2	TTAGGGTTGTTCATTGTCAT	13
Pneumoviridae---Metapneumovirus---Human_metapneumovirus---NA.u1.g1	gtTAATACGACTCACTATAGGGAGAGGCTGCAGAACA	13
Pneumoviridae---Metapneumovirus---Human_metapneumovirus---NA.u1.g2	TTGCTGCTTCATTACCCA	13
Pneumoviridae---Orthopneumovirus---Human_orthopneumovirus---NA.u1.g1	gtTAATACGACTCACTATAGGGTGGGGCTATGGC	13
Pneumoviridae---Orthopneumovirus---Human_orthopneumovirus---NA.u1.g2	GGCACCCATATTGTAAGTG	13
Pneumoviridae------Respiratory_syncytial_virus---NA.u1.g1	gtTAATACGACTCACTATAGGGGAGGTGGCTCCAGAATAC	13
Pneumoviridae------Respiratory_syncytial_virus---NA.u1.g2	TCTATCCCCTGCTGCTAA	13
Polyomaviridae---Alphapolyomavirus---Human_polyomavirus_5---NA.u1.g1	gtTAATACGACTCACTATAGGGTATTTGGTGCTTGCCTGA	13
Polyomaviridae---Alphapolyomavirus---Human_polyomavirus_5---NA.u1.g2	GTCCTGACCAGCTTCTAC	13
Polyomaviridae---Betapolyomavirus---Human_polyomavirus_1---NA.u1.g1	gtTAATACGACTCACTATAGGGCACAGGAGGGGATGT	13
Polyomaviridae---Betapolyomavirus---Human_polyomavirus_1---NA.u1.g2	CTTTACGAGGCCCCA	13
Polyomaviridae---Betapolyomavirus---Human_polyomavirus_2---NA.u1.g1	gtTAATACGACTCACTATAGGGACAGAAGGACCCCTAGAG	13
Polyomaviridae---Betapolyomavirus---Human_polyomavirus_2---NA.u1.g2	CTCATCATGTCTGGGTCC	13
Polyomaviridae---Betapolyomavirus---Human_polyomavirus_3---NA.u1.g1	gtTAATACGACTCACTATAGGGGTGTAACACCCACAGACA	13
Polyomaviridae---Betapolyomavirus---Human_polyomavirus_3---NA.u1.g2	GCAGTGTTCTAGGGTCTC	13
Polyomaviridae---Betapolyomavirus---Human_polyomavirus_4---NA.u1.g1	gtTAATACGACTCACTATAGGGAATTAGCAGCCACAAGGT	13
Polyomaviridae---Betapolyomavirus---Human_polyomavirus_4---NA.u1.g2	TAGGTCACAGCTGCA	13
Polyomaviridae---Betapolyomavirus---Macaca_mulatta_polyomavirus_1---NA.u1.g1	gtTAATACGACTCACTATAGGGTTGGGGTCCAACACTTTT	13
Polyomaviridae---Betapolyomavirus---Macaca_mulatta_polyomavirus_1---NA.u1.g2	GGTGAGCCTAGGAATGTC	13
Poxviridae---Orthopoxvirus---Cowpox_virus---NA.u1.g1	gtTAATACGACTCACTATAGGGCTACGGGCATTGTCATCT	13
Poxviridae---Orthopoxvirus---Cowpox_virus---NA.u1.g2	GCTCGCTTTACAGATCCT	13
Poxviridae---Orthopoxvirus---Monkeypox_virus---NA.u1.g1	gtTAATACGACTCACTATAGGGCACCGCAATAGATCCTGT	13
Poxviridae---Orthopoxvirus---Monkeypox_virus---NA.u1.g2	AATATGTCCGCCGTTCAT	13
Poxviridae---Orthopoxvirus---Vaccinia_virus---NA.u1.g1	gtTAATACGACTCACTATAGGGACACGCTGGACAATCTAG	13
Poxviridae---Orthopoxvirus---Vaccinia_virus---NA.u1.g2	GGTGGAGGTCTGAGAATG	13
Poxviridae---Orthopoxvirus---Variola_virus---NA.u1.g1	gtTAATACGACTCACTATAGGGGGACCCCAACATCTTTGA	13
Poxviridae---Orthopoxvirus---Variola_virus---NA.u1.g2	GACCTCACCGACGAT	13
Poxviridae---Parapoxvirus---Orf_virus---NA.u1.g1	gtTAATACGACTCACTATAGGGGGCAACCCCGATTATGTA	13
Poxviridae---Parapoxvirus---Orf_virus---NA.u1.g2	GTCAAGGACTGGATAGCC	13
Reoviridae---Orbivirus---Great_Island_virus---1.u1.g1	gtTAATACGACTCACTATAGGGTCGGAGACCTCGAAGC	14
Reoviridae---Orbivirus---Great_Island_virus---1.u1.g2	TGTGCGTGTCGTAATTTG	14
Reoviridae---Orbivirus---Great_Island_virus---1.u1.g3	gtTAATACGACTCACTATAGGGTAATTGGCGACCTGGAG	14
Reoviridae---Orbivirus---Great_Island_virus---1.u1.g4	ATGTGGGTGTCGTAGTTC	14
Reoviridae---Orthoreovirus---Mammalian_orthoreovirus---L1.u1.g1	gtTAATACGACTCACTATAGGGGGACCGCTGAATACCTAA	14
Reoviridae---Orthoreovirus---Mammalian_orthoreovirus---L1.u1.g2	AACAATTGGATGACGGCT	14
Reoviridae---Orthoreovirus---Mammalian_orthoreovirus---L1.u1.g3	gtTAATACGACTCACTATAGGGGGACTGCCGAATACCTAA	14
Reoviridae---Orthoreovirus---Mammalian_orthoreovirus---L1.u1.g4	CACGATTGGATGACGACT	14
Reoviridae---Rotavirus---Rotavirus_A---11.u1.g1	gtTAATACGACTCACTATAGGGTGGACCATCTGATTCTGC	14
Reoviridae---Rotavirus---Rotavirus_A---11.u1.g2	AATCCATAGACACGCCAG	14
Reoviridae---Rotavirus---Rotavirus_B---4.u1.g1	gtTAATACGACTCACTATAGGGTATCGTGTCCTTGAGCAC	14
Reoviridae---Rotavirus---Rotavirus_B---4.u1.g2	GTCCCCTGTACACCA	14
Reoviridae---Rotavirus---Rotavirus_C---2.u1.g1	gtTAATACGACTCACTATAGGGCGCACGCTGATTATGTTT	14
Reoviridae---Rotavirus---Rotavirus_C---2.u1.g2	TGTGCAGCCATTTCTTTT	14
Reoviridae---Rotavirus---Rotavirus_C---2.u1.g3	gtTAATACGACTCACTATAGGGCGCATGCGGATTATGTATC	14
Reoviridae---Rotavirus---Rotavirus_C---2.u1.g4	GTGCTGCCATTTCTTTCA	14
Reoviridae---Rotavirus---Rotavirus_C---2.u1.g5	gtTAATACGACTCACTATAGGGCACATGCTGATTACGTTTC	14
Reoviridae---Rotavirus---Rotavirus_C---2.u1.g6	GCCGCCATTTCTTTCAT	14
Reoviridae---Rotavirus---Rotavirus_H---6.u1.g1	gtTAATACGACTCACTATAGGGATCTACTTGCACCAGGTG	14
Reoviridae---Rotavirus---Rotavirus_H---6.u1.g2	GGTACTTTCATGTCAAGTGC	14
Reoviridae---Seadornavirus---Banna_virus---12.u1.g1	gtTAATACGACTCACTATAGGGTTGATTTCCAGCACCAGT	14
Reoviridae---Seadornavirus---Banna_virus---12.u1.g2	ACTCTGGCTTGAATGTTTT	14
Retroviridae---Deltaretrovirus---Primate_T-lymphotropic_virus_1---NA.u1.g1	gtTAATACGACTCACTATAGGGGCTAATACGCCTCCCTTT	14
Retroviridae---Deltaretrovirus---Primate_T-lymphotropic_virus_1---NA.u1.g2	AAGGCATCACGACCTATG	14
Retroviridae---Deltaretrovirus---Primate_T-lymphotropic_virus_2---NA.u1.g1	gtTAATACGACTCACTATAGGGTAGACCTTACTGACGCCT	14
Retroviridae---Deltaretrovirus---Primate_T-lymphotropic_virus_2---NA.u1.g2	CCGGGGCCATAATTACAT	14
Retroviridae---Lentivirus---Human_immunodeficiency_virus_2---NA.u1.g1	gtTAATACGACTCACTATAGGGGAGAGGCTGGCAGATTG	14
Retroviridae---Lentivirus---Human_immunodeficiency_virus_2---NA.u1.g2	AGAGTCTAGCAGGGAACA	14
Rhabdoviridae---Lyssavirus---European_bat_1_lyssavirus---NA.u1.g1	gtTAATACGACTCACTATAGGGCAGGATTAGACTGGGCTG	15
Rhabdoviridae---Lyssavirus---European_bat_1_lyssavirus---NA.u1.g2	GGCTATCTGATGGGCAAT	15
Rhabdoviridae---Lyssavirus---European_bat_2_lyssavirus---NA.u1.g1	gtTAATACGACTCACTATAGGGCAGACGATGAGGAGCTTT	15
Rhabdoviridae---Lyssavirus---European_bat_2_lyssavirus---NA.u1.g2	CTTTCCCCCATTGACCAT	15
Rhabdoviridae---Vesiculovirus---Indiana_vesiculovirus---NA.u1.g1	gtTAATACGACTCACTATAGGGAACGAGCTGAGTCCA	15
Rhabdoviridae---Vesiculovirus---Indiana_vesiculovirus---NA.u1.g2	TCATCTGCTGCCTGA	15
Rhabdoviridae---Vesiculovirus---New_Jersey_vesiculovirus---NA.u1.g1	gtTAATACGACTCACTATAGGGATTTGGCCTAGAGGGAAC	15
Rhabdoviridae---Vesiculovirus---New_Jersey_vesiculovirus---NA.u1.g2	TTGAAGTAATCAGCCGGG	15
Smacoviridae------Human_smacovirus_1---NA.u1.g1	gtTAATACGACTCACTATAGGGCTTAACCTGTCCTCCGAC	15
Smacoviridae------Human_smacovirus_1---NA.u1.g2	AATGGGTACATGTGGGAC	15
Smacoviridae------Human_smacovirus_1---NA.u1.g3	gtTAATACGACTCACTATAGGGCCTGAACCGGTCTTCTG	15
Smacoviridae------Human_smacovirus_1---NA.u1.g4	ACGGTTACTTATGGGACG	15
Togaviridae---Alphavirus---Eastern_equine_encephalitis_virus---NA.u1.g1	gtTAATACGACTCACTATAGGGGCAGTGGACCATTTGAAC	15
Togaviridae---Alphavirus---Eastern_equine_encephalitis_virus---NA.u1.g2	TAATGTTCTCGGTGGCTC	15
Togaviridae---Alphavirus---Getah_virus---NA.u1.g1	gtTAATACGACTCACTATAGGGTACGCAGTTACCCATCAC	15
Togaviridae---Alphavirus---Getah_virus---NA.u1.g2	GTACAGACCGGGGAG	15
Togaviridae---Alphavirus---Highlands_J_virus---NA.u1.g1	gtTAATACGACTCACTATAGGGCCTGGACAGCGGATTATT	15
Togaviridae---Alphavirus---Highlands_J_virus---NA.u1.g2	GGCGAATTATCCCAGTGA	15
Togaviridae---Alphavirus---Mayaro_virus---NA.u1.g1	gtTAATACGACTCACTATAGGGAGAGGTGGCAGTCTATCA	15
Togaviridae---Alphavirus---Mayaro_virus---NA.u1.g2	GCGTACTCCTTTCATTGC	15
Togaviridae---Alphavirus---Ross_River_virus---NA.u1.g1	gtTAATACGACTCACTATAGGGTCCGTGTCTGTGTAGGTA	15
Togaviridae---Alphavirus---Ross_River_virus---NA.u1.g2	GACGCCTTCAATCCTGTA	15
Togaviridae---Alphavirus---Semliki_Forest_virus---NA.u1.g1	gtTAATACGACTCACTATAGGGGGACGTGTATGCTGTACA	15
Togaviridae---Alphavirus---Semliki_Forest_virus---NA.u1.g2	CAATCCAATACGCCGTTC	15
Togaviridae---Alphavirus---Sindbis_virus---NA.u1.g1	gtTAATACGACTCACTATAGGGATACTGACTAACCGGGGT	15
Togaviridae---Alphavirus---Sindbis_virus---NA.u1.g2	TGCAGAACGGACTTCTTT	15
Togaviridae---Alphavirus---Venezuelan_equine_encephalitis_virus---NA.u1.g1	gtTAATACGACTCACTATAGGGTTGAGGTAGAAGCCAAGC	15
Togaviridae---Alphavirus---Venezuelan_equine_encephalitis_virus---NA.u1.g2	CGCACTTCCAATGTCAAG	15
Togaviridae---Alphavirus---Western_equine_encephalitis_virus---NA.u1.g1	gtTAATACGACTCACTATAGGGGCGATCGAGTGATGC	15
Togaviridae---Alphavirus---Western_equine_encephalitis_virus---NA.u1.g2	GGTGAATGGCCTCGATTA	15
Togaviridae---Rubivirus---Rubella_virus---NA.u1.g1	gtTAATACGACTCACTATAGGGGCAATTTCGCGGTATACC	15
Togaviridae---Rubivirus---Rubella_virus---NA.u1.g2	GTCGATGAGGACGTGTAG	15

## Sheet: HAV round 2
Primers				Targets			crRNAs
Name	Sequence	Pool		Name	Sequence		Name	Spacer sequence (RNA)
Orthohepevirus_A_v2_fwd-1	gaaatTAATACGACTCACTATAGGGAGGCCCACCAGTTCAT	8v2		Orthohepevirus_A_v2	TGGAGGCCCATCAGTTTATTAAGGCTCCTGGCATCACTACTGCCATTGAGCAGGCTGCTCTGGCAGCGGCCAACTCCGCCTTGGCGAATGCTGTGGTG		Orthohepevirus_A_v2a	cggaguuggccgcugcuagagcugccug
Orthohepevirus_A_v2_fwd-2	gaaatTAATACGACTCACTATAGGGGGAGGCCCATCAGTTTAT	8v2		Rhinovirus_A_v2	GGACAAGGTGTGAAGAGCCCCGTGTGCTCACTTTGAGTCCTCCGGCCCCTGAATGTGGCTAACCTTAACCCTGCAGCCAGTGCACACAATCCAGTGTGTATCTGGTCGTAATGAGCAATTGCGGGATGGGACCAACTACTT		Rhinovirus_A_v2	gguuagccacauucaggggccggaggac
Orthohepevirus_A_v2_rev-1	TACCACAGCATTCGCC	8v2		Rhinovirus_B_v2	CTAGTTTGGTCGATGAGGCTAGGAATTCCCCACGGGTGACCGTGTCCTAGCCTGCGTGGCGGCCAACCCAGCTTATGCTGGGACGCCTTTTTATAGACATGGTGTGAAGACCCGCATGTGCTTGGTTGTGAGTCCTCCGG		Rhinovirus_B_v2	uuggccgccacgcaggcuaggacacggu
Orthohepevirus_A_v2_rev-2	ACAGCATTCGCCAAGG	8v2					Culex_flavivirus_v2	cagauugaacgccaacaucacguacauc
Rhinovirus_A_v2_fwd-1	gaaatTAATACGACTCACTATAGGGGACAGGGTGTGAAGAGC	12v2					Tula_v2	auuuuuugacuugauaccaaaucugcaa
Rhinovirus_A_v2_fwd-2	gaaatTAATACGACTCACTATAGGGTGACAAGGTGTGAAGAGC	12v2					Betapap_1_v2a	agcucuaauugauuccaaagccuuuuaa
Rhinovirus_A_v2_rev-1	AAGTAGTTGGTCCCATCC	12v2					Getah_virus_v2b	gacuguaucagugaucuuacacaucagg
Rhinovirus_A_v2_rev-2	AAGTAGTCGGTCCCATCC	12v2					Zika_pilot_correct	ccuuccagccguggggcagcucguucac
Rhinovirus_B_v2_fwd-1	gaaatTAATACGACTCACTATAGGGTAGTTTGGTCGATGAGGC	12v2					Cowpox_v1_correct	cgauuauaacaacagauauuauaauccu
Rhinovirus_B_v2_rev-1	CGGAGGACTCACAGTTAA	12v2					Kyasanur_forest_v2	auacccagccuuccacacgugucagaug
Rhinovirus_B_v2_rev-2	GGAGGACTCACAACCAAG	12v2					Hepatitis_C_v2	acuccaccaacgaucugaccgccacccg
							HCV_crRNA2	auugggcgacgguugguguuucuuuugg
nCov_fwd	gaaatTAATACGACTCACTATAgggGGTAAACCTTTGGAATTTGG	Corona		nCov_target	gaaatTAATACGACTCACTATAgggGTGAGTTTAAATTGGCTTCACATATGTATTGTTCTTTCTACCCTCCAGATGAGGATGAAGAAGAAGGTGATTGTGAAGAAGAAGAGTTTGAGCCATCAACTCAATATGAGTATGGTACTGAAGATGATTACCAAGGTAAACCTTTGGAATTTGGTGCCACTTCTGCTGCTCTTCAACCTGAAGAAGAGCAAGAAGAAGATTGGTTAGATGATGATAGTCAACAAACTGTTGGTCAACAAGACGGCAGTGAGGACAATCAGACAACTACTATTCAAACAATTGTTGAGGTTCAACCTCAATTAGAGATGGAACTTACACCAGTTGTTCAGACTATTGAAGTGAATAGTTTTAGTGGTTATTTAAAACTTACTGAC…		nCov_crRNA	cucuucuucagguugaagagcagcagaa
nCov_rev	ACTATCATCATCTAACCAATCT	Corona

## Sheet: Influenza primers
Primer name	Primer sequence	Notes
H_f1	gaaatTAATACGACTCACTATAgggTGGACATACAATGCAGAATT	H amplification
H_f2	gaaatTAATACGACTCACTATAgggTGGACATACAATGCTGAACT	H amplification
H_f3	gaaatTAATACGACTCACTATAgggTGGACTTACAATGCTGAACT	H amplification
H_f4	gaaatTAATACGACTCACTATAgggTGGACTTATCAGGCTGAACT	H amplification
H_f5	gaaatTAATACGACTCACTATAgggTGGGCATATAATGCAGAATT	H amplification
H_f6	gaaatTAATACGACTCACTATAgggTGGGCCTACAATGCAGAGCT	H amplification
H_f7	gaaatTAATACGACTCACTATAgggTGGGCTTACAACGCAGAACT	H amplification
H_f8	gaaatTAATACGACTCACTATAgggTGGTCATACAACGCACAGCT	H amplification
H_f9	gaaatTAATACGACTCACTATAgggTGGTCATACAACGCGGAGCT	H amplification
H_f10	gaaatTAATACGACTCACTATAgggTGGTCATACAATGCAAAACT	H amplification
H_f11	gaaatTAATACGACTCACTATAgggTGGTCATACAATGCCGAATT	H amplification
H_f12	gaaatTAATACGACTCACTATAgggTGGTCATATAATGCACAACT	H amplification
H_f13	gaaatTAATACGACTCACTATAgggTGGTCATATAATGCAGAGCT	H amplification
H_f14	gaaatTAATACGACTCACTATAgggTGGTCTTACAATGCTGAATT	H amplification
H_f15	gaaatTAATACGACTCACTATAgggTGGACGTATCAAGCTGAATT	H amplification
H_r1	AAAGCAGCCGTTTCCTATTT	H amplification
H_r2	AAAGCACCCGTTCCCTATTT	H amplification
H_r3	AAAGCACCCATTCCCTATTT	H amplification
H_r4	AAAGCAGCCATTTCCAATTT	H amplification
H_r5	AAAGCACCCATTTCCTAGTT	H amplification
H_r6	AAAACATCCATTCCCTAGTT	H amplification
H_r7	GAAACATCCTTTCCCTTCTT	H amplification
H_r8	GAAACATCCATTCCCTTCTT	H amplification
H_r9	AAAGCATCCAGTGCCATCTT	H amplification
H_r10	AAAACATCCTTTCCCATCTT	H amplification
H_r11	AAAGCACCCTTTCCCATCTT	H amplification
H_r12	AAAGCATCCGTTGCCCAATT	H amplification
H_r13	AAAACACCCGTTTCCTTTGT	H amplification
H_r14	AAAACATCCATTTCCTTTGT	H amplification
H_r15	AAAGCACCCATTTCCTTTGT	H amplification
H_r16	GAAACATCCATTCCCTTTGT	H amplification
H_r17	AAAGCACCCGTTCCCTAGGT	H amplification
H_r18	GAAGCAACCATTTCCTTCGT	H amplification
H_r19	GAAACAACCGTTACCCAGCT	H amplification
H_r20	AAAACATCCAGTCCCATCCT	H amplification
H_r21	AAAGCAACCATCTCCTGTAT	H amplification
H_r22	GAAGCAGCCATTCCCAGTAT	H amplification
H_r23	GAAACAACCATTGCCCATAT	H amplification
H_r24	GAAACAGCCGTTGCCTTGAT	H amplification
H_r25	AAAGCATCCGTTCCCTTCAT	H amplification
H_r26	GAAACATCCGTTCCCTTCAT	H amplification
H_r27	AAAACAACCATTCCCTTCAT	H amplification
H_r28	AAAACATCCATTCCCCTCAT	H amplification
H_r29	GAAGCAACCGTTCCCAGCAT	H amplification
H_r30	AAAGCAACCATTCCCAGCAT	H amplification
N1-1087F	gaaatTAATACGACTCACTATAgggATGAGGAATGCTCMTGTTAY	N amplification
N2-1087F	gaaatTAATACGACTCACTATAgggTHGARGARTGCTCYTGYTAT	N amplification
N3-1087F	gaaatTAATACGACTCACTATAgggTRGARGARTGTTCHTGYTAY	N amplification
N4-1087F	gaaatTAATACGACTCACTATAgggTYGARGARTGTTCCTGTTAC	N amplification
N5-1087F	gaaatTAATACGACTCACTATAgggTWGARGARTGYTCYTGYTAY	N amplification
N6-1087F	gaaatTAATACGACTCACTATAgggTHGAAGARTGYTCRTGYTAY	N amplification
N7-1087F	gaaatTAATACGACTCACTATAgggTWGAGGARTGCTCMTGYTAY	N amplification
N8-1087F	gaaatTAATACGACTCACTATAgggTWGARGARTGYTCWTGYTAY	N amplification
N9-1087F	gaaatTAATACGACTCACTATAgggTTGAAGAATGCTCATGYTAY	N amplification
N1-1153R	SCATGCCARTTRTCYCTGCA	N amplification
N2-1153R	CCYTTCCARTTGTCTCTGCA	N amplification
N3-1153R	CCYTTCCARTTGTCYCTRCA	N amplification
N4-1153R	CCYCKCCARTTGTCYCKACA	N amplification
N5-1153R	CCRTTCCAATTRTCYCKGCA	N amplification
N6-1153R	CCYTTCCAATTGTCYCTRCA	N amplification
N7-1153R	CCYTGCCARTTRTCYCTGCA	N amplification
N8-1153R	CCNGTCCARTTGTCYCTACA	N amplification
N9-1153R	CCCTGCCAATTRTCYCTGCA	N amplification

## Sheet: Influenza targets
Name	Sequence	Notes
2k8_H1_majority-consensus	TGGACTTACAATGCCGAACTGTTGGTTCTATTGGAAAATGAAAGAACTTTGGACTACCACGATTCAAATGTGAAGAACTTATATGAAAAGGTAAGAAGCCAGTTAAAAAACAATGCCAAGGAAATTGGAAACGGCTGCTTT	H subtyping
2k8_H2_majority-consensus	TGGACATACAATGCCGAACTCCTAGTTCTAATGGAAAATGAGAGGACACTTGATTTCCATGACTCTAATGTAAGGAATCTGTACGATAAGGTCAGAATGCAACTGAGGGACAATGCTAAGGAAATAGGGAACGGATGCTTT	H subtyping
2k8_H3_majority-consensus	TGGTCATACAACGCGGAGCTTCTTGTTGCCCTGGAGAACCAACATACAATTGATCTAACTGACTCAGAAATGAACAAACTGTTTGAAAAAACAAAGAAGCAACTGAGGGAAAATGCTGAGGATATGGGCAATGGTTGTTTC	H subtyping
2k8_H4_majority-consensus	TGGTCTTACAATGCTGAATTGCTGGTGGCATTAGAAAATCAACATACTATAGATGTGACAGACTCTGAAATGAACAAACTCTTTGAAAGAGTTAGGCGCCAACTAAGAGAGAATGCTGAGGACAAAGGAAATGGATGTTTT	H subtyping
2k8_H5_majority-consensus	TGGACTTATAATGCTGAACTTCTGGTTCTCATGGAAAATGAGAGAACTCTAGACTTCCATGACTCAAATGTCAAGAACCTTTACGACAAGGTCCGACTACAGCTTAGGGATAATGCAAAGGAGCTGGGTAACGGTTGTTTC	H subtyping
2k8_H6_majority-consensus	TGGACATACAATGCTGAACTGCTGGTTCTTCTTGAAAACGAAAGAACACTAGACCTGCATGATGCGAATGTGAAGAACCTATATGAAAAGGTCAAATCACAATTAAGGGACAATGCTAATGATCTAGGAAATGGGTGCTTT	H subtyping
2k8_H7_majority-consensus	TGGTCATACAATGCTGAACTCTTGGTAGCAATGGAGAACCAGCATACAATTGATCTGGCTGATTCAGAAATGAACAAACTGTACGAACGAGTGAAAAGACAGCTGAGAGAGAATGCTGAAGAAGATGGCACTGGTTGCTTT	H subtyping
2k8_H8_majority-consensus	TGGGCTTACAATGCAGAACTCCTTGTACTTCTAGAAAACCAGAAAACACTAGACGAACATGACTCCAATGTCAAGAACCTCTTTGATGAAGTGAAAAGGAGGTTGTCAACCAATGCAATAGATGCTGGGAACGGTTGCTTC	H subtyping
2k8_H9_majority-consensus	TGGGCATATAATGCAGAATTGCTAGTTCTGCTTGAAAACCAGAAAACACTCGATGAGCATGACGCAAATGTAAACAATCTATATAATAAAGTGAAGAGGGCGTTGGGTTCCAATGCGGTGGAAGATGGGAAAGGATGTTTC	H subtyping
2k8_H10_majority-consensus	TGGACGTATCAAGCTGAATTGCTGGTAGCAATGGAAAATCAGCATACAATTGACATGGCTGATTCAGAAATGCTGAATCTATATGAGAGGGTGAGGAAGCAACTAAGGCAAAATGCAGAAGAAGATGGGAAAGGGTGCTTT	H subtyping
2k8_H11_majority-consensus	TGGTCATACAACGCACAGCTTCTTGTTCTACTGGAAAATGAAAAAACATTAGATCTCCATGATTCTAATGTTCGAAACCTCCATGAAAAGGTCAGACGAATGCTGAAGGACAATGCTAAAGATGAAGGGAATGGTTGTTTT	H subtyping
2k8_H12_majority-consensus	TGGGCATACAATGCTGAACTGCTTGTTCTATTGGAAAATCAGAAGACATTAGATGAGCATGATGCTAATGTAAGGAATCTACATGATAGAGTCAGAAGAGTCCTAAGGGAAAATGCAATTGATACAGGAGATGGTTGCTTT	H subtyping
2k8_H13_majority-consensus	TGGTCATACAATGCAAAGCTTCTTGTTTTACTAGAAAACGACAAGACTCTAGACATGCACGACGCTAATGTCAGGAACCTGCATGATCAAGTCCGCAGAGTGCTGAGGACCAATGCAATTGATGAGGGGAATGGATGTTTT	H subtyping
2k8_H14_majority-consensus	TGGTCATACAATGCTGAACTATTGGTGGCCCTGGAAAATCAGCACACAATAGATGTTACAGACTCCGAGATGAACAAACTCTTTGAAAGGGTGAGAAGACAACTTAGGGAAAATGCGGAAGATCAAGGCAACGGCTGTTTC	H subtyping
2k8_H15_majority-consensus	TGGTCATACAATGCCGAATTACTGGTGGCAATGGAAAATCAACACACAATTGACCTTGCAGACTCTGAGATGAACAAACTCTATGAGAGAGTGAGGAGGCAATTAAGGGAGAATGCCGAGGAGGATGGGACTGGATGTTTT	H subtyping
2k8_H16_majority-consensus	TGGTCATACAATGCTAAACTTCTTGTACTGCTTGAAAATGGTAGAACATTAGACTTGCATGATGCAAATGTCAGAAACTTACATGATCAGGTCAAAAGGGTGTTGAAGGACAATGCAATTGACGAAGGAAATGGTTGCTTC	H subtyping
2k8_N1_majority-consensus	ATGAGGAATGCTCCTGTTATCCTGATTCTAGTGAAATCACATGTGTGTGCAGGGATAACTGGCATGG	N subtyping
2k8_N2_majority-consensus	TCGAGGAGTGCTCTTGCTATCCTCGATATCCTGGTGTCAGATGTGTCTGCAGAGACAACTGGAAAGG	N subtyping
2k8_N3_majority-consensus	TAGAAGAATGTTCCTGCTATGTGGACATTGATGTTTACTGTATATGTAGGGACAATTGGAAAGG	N subtyping
2k8_N4_majority-consensus	TCGAAGAGTGTTCCTGTTACCCAAGTGGAACAGATATTGAGTGTGTCTGTCGGGACAATTGGCGGGG	N subtyping
2k8_N5_majority-consensus	TTGAAGAGTGCTCTTGCTACCCCAACTTGGGTAAAGTGGAGTGTGTTTGCCGAGATAATTGGAATGG	N subtyping
2k8_N6_majority-consensus	TAGAAGAATGCTCATGCTATGGAGCAGAAGAGGTGATCAAATGCATATGCAGGGACAATTGGAAAGG	N subtyping
2k8_N7_majority-consensus	TAGAGGAGTGCTCATGCTATGGGCACAATTCAAAGGTGACTTGTGTATGCAGGGACAACTGGCAAGG	N subtyping
2k8_N8_majority-consensus	TAGAAGAATGCTCATGCTACCCCAATGAAGGTAAAGTGGAATGTGTTTGTAGGGACAACTGGACTGG	N subtyping
2k8_N9_majority-consensus	TTGAAGAATGCTCATGTTACGGGGAACGAACAGGAATTACCTGCACATGCAGGGACAATTGGCAGGG	N subtyping
2k8v3_N1-u1-g1 majority-consensus	ATGAGGAATGCTCCTGTTACCCAGACACTGGCATAGTGATGTGTGTATGCAGGGACAACTGGCATGG	N sub-subtyping
2k8v3_N1-u1-g2 majority-consensus	ATGAGGAATGCTCCTGTTATCCTGATTCTAGTGAAATCACATGTGTGTGCAGGGATAACTGGCATGG	N sub-subtyping
2k8v3_N1-u1-g3 majority-consensus	ATGAGGAATGCTCATGTTATCCTGATACAGGCAAAGTAATGTGTGTTTGCAGAGACAATTGGCATGC	N sub-subtyping
2k8v2_N2-u1-g1 majority-consensus	TCGAGGAGTGCTCTTGTTATCCTCGATATCCTGGTGTCAGATGCGTCTGCAGAGACAACTGGAAAGG	N sub-subtyping
2k8v2_N2-u1-g2 majority-consensus	TCGAAGAGTGCTCTTGCTATCCTCGATATCCTGGTGTCAGATGTGTCTGCAGAGACAACTGGAAAGG	N sub-subtyping
2k8v2_N2-u1-g3 majority-consensus	TTGAGGARTGCTCCTGTTATCCTAGATATCCTGGTGTCAGATGTGTATGCAGRGACAACTGGAAAGG	N sub-subtyping
2k8v2_N2-u1-g4 majority-consensus	TTGAGGAGTGCTCCTGTTATCCTCGATTTCCTGGTGTCAGATGTGTCTGCAGAGACAACTGGAAAGG	N sub-subtyping
2k8v2_N2-u1-g5 majority-consensus	TAGAGGAGTGCTCCTGTTATCCCCGATATCCTGGTGTCAGATGCATCTGTAGAGACAACTGGAAAGG	N sub-subtyping
2k8v2_N3-u1-g1 majority-consensus	TAGAAGAATGTTCCTGCTATGTGGACATTGATGTTTACTGTATATGTAGGGACAATTGGAAGGG	N sub-subtyping
2k8v2_N3-u1-g2 majority-consensus	TAGAGGAGTGTTCTTGCTATGTGGACACCGATGTGTACTGCATATGTAGGGACAATTGGAAAGG	N sub-subtyping
2k8v2_N3-u1-g3 majority-consensus	TGGAAGAGTGTTCATGTTACACAGATGTAGACATCTACTGTGTGTGCAGAGACAACTGGAAAGG	N sub-subtyping
2k8v2_N3-u1-g4 majority-consensus	TGGAGGAGTGTTCTTGTTATGTGGACATCGATGTGTACTGCATATGTAGGGACAATTGGAAAGG	N sub-subtyping
2k8v2_N4-u1-g1 majority-consensus	TCGAAGAGTGTTCCTGTTACCCAAGTGGAACGGATATTGAGTGTGTCTGTCGGGACAATTGGCGGGG	N sub-subtyping
2k8v2_N4-u1-g2 majority-consensus	TCGAAGAGTGTTCCTGTTACCCGAGTGGAACAGATATTGAGTGTGTCTGTCGGGACAATTGGCGGGG	N sub-subtyping
2k8v2_N4-u1-g3 majority-consensus	TCGAAGAGTGTTCCTGTTACCCAAGTGGAATAGATATTGAGTGTGTCTGTCGGGACAATTGGCGGGG	N sub-subtyping
2k8v2_N4-u1-g4 majority-consensus	TTGAGGAGTGTTCCTGTTACCCAAGTGGAGAAAATGTCGAGTGTGTGTGTAGAGACAATTGGAGAGG	N sub-subtyping
2k8v3_N5-u3-g1 majority-consensus	TTGAAGAGTGCTCTTGCTACCCCAACTTGGGTAAAGTGGAGTGCGTTTGCCGAGATAATTGGAATGG	N sub-subtyping
2k8v3_N5-u3-g2 majority-consensus	TAGAGGAGTGTTCCTGTTACCCCAACATGGGAAAAGTGGAATGTGTTTGCAGGGACAATTGGAATGG	N sub-subtyping
2k8v3_N5-u3-g3 majority-consensus	TAGAGGAGTGTTCCTGTTATCCCAACATGGGGAAAGTGGAATGTGTTTGCAGGGACAATTGGAACGG	N sub-subtyping
2k8v2_N6-u1-g1 majority-consensus	TTGAAGAATGCTCATGCTATGGAGCAAAAGGAGTGATCAAATGCATCTGCAGAGACAATTGGAAGGG	N sub-subtyping
2k8v2_N6-u1-g2 majority-consensus	TAGAAGAGTGCTCATGCTATGGAGCAGAAGAAATGATTAAATGCATTTGCAGGGATAATTGGAAGGG	N sub-subtyping
2k8v2_N6-u1-g3 majority-consensus	TAGAAGAATGCTCGTGCTATGGAGCAGAAGAGGTGATTAAATGCATTTGCAGGGACAATTGGAAAGG	N sub-subtyping
2k8v2_N6-u1-g4 majority-consensus	TCGAAGAATGTTCATGCTATGGGGCAGCAGGGGTAATCAAATGTATATGCAGGGACAATTGGAAAGG	N sub-subtyping
2k8v2_N6-u1-g5 majority-consensus	TCGAAGAGTGTTCATGCTACGGAGCAGCAGGGATGATCAAATGTGTATGCAGAGACAATTGGAAGGG	N sub-subtyping
2k8v2_N7-u1-g1 majority-consensus	TTGAGGAATGCTCCTGTTACGGGCACAGTCAAAAGGTGACCTGTGTGTGCAGAGATAACTGGCAGGG	N sub-subtyping
2k8v2_N7-u1-g2 majority-consensus	TAGAGGAGTGCTCATGCTATGGGCACAATTCGAAGGTGACTTGTGTATGCAGGGACAACTGGCAAGG	N sub-subtyping
2k8v2_N7-u1-g3 majority-consensus	TAGAGGAGTGCTCATGCTATGGGCACGATTCAAAAGTGACTTGTGTATGCAGGGACAACTGGCAAGG	N sub-subtyping
2k8v2_N7-u1-g4 majority-consensus	TAGAGGAATGCTCATGCTATGGGCACAATTCAAAGGTGACTTGTGTATGCAGGGACAACTGGCAAGG	N sub-subtyping
2k8v2_N8-u1-g1 majority-consensus	TAGAAGAATGCTCATGCTACCCCAATGAAGGTAAAGTGGAATGTGTTTGTAGGGACAATTGGACTGG	N sub-subtyping
2k8v2_N8-u1-g2 majority-consensus	TAGAAGAATGCTCATGCTACCCCAATGAAGGTAAAGTGGAGTGTGTTTGTAGGGACAACTGGACTGG	N sub-subtyping
2k8v2_N8-u1-g3 majority-consensus	TTGAGGAATGTTCTTGTTATCCAAATGATGGTAAAGTGGAATGCGTGTGTAGAGACAACTGGACGGG	N sub-subtyping
2k8v2_N9-u1-g1 majority-consensus	TTGAAGAATGCTCATGCTATGGGGTGCAGGCAGGTATTACTTGCACGTGCAGGGATAATTGGCAGGG	N sub-subtyping
2k8v2_N9-u1-g2 majority-consensus	TTGAAGAATGCTCATGCTACGGGGAACAAGCAGGTATTACTTGCACGTGCAGGGATAATTGGCAGGG	N sub-subtyping
2k8v2_N9-u1-g3 majority-consensus	TTGAAGAATGCTCATGTTACGGGGAACGAACAGGAATTACCTGCACATGCAGGGACAATTGGCAGGG	N sub-subtyping
2k8v2_N9-u1-g4 majority-consensus	TTGAAGAATGCTCATGTTACGGGGAACGAACAGGGATTACCTGCACATGCAGGGACAATTGGCAGGG	N sub-subtyping

## Sheet: Influenza crRNAs
Full name	Design	Spacer sequence (RNA)	Hits majcon
2k8v3_H1-u2-g1	v3	CAUUGUUUUUUAGUUGGCUUCUUACUUU	yes
2k8v3_H2-u1-g1	v3	CAUUAGAGUCAUGGAAAUCAAGUGUCCU	yes
2k8v3_H3-u2-g1	v3	UGUAUGUUGGUUCUCCAGGGCAACAAGA	yes
2k8v1_H4-u1-g1	v1	UAGUAUGUUGAUUUUCUAAUGCCACCAG	yes
2k8v3_H5-u2-g1	v3	CAGCUCUUUUGCAUUAUCCUUAAGCUGU	yes
2k8v3_H6-u1-g2	v3	GGUCAUUAGCAUUGUCCCUUAGUUGUGA	yes
2k8v4_H7-u1-g1	v4	UCUCCAUCGCUAUCAAGAGUUCAGCGUU	yes
2k8v4_H8-u1-g1	v4	UCACUUCAUCAAAGAGGUUCUUGACAUU	yes
2k8v1_H9-u1-g3	v1	UUGCGUCAUGCUCAUCGAGUGUUUUCUG	yes
2k8v4_H10-u1-g1	v4	GAUUCAGCAUUUCUGAAUCAGCCAUGUC	yes
2k8v3_H11-u2-g1	v3	CAUUCGUCUGACCUUUUCAUGGAGGUUU	yes
2k8v2_H12-u1-g2	v2	UAAUGUCUUCUGAUUUUCCAAUAGAACA	yes
2k8v3_H13-u1-g2	v3	UGCAUGUCUAGAGUCUUGUCGUUCUCUA	yes
2k8v4_H14-u1-g1	v4	GAUCUUCCGCAUUUUCCCUAAGUUGUCU	yes
2k8v3_H15-u2-g1	v3	AGAGUCUGCAAGGUCAAUUGUGUGUUGA	yes
2k8v3_H16-u5-g1	v3	UCGUGCAAGUCUAAUGUUCUACCAUUUU	yes
2k8v3_N1-u1-g1	v3	UCACUAUGCCAGUGUCUGGGUAACAGGA	no, but used for seedstock subtyping
2k8v3_N1-u1-g2	v3	UGAUUUCACUAGAAUCAGGAUAACAGGA	yes
2k8v3_N1-u1-g3	v3	ACAUUACUUUGCCUGUAUCAGGAUAACA
2k8v2_N2-u1-g1	v2	CAUCUGACACCAGGAUAUCGAGGAUAAC
2k8v2_N2-u1-g2	v2	CACAUCUGACACCAGGAUAUCGAGGAUA	yes
2k8v2_N2-u1-g3	v2	UACACAUCUGACACCAGGAUACUUAGGA
2k8v2_N2-u1-g4	v2	GACACAUCUGACACCAGGAGAUCGAGGA
2k8v2_N2-u1-g5	v2	GCAUCUGACACCAGGAUAUCGGGGAUAA
2k8v2_N3-u1-g1	v2	AUACAGUAAACAUCAAUGUCCACAUAGC	yes
2k8v2_N3-u1-g2	v2	CCUACAUAUGCAGUACACAUCGGUGUCC
2k8v2_N3-u1-g3	v2	ACACAGUAGAUGUCUACAUCUGUGUAAC
2k8v2_N3-u1-g4	v2	AUACAAUACACAUCAAUGUCCACAUAAC
2k8v2_N4-u1-g1	v2	GACAGACACACUCAAUAUCCGUUCCACU
2k8v2_N4-u1-g2	v2	CAGACACACUCAAUAUCUGUUCCACUUG	yes
2k8v2_N4-u1-g3	v2	ACACUCAAUAUUUAUUCCACUUGGGUAA
2k8v2_N4-u1-g4	v2	ACACUCGACAUUUUCUCCACUUGGGUAA
2k8v3_N5-u3-g1	v3	GGCAAACGCACUCCACUUUACCCAAGUU	yes
2k8v3_N5-u3-g2	v3	CACAUUCCACUUUUCCCAUGUUGGGGUA
2k8v3_N5-u3-g3	v3	ACAUUCCACUUUCCCCAUGUUGGGAUAA
2k8v2_N6-u1-g1	v2	CAUUUGAUCACUCCUUUUGCUCCAUAGC
2k8v2_N6-u1-g2	v2	CAUUUAAUCAUUUCUUCUGCUCCAUAGC
2k8v2_N6-u1-g3	v2	CAUUUAAUCACCUCUUCUGCUCCAUAGC	yes
2k8v2_N6-u1-g4	v2	CAUUUGAUUACCCCUGCUGCCCCAUAGC
2k8v2_N6-u1-g5	v2	AUACACAUUUGAUCAUCCCUGCUGCUCC
2k8v2_N7-u1-g1	v2	ACACAGGUCACCUUUUGACUGUGCCCGU
2k8v2_N7-u1-g2	v2	CAAGUCACCUUCGAAUUGUGCCCAUAGC
2k8v2_N7-u1-g3	v2	CAAGUCACUUUUGAAUCGUGCCCAUAGC
2k8v2_N7-u1-g4	v2	CAUACACAAGUCACCUUUGAAUUGUGCC	yes
2k8v2_N8-u1-g1	v2	ACAAACACAUUCCACUUUACCUUCAUUG	yes
2k8v2_N8-u1-g2	v2	ACAAACACACUCCACUUUACCUUCAUUG
2k8v2_N8-u1-g3	v2	ACACGCAUUCCACUUUACCAUCAUUUGG
2k8v2_N9-u1-g1	v2	GUGCAAGUAAUACCUGCCUGCACCCCAU
2k8v2_N9-u1-g2	v2	ACGUGCAAGUAAUACCUGCUUGUUCCCC
2k8v2_N9-u1-g3	v2	UGCAGGUAAUUCCUGUUCGUUCCCCGUA	yes
2k8v2_N9-u1-g4	v2	GCAGGUAAUCCCUGUUCGUUUCCCGUAA

## Sheet: HIV
Type	Identity	Sequence	Reference	Notes
Primer	HIVRT 1-Fwd	gaaatTAATACGACTCACTATAgggAATTAAAGCCAGGAATGGATG	This study
Primer	HIVRT 1-Rev	AGTCTTGAGTTCTCTTATTAAGTTC	This study
Primer	HIVRT 2-Fwd	gaaatTAATACGACTCACTATAgggAGAGAACTCAAGACTTCTGG	This study
Primer	HIVRT 2-Rev	TGGTAAATGCAGTATACTTCCTGA	This study
Primer	HIVRT 3-Fwd	gaaatTAATACGACTCACTATAgggTCCCTTAGATAAAGACTTCAGGA	This study
Primer	HIVRT 3-Rev	TGTCATGCTACTTTGGAATATTGC	This study
Primer	HIVRT 4-Fwd	gaaatTAATACGACTCACTATAgggTCCAAAGTAGCATGACAAAAATCT	This study
Primer	HIVRT 4-Rev	ACAGATGTTGTCTCAGTTCCTC	This study
Primer	HIVIN 1-Fwd	gaaatTAATACGACTCACTATAgggAGAAATAGTAGCCAGCTGTGA	This study
Primer	HIVIN 1-Rev	CACTGGCTACATGAACTGCT	This study
Primer	HIVIN 2-Fwd	gaaatTAATACGACTCACTATAgggCAGTTCATGTAGCCAGTGGA	This study
Primer	HIVIN 2-Rev	AATTCCTGCTTGATCCCTGC	This study
Primer	HIVIN 3-Fwd	gaaatTAATACGACTCACTATAgggCCAGTACTACGGTTAAGGCC	This study
Primer	HIVIN 3-Rev	GCTGTCTTAAGATGTTCAGCCT	This study
Primer	HIVIN 4-Fwd	gaaatTAATACGACTCACTATAgggAGCAACAGACATACAAACTAAAGA	This study
Primer	HIVIN 4-Rev	TCCATAATCCCTAATGATCTTTGC	This study
crRNA	HIVRT-K65R-ancestral-v1	UUUUUGUUUAUGGCAAAUACUGGAGUAU	This study
crRNA	HIVRT-K65R-derived-v1	UUUCUGUUUAUGGCAAAUACUGGAGUAU	This study
crRNA	HIVRT-K103N-ancestral-v1	UUUUUGUUUUUUAACCCUGCGGGAUGUG	This study
crRNA	HIVRT-K103N-derived-v1	UUGUUGUUUUUUAACCCUGCGGGAUGUG	This study
crRNA	HIVRT-V106M-ancestral-v1	GUUACAGAUUUUUUCUUUUUUAACCCUG	This study
crRNA	HIVRT-V106M-derived-v1	GUCAUAGAUUUUUUCUUUUUUAACCCUG	This study
crRNA	HIVRT-Y181C-ancestral-v0	GAUACAUAACUAUGUCUGGAUUUUGUUU	(Myhrvold*, Freije*, et al. 2018)
crRNA	HIVRT-Y181C-derived-v0	GACACAUAACUAUGUCUGGAUUUUGUUU	(Myhrvold*, Freije*, et al. 2018)
crRNA	HIVRT-M184V-ancestral-v1	UCCAUCUAUUGAUAGAUAACUAUGUCUG	This study	Used on patient samples
crRNA	HIVRT-M184V-derived-v1	UCCACCUAUUGAUAGAUAACUAUGUCUG	This study	Used on patient samples
crRNA	HIVRT-M184V-ancestral-v2	AUGCAUGUAUUGAUAGAUAACUAUGUCU	This study	Used on synthetic targets
crRNA	HIVRT-M184V-derived-v2	AUGCACGUAUUGAUAGAUAACUAUGUCU	This study	Used on synthetic targets
crRNA	HIVRT-G190A-ancestral-v1	GAUCCAACAUACAAAUCAUCCAUGUAUU	This study
crRNA	HIVRT-G190A-derived-v1	GAUGCAACAUACAAAUCAUCCAUGUAUU	This study
crRNA	HIVIN-66A-ancestral-v2	AUCUGUACAAUCUAGUUGCCAUAUUCCU	This study
crRNA	HIVIN-66A-derived-v2	AUCUGCACAAUCUAGUUGCCAUAUUCCU	This study
crRNA	HIVIN-66I-ancestral-v2	AUCUGUACAAUCUAGUUGCCAUAUUCCU	This study
crRNA	HIVIN-66I-derived-v2	AUCUAUACAAUCUAGUUGCCAUAUUCCU	This study
crRNA	HIVIN-66K-ancestral-v2	AUCUGUACAAUCUAGUUGCCAUAUUCCU	This study
crRNA	HIVIN-66K-derived-v2	AUCUUUACAAUCUAGUUGCCAUAUUCCU	This study
crRNA	HIVIN-74M-ancestral-v1	ACCAGCAUAAUUUUUCCUUCUAAAUGUG	This study
crRNA	HIVIN-74M-derived-v1	ACCAUCAUAAUUUUUCCUUCUAAAUGUG	This study
crRNA	HIVIN-92G-ancestral-v4	UCUCAGCUGGAAUAACUUCUGCUUCUAU	This study
crRNA	HIVIN-92G-derived-v4	UCCCAGCUGGAAUAACUUCUGCUUCUAU	This study
crRNA	HIVIN-92Q-ancestral-v2	UGUCUCUGCUGGAAUAACUUCUGCUUCU	This study
crRNA	HIVIN-92Q-derived-v2	UGUCUGUGCUGGAAUAACUUCUGCUUCU	This study
crRNA	HIVIN-97A-ancestral-v2	UGGUGUUUCCUGCCCUGUCUCUGCUGGA	This study
crRNA	HIVIN-97A-derived-v2	UGGUGCUUCCUGCCCUGUCUCUGCUGGA	This study
crRNA	HIVIN-121Y-ancestral-v0	UGAAUUUGCUGCCAUUGUCUGUAUGUAU	This study
crRNA	HIVIN-121Y-derived-v0	UGUAUUUGCUGCCAUUGUCUGUAUGUAU	This study
crRNA	HIVIN-138A-ancestral-v0	AUUCGUGCUUGAUCCCUGCCCACCAACA	This study
crRNA	HIVIN-138A-derived-v0	AUGCGUGCUUGAUCCCUGCCCACCAACA	This study
crRNA	HIVIN-138K-ancestral-v1	AAUUCGUGCUUGAUCCCUGCCCACCAAC	This study
crRNA	HIVIN-138K-derived-v1	AAUUUGUGCUUGAUCCCUGCCCACCAAC	This study
crRNA	HIVIN-140A-ancestral-v0	UGCCUAAUUCCUGCUUGAUCCCUGCCCA	This study
crRNA	HIVIN-140A-derived-v0	UGGCUAAUUCCUGCUUGAUCCCUGCCCA	This study
crRNA	HIVIN-140S-ancestral-v2	AAAGCCAAAUUCCUGCUUGAUCCCUGCC	This study
crRNA	HIVIN-140S-derived-v2	AAAGCUAAAUUCCUGCUUGAUCCCUGCC	This study
crRNA	HIVIN-143C-ancestral-v0	UGUACGGAAUGCCAAAUUCCUGCUUGAU	This study
crRNA	HIVIN-143C-derived-v0	UGCACGGAAUGCCAAAUUCCUGCUUGAU	This study
crRNA	HIVIN-143H-ancestral-v1	UUGUACGGAAUGCCAAAUUCCUGCUUGA	This study
crRNA	HIVIN-143H-derived-v1	UUGUGCGGAAUGCCAAAUUCCUGCUUGA	This study
crRNA	HIVIN-143R-ancestral-v0	UGUAGGGAAUGCCAAAUUCCUGCUUGAU	This study
crRNA	HIVIN-143R-derived-v0	UGCGGGGAAUGCCAAAUUCCUGCUUGAU	This study
crRNA	HIVIN-147G-ancestral-v1	UGACUAUGGGGAUUGUAGGGAAUGCCAA	This study
crRNA	HIVIN-147G-derived-v1	UGACCAUGGGGAUUGUAGGGAAUGCCAA	This study
crRNA	HIVIN-148H-ancestral-v1	CCUUGUCUUUGGGGAUUGUAGGGAAUGC	This study
crRNA	HIVIN-148H-derived-v1	CCGUGUCUUUGGGGAUUGUAGGGAAUGC	This study
crRNA	HIVIN-148K-ancestral-v1	CCUUGUCUUUGGGGAUUGUAGGGAAUGC	This study
crRNA	HIVIN-148K-derived-v1	CCUUUUCUUUGGGGAUUGUAGGGAAUGC	This study
crRNA	HIVIN-148R-ancestral-v1	CCUUGUCUUUGGGGAUUGUAGGGAAUGC	This study
crRNA	HIVIN-148R-derived-v1	CCUCGUCUUUGGGGAUUGUAGGGAAUGC	This study
crRNA	HIVIN-155H-ancestral-v1	UUAUUGAUAGAUUCUACUACUCCUUGAC	This study
crRNA	HIVIN-155H-derived-v1	UUAUGGAUAGAUUCUACUACUCCUUGAC	This study
crRNA	HIVIN-263K-ancestral-vAlt	UUUCUACUUGGCACUACUUUUAUGU	This study
crRNA	HIVIN-263K-derived-vAlt	UUUUUACUUGGCACUACUUUUAUGU	This study
gBlock	HIVRT Reference	gaaatTAATACGACTCACTATAgggCCCATTAGTCCTATTGAAACTGTACCAGTAAAATTAAAGCCAGGAATGGATGGCCCAAAAGTTAAACAATGGCCATTGACAGAAGAAAAAATAAAAGCATTAGTAGAAATTTGTACAGAAATGGAAAAGGAAGGGAAAATTTCAAAAATTGGGCCTGAAAATCCATACAATACTCCAGTATTTGCCATAAAGAAAAAAGACAGTACTAAATGGAGAAAATTAGTAGATTTCAGAGAACTTAATAAGAGAACTCAAGACTTCTGGGAAGTTCAATTAGGAATACCACATCCCGCAGGGTTAAAAAAGAAAAAATCAGTAACAGTACTGGATGTGGGTGATGCATATTTTTCAGTTCCCTTAGATAAAGACTTCAG…	This study
gBlock	HIVRT K65R	gaaatTAATACGACTCACTATAgggCCCATTAGTCCTATTGAAACTGTACCAGTAAAATTAAAGCCAGGAATGGATGGCCCAAAAGTTAAACAATGGCCATTGACAGAAGAAAAAATAAAAGCATTAGTAGAAATTTGTACAGAAATGGAAAAGGAAGGGAAAATTTCAAAAATTGGGCCTGAAAATCCATACAATACTCCAGTATTTGCCATAAAGAGAAAAGACAGTACTAAATGGAGAAAATTAGTAGATTTCAGAGAACTTAATAAGAGAACTCAAGACTTCTGGGAAGTTCAATTAGGAATACCACATCCCGCAGGGTTAAAAAAGAAAAAATCAGTAACAGTACTGGATGTGGGTGATGCATATTTTTCAGTTCCCTTAGATAAAGACTTCAG…	This study
gBlock	HIVRT K103N	gaaatTAATACGACTCACTATAgggCCCATTAGTCCTATTGAAACTGTACCAGTAAAATTAAAGCCAGGAATGGATGGCCCAAAAGTTAAACAATGGCCATTGACAGAAGAAAAAATAAAAGCATTAGTAGAAATTTGTACAGAAATGGAAAAGGAAGGGAAAATTTCAAAAATTGGGCCTGAAAATCCATACAATACTCCAGTATTTGCCATAAAGAAAAAAGACAGTACTAAATGGAGAAAATTAGTAGATTTCAGAGAACTTAATAAGAGAACTCAAGACTTCTGGGAAGTTCAATTAGGAATACCACATCCCGCAGGGTTAAAAAAGAACAAATCAGTAACAGTACTGGATGTGGGTGATGCATATTTTTCAGTTCCCTTAGATAAAGACTTCAG…	This study
gBlock	HIVRT V106M	gaaatTAATACGACTCACTATAgggCCCATTAGTCCTATTGAAACTGTACCAGTAAAATTAAAGCCAGGAATGGATGGCCCAAAAGTTAAACAATGGCCATTGACAGAAGAAAAAATAAAAGCATTAGTAGAAATTTGTACAGAAATGGAAAAGGAAGGGAAAATTTCAAAAATTGGGCCTGAAAATCCATACAATACTCCAGTATTTGCCATAAAGAAAAAAGACAGTACTAAATGGAGAAAATTAGTAGATTTCAGAGAACTTAATAAGAGAACTCAAGACTTCTGGGAAGTTCAATTAGGAATACCACATCCCGCAGGGTTAAAAAAGAAAAAATCAATGACAGTACTGGATGTGGGTGATGCATATTTTTCAGTTCCCTTAGATAAAGACTTCAG…	This study
gBlock	HIVRT Y181C	gaaatTAATACGACTCACTATAgggCCCATTAGTCCTATTGAAACTGTACCAGTAAAATTAAAGCCAGGAATGGATGGCCCAAAAGTTAAACAATGGCCATTGACAGAAGAAAAAATAAAAGCATTAGTAGAAATTTGTACAGAAATGGAAAAGGAAGGGAAAATTTCAAAAATTGGGCCTGAAAATCCATACAATACTCCAGTATTTGCCATAAAGAAAAAAGACAGTACTAAATGGAGAAAATTAGTAGATTTCAGAGAACTTAATAAGAGAACTCAAGACTTCTGGGAAGTTCAATTAGGAATACCACATCCCGCAGGGTTAAAAAAGAAAAAATCAGTAACAGTACTGGATGTGGGTGATGCATATTTTTCAGTTCCCTTAGATAAAGACTTCAG…	This study
gBlock	HIVRT M184V	gaaatTAATACGACTCACTATAgggCCCATTAGTCCTATTGAAACTGTACCAGTAAAATTAAAGCCAGGAATGGATGGCCCAAAAGTTAAACAATGGCCATTGACAGAAGAAAAAATAAAAGCATTAGTAGAAATTTGTACAGAAATGGAAAAGGAAGGGAAAATTTCAAAAATTGGGCCTGAAAATCCATACAATACTCCAGTATTTGCCATAAAGAAAAAAGACAGTACTAAATGGAGAAAATTAGTAGATTTCAGAGAACTTAATAAGAGAACTCAAGACTTCTGGGAAGTTCAATTAGGAATACCACATCCCGCAGGGTTAAAAAAGAAAAAATCAGTAACAGTACTGGATGTGGGTGATGCATATTTTTCAGTTCCCTTAGATAAAGACTTCAG…	This study
gBlock	HIVRT G190A	gaaatTAATACGACTCACTATAgggCCCATTAGTCCTATTGAAACTGTACCAGTAAAATTAAAGCCAGGAATGGATGGCCCAAAAGTTAAACAATGGCCATTGACAGAAGAAAAAATAAAAGCATTAGTAGAAATTTGTACAGAAATGGAAAAGGAAGGGAAAATTTCAAAAATTGGGCCTGAAAATCCATACAATACTCCAGTATTTGCCATAAAGAAAAAAGACAGTACTAAATGGAGAAAATTAGTAGATTTCAGAGAACTTAATAAGAGAACTCAAGACTTCTGGGAAGTTCAATTAGGAATACCACATCCCGCAGGGTTAAAAAAGAAAAAATCAGTAACAGTACTGGATGTGGGTGATGCATATTTTTCAGTTCCCTTAGATAAAGACTTCAG…	This study
gBlock	HIVIN Reference	gaaatTAATACGACTCACTATAgggAGCAAAAGAAATAGTAGCCAGCTGTGATAAATGTCAGCTAAAAGGAGAAGCCATGCATGGACAAGTAGACTGTAGTCCAGGAATATGGCAACTAGATTGTACACATTTAGAAGGAAAAATTATCCTGGTAGCAGTTCATGTAGCCAGTGGATATATAGAAGCAGAAGTTATTCCAGCAGAGACAGGGCAGGAAACAGCATACTTTCTCTTAAAATTAGCAGGAAGATGGCCAGTAAAAACAATACATACAGACAATGGCAGCAATTTCACCAGTACTACGGTTAAGGCCGCCTGTTGGTGGGCAGGGATCAAGCAGGAATTTGGCATTCCCTACAATCCCCAAAGTCAAGGAGTAGTAGAATCTATGAATAAAG…	This study
gBlock	HIVIN 66A-92G-138K-148K	gaaatTAATACGACTCACTATAgggAGCAAAAGAAATAGTAGCCAGCTGTGATAAATGTCAGCTAAAAGGAGAAGCCATGCATGGACAAGTAGACTGTAGTCCAGGAATATGGCAACTAGATTGTGCACATTTAGAAGGAAAAATTATCCTGGTAGCAGTTCATGTAGCCAGTGGATATATAGAAGCAGAAGTTATTCCAGCAGGGACAGGGCAGGAAACAGCATACTTTCTCTTAAAATTAGCAGGAAGATGGCCAGTAAAAACAATACATACAGACAATGGCAGCAATTTCACCAGTACTACGGTTAAGGCCGCCTGTTGGTGGGCAGGGATCAAGCAGAAATTTGGCATTCCCTACAATCCCCAAAGTAAAGGAGTAGTAGAATCTATGAATAAAG…	This study
gBlock	HIVIN 66I-92Q-121Y-138A-148H-263K	gaaatTAATACGACTCACTATAgggAGCAAAAGAAATAGTAGCCAGCTGTGATAAATGTCAGCTAAAAGGAGAAGCCATGCATGGACAAGTAGACTGTAGTCCAGGAATATGGCAACTAGATTGTATACATTTAGAAGGAAAAATTATCCTGGTAGCAGTTCATGTAGCCAGTGGATATATAGAAGCAGAAGTTATTCCAGCACAGACAGGGCAGGAAACAGCATACTTTCTCTTAAAATTAGCAGGAAGATGGCCAGTAAAAACAATACATACAGACAATGGCAGCAATTACACCAGTACTACGGTTAAGGCCGCCTGTTGGTGGGCAGGGATCAAGCAGGCATTTGGCATTCCCTACAATCCCCAAAGTCACGGAGTAGTAGAATCTATGAATAAAG…	This study
gBlock	HIVIN 66K-97A-140A-155H	gaaatTAATACGACTCACTATAgggAGCAAAAGAAATAGTAGCCAGCTGTGATAAATGTCAGCTAAAAGGAGAAGCCATGCATGGACAAGTAGACTGTAGTCCAGGAATATGGCAACTAGATTGTAAACATTTAGAAGGAAAAATTATCCTGGTAGCAGTTCATGTAGCCAGTGGATATATAGAAGCAGAAGTTATTCCAGCAGAGACAGGGCAGGAAGCAGCATACTTTCTCTTAAAATTAGCAGGAAGATGGCCAGTAAAAACAATACATACAGACAATGGCAGCAATTTCACCAGTACTACGGTTAAGGCCGCCTGTTGGTGGGCAGGGATCAAGCAGGAATTTGCCATTCCCTACAATCCCCAAAGTCAAGGAGTAGTAGAATCTATGCATAAAG…	This study
gBlock	HIVIN 74M-140S	gaaatTAATACGACTCACTATAgggAGCAAAAGAAATAGTAGCCAGCTGTGATAAATGTCAGCTAAAAGGAGAAGCCATGCATGGACAAGTAGACTGTAGTCCAGGAATATGGCAACTAGATTGTACACATTTAGAAGGAAAAATTATCATGGTAGCAGTTCATGTAGCCAGTGGATATATAGAAGCAGAAGTTATTCCAGCAGAGACAGGGCAGGAAACAGCATACTTTCTCTTAAAATTAGCAGGAAGATGGCCAGTAAAAACAATACATACAGACAATGGCAGCAATTTCACCAGTACTACGGTTAAGGCCGCCTGTTGGTGGGCAGGGATCAAGCAGGAATTTAGCATTCCCTACAATCCCCAAAGTCAAGGAGTAGTAGAATCTATGAATAAAG…	This study
gBlock	HIVIN 143C	gaaatTAATACGACTCACTATAgggAGCAAAAGAAATAGTAGCCAGCTGTGATAAATGTCAGCTAAAAGGAGAAGCCATGCATGGACAAGTAGACTGTAGTCCAGGAATATGGCAACTAGATTGTACACATTTAGAAGGAAAAATTATCCTGGTAGCAGTTCATGTAGCCAGTGGATATATAGAAGCAGAAGTTATTCCAGCAGAGACAGGGCAGGAAACAGCATACTTTCTCTTAAAATTAGCAGGAAGATGGCCAGTAAAAACAATACATACAGACAATGGCAGCAATTTCACCAGTACTACGGTTAAGGCCGCCTGTTGGTGGGCAGGGATCAAGCAGGAATTTGGCATTCCCTGCAATCCCCAAAGTCAAGGAGTAGTAGAATCTATGAATAAAG…	This study
gBlock	HIVIN 143H	gaaatTAATACGACTCACTATAgggAGCAAAAGAAATAGTAGCCAGCTGTGATAAATGTCAGCTAAAAGGAGAAGCCATGCATGGACAAGTAGACTGTAGTCCAGGAATATGGCAACTAGATTGTACACATTTAGAAGGAAAAATTATCCTGGTAGCAGTTCATGTAGCCAGTGGATATATAGAAGCAGAAGTTATTCCAGCAGAGACAGGGCAGGAAACAGCATACTTTCTCTTAAAATTAGCAGGAAGATGGCCAGTAAAAACAATACATACAGACAATGGCAGCAATTTCACCAGTACTACGGTTAAGGCCGCCTGTTGGTGGGCAGGGATCAAGCAGGAATTTGGCATTCCCCACAATCCCCAAAGTCAAGGAGTAGTAGAATCTATGAATAAAG…	This study
gBlock	HIVIN 143R	gaaatTAATACGACTCACTATAgggAGCAAAAGAAATAGTAGCCAGCTGTGATAAATGTCAGCTAAAAGGAGAAGCCATGCATGGACAAGTAGACTGTAGTCCAGGAATATGGCAACTAGATTGTACACATTTAGAAGGAAAAATTATCCTGGTAGCAGTTCATGTAGCCAGTGGATATATAGAAGCAGAAGTTATTCCAGCAGAGACAGGGCAGGAAACAGCATACTTTCTCTTAAAATTAGCAGGAAGATGGCCAGTAAAAACAATACATACAGACAATGGCAGCAATTTCACCAGTACTACGGTTAAGGCCGCCTGTTGGTGGGCAGGGATCAAGCAGGAATTTGGCATTCCCCGCAATCCCCAAAGTCAAGGAGTAGTAGAATCTATGAATAAAG…	This study
gBlock	HIVIN 147G	gaaatTAATACGACTCACTATAgggAGCAAAAGAAATAGTAGCCAGCTGTGATAAATGTCAGCTAAAAGGAGAAGCCATGCATGGACAAGTAGACTGTAGTCCAGGAATATGGCAACTAGATTGTACACATTTAGAAGGAAAAATTATCCTGGTAGCAGTTCATGTAGCCAGTGGATATATAGAAGCAGAAGTTATTCCAGCAGAGACAGGGCAGGAAACAGCATACTTTCTCTTAAAATTAGCAGGAAGATGGCCAGTAAAAACAATACATACAGACAATGGCAGCAATTTCACCAGTACTACGGTTAAGGCCGCCTGTTGGTGGGCAGGGATCAAGCAGGAATTTGGCATTCCCTACAATCCCCAAGGTCAAGGAGTAGTAGAATCTATGAATAAAG…	This study
gBlock	HIVIN 148H	gaaatTAATACGACTCACTATAgggAGCAAAAGAAATAGTAGCCAGCTGTGATAAATGTCAGCTAAAAGGAGAAGCCATGCATGGACAAGTAGACTGTAGTCCAGGAATATGGCAACTAGATTGTACACATTTAGAAGGAAAAATTATCCTGGTAGCAGTTCATGTAGCCAGTGGATATATAGAAGCAGAAGTTATTCCAGCAGAGACAGGGCAGGAAACAGCATACTTTCTCTTAAAATTAGCAGGAAGATGGCCAGTAAAAACAATACATACAGACAATGGCAGCAATTTCACCAGTACTACGGTTAAGGCCGCCTGTTGGTGGGCAGGGATCAAGCAGGAATTTGGCATTCCCTACAATCCCCAAAGTCACGGAGTAGTAGAATCTATGAATAAAG…	This study
gBlock	HIVIN 148R	gaaatTAATACGACTCACTATAgggAGCAAAAGAAATAGTAGCCAGCTGTGATAAATGTCAGCTAAAAGGAGAAGCCATGCATGGACAAGTAGACTGTAGTCCAGGAATATGGCAACTAGATTGTACACATTTAGAAGGAAAAATTATCCTGGTAGCAGTTCATGTAGCCAGTGGATATATAGAAGCAGAAGTTATTCCAGCAGAGACAGGGCAGGAAACAGCATACTTTCTCTTAAAATTAGCAGGAAGATGGCCAGTAAAAACAATACATACAGACAATGGCAGCAATTTCACCAGTACTACGGTTAAGGCCGCCTGTTGGTGGGCAGGGATCAAGCAGGAATTTGGCATTCCCTACAATCCCCAAAGTCGAGGAGTAGTAGAATCTATGAATAAAG…	This study
