# Supplementary material for: Massively multiplexed nucleic acid detection with Cas13
Source: Nature. 2020 Apr 29;582(7811):277–82. doi: 10.1038/s41586-020-2279-8 (PMC7332423; doi:10.1038/s41586-020-2279-8)
Supplement: Supplementary file 5 — Human associated virus panel synthetic target testing data. [file 41586_2020_2279_MOESM5_ESM.xlsx]

## Sheet: Contents
Tab name	Contents
Rnd1_bkgd_sub	Background subtracted medians for round 1 of HAV panel testing
Rnd2_bkgd_sub	Background subtracted medians for round 2 of HAV panel testing (values for the heatmap presented in Fig 2C)
Rnd1_thresholds	Median, standard deviation and thresholds for "off-target" targets for each crRNA in Round 1 of HAV testing
Rnd2_thresholds	Median, standard deviation and thresholds for "off-target" targets for each crRNA in Round 2 of HAV testing
Rnd1_thresholded	Round 1 HAV testing, background and threshold subtracted (Rnd1_bkgd_sub - Rnd1_thresholds); negative values were set to zero. Values represent signal above threshold. These values were used to count the number of crRNAs with on-target and off-target reactivity above threshold for Round 1.
Rnd2_thresholded	Round 2 HAV testing, background and threshold subtracted (Rnd2_bkgd_sub - Rnd2_thresholds); negative values were set to zero. Values represent signal above threshold. These values were used to count the number of crRNAs with on-target and off-target reactivity above threshold for Round 2.
Sample identities
crRNAs 1-169	Detection mixes for crRNA1 - crRNA169 corresponding to Supplementary File 2
crRNAs 169 - 176	Negative controls (no crRNA) run on each mChip used in the experiment
Targets 1-169	Diluted PCR products from targets 1-169 amplified with their corresponding PCR pools
Targets 170-184	Negative controls (no input) diluted PCR products from each PCR pool (15 pools)

## Sheet: Rnd1_bkgd_sub
	Target1	Target2	Target3	Target4	Target5	Target6	Target7	Target8	Target9	Target10	Target11	Target12	Target13	Target14	Target15	Target16	Target17	Target18	Target19	Target20	Target21	Target22	Target23	Target24	Target25	Target26	Target27	Target28	Target29	Target30	Target31	Target32	Target33	Target34	Target35	Target36	Target37	Target38	Target39	Target40	Target41	Target42	Target43	Target44	Target45	Target46	Target47	Target48	Target49
crRNA1	419.174	48.0142	53.2144	46.1153	58.1548	44.4009	44.295	55.1241	47.374	51.0914	51.2459	51.9062	54.6239	45.9435	60.1112	49.5772	56.9721	50.3574	48.5004	47.3238	50.5222	49.9961	46.22	53.7904	46.8989	49.4353	46.1144	54.9222	47.7904	47.1374	55.7373	46.2782	53.16	46.0429	56.7159	42.249	49.4582	49.314	53.5189	49.6574	49.317	57.9516	58.5985	49.4818	51.3851	42.5988	53.5084	44.3374	41.4386
crRNA2	44.2515	446.121	49.6448	48.1766	51.76	44.1968	46.6312	50.4455	54.3421	51.5414	51.0608	49.0843	50.2392	51.6561	53.6535	47.313	48.1928	47.6625	48.9734	44.3874	50.9953	52.2752	52.296	50.5697	52.7885	53.4877	47.4498	42.8025	59.6409	51.5367	57.7226	41.8519	52.4247	38.0088	45.9188	41.1682	39.7766	51.1605	42.4481	48.3951	47.949	46.8693	50.4715	44.2012	49.476	47.1311	61.7583	43.3246	41.5333
crRNA3	45.9482	44.4149	407.515	49.6742	50.0373	47.0985	47.2629	48.8983	47.0839	48.5059	49.1523	49.5621	45.3561	55.7706	52.7062	46.5126	48.7321	44.8991	50.1537	40.9691	48.7426	55.2469	47.965	46.2317	50.7311	56.2696	50.0163	44.6507	52.346	41.4481	43.9366	49.6862	43.5	39.967	39.8612	37.6582	48.3338	56.1311	52.3527	40.3093	54.6871	38.6	44.4489	46.8212	49.6954	41.0129	52.3064	41.5827	40.3192
crRNA4	41.5523	45.4971	52.0008	451.881	42.6128	44.6396	48.3571	51.404	51.4906	50.1768	43.8478	52.5148	50.8476	52.8753	51.1323	42.0319	51.0611	38.8375	41.8768	43.5073	53.2391	56.7124	51.2304	50.6424	50.2403	53.8919	45.6943	49.8816	58.8709	43.9974	44.4538	40.9184	49.9954	49.0253	42.8567	43.919	50.377	53.487	49.403	55.6134	57.3603	49.5162	50.2676	50.3316	49.6853	37.5258	52.6641	49.2087	41.5764
crRNA5	48.3584	45.8717	51.036	50.5505	394.429	41.5263	50.3066	50.2084	56.9165	49.6156	59.1227	52.1921	50.3234	51.4822	54.9293	47.0181	53.855	41.9536	54.8006	48.8988	60.3565	52.8663	51.366	50.9376	53.5133	53.5635	47.0748	42.6395	55.3296	48.6849	41.5957	53.2133	43.7922	43.5025	47.1307	48.2028	47.1226	60.6363	52.1322	52.5974	47.117	50.717	51.8326	46.3708	53.2596	51.3312	51.7259	50.4013	51.5874
crRNA6	42.9501	40.6936	52.0293	49.0787	51.1337	425.083	50.067	55.5223	42.9989	54.8969	48.3139	57.111	46.4819	48.4692	49.653	45.9171	51.9497	43.5361	49.8189	51.1838	53.3852	52.6523	46.5969	54.8123	57.9639	50.8704	49.6881	53.0475	51.3215	50.4153	45.5446	53.5849	51.1374	47.4736	41.3657	43.1282	47.5077	51.2555	61.2873	48.9357	47.1998	49.403	44.9364	51.5776	46.5572	39.1221	58.8953	40.6064	43.9385
crRNA7	47.2487	46.7148	51.2497	45.0726	49.8394	49.1678	72.8984	44.1785	46.1579	52.2877	46.9969	48.9555	53.9008	55.2788	51.123	50.2675	55.2373	41.7191	46.8688	42.205	50.3622	61.8528	49.2866	52.3831	46.7166	43.8786	41.0058	46.0777	50.7527	46.1593	49.7258	47.4445	52.2883	43.9129	49.9615	47.814	53.0611	53.9067	55.0433	48.4602	52.5461	49.6356	45.8211	49.2649	54.4099	48.947	56.43	48.7953	48.3356
crRNA8	39.4743	47.8853	47.7738	50.2176	42.4496	42.617	55.558	415.99	48.6593	55.5954	50.4401	47.6121	52.3938	51.6726	48.6452	46.8913	55.9214	45.6356	46.8761	50.9236	52.7792	49.991	53.3086	49.8127	44.5347	45.1228	49.5727	52.7058	52.9922	49.0226	47.0688	41.9517	44.8892	43.2908	46.1213	39.0864	42.3699	49.7248	55.5396	48.9536	54.0179	47.3554	50.3813	47.922	47.6181	42.758	44.6707	43.8757	40.7583
crRNA9	49.435	47.4219	52.7981	55.4972	47.8318	48.2184	38.1886	47.1579	475.146	55.0153	50.7046	52.6038	44.4024	49.292	52.5409	49.8898	48.3793	43.1573	48.3217	42.7851	47.09	51.1544	53.4831	46.2965	47.7976	50.9358	48.4204	44.1689	54.1084	47.5502	57.0844	41.536	46.3646	45.2524	49.0382	44.5677	51.0146	47.8673	56.3745	52.4847	51.2709	47.5465	53.7597	46.1273	48.455	44.6103	52.6097	49.3248	44.6341
crRNA10	48.6177	54.5466	49.8302	48.895	55.7602	45.1429	44.9899	48.3094	46.518	463.447	43.4715	55.6731	45.8388	46.7233	53.6154	48.4447	51.8301	47.576	52.5262	43.4365	56.0839	59.9981	48.292	47.1435	45.4583	45.2818	55.1611	47.6188	50.6886	52.9846	53.0162	45.5568	43.7833	47.9558	39.7359	43.3876	45.2535	45.2456	57.2402	50.0412	58.0063	52.1991	55.9501	50.3617	48.0836	48.5737	47.6037	53.7202	43.0209
crRNA11	44.8376	52.0682	43.8973	44.9916	49.8026	39.9588	47.6344	46.7203	48.7828	57.7072	417.903	56.7327	46.6383	53.257	63.3743	44.3352	50.7538	39.2149	50.7152	50.863	50.0605	57.6714	50.8081	47.8783	47.1399	50.8236	51.5697	48.4645	57.7059	52.9788	53.3281	50.5259	47.5798	51.5603	52.908	40.7688	46.7564	46.2296	58.7445	50.5365	54.8385	43.1218	55.2292	51.2999	46.6691	45.7042	53.5223	56.3632	45.505
crRNA12	53.0173	52.8707	53.6345	52.4637	48.1208	43.9693	49.6484	56.0227	46.9867	48.327	53.7849	211.237	42.6174	54.771	56.9234	52.3491	53.1015	50.0965	54.6308	53.7729	57.1947	56.1042	61.1575	51.375	50.5596	48.8068	55.1844	52.5003	55.3697	47.1173	53.8926	51.4644	59.9579	44.0112	54.3589	42.4349	47.321	50.2568	57.2117	47.7625	51.8112	46.7688	61.5616	46.9713	44.2389	45.705	47.1888	47.0826	46.4734
crRNA13	50.8225	52.5491	43.2402	52.9272	46.4838	43.3245	48.8043	51.8891	56.2535	48.4908	53.5523	52.857	411.738	39.2491	56.1388	51.5911	48.2113	46.6517	53.908	52.1054	47.7911	45.0366	55.1516	53.2599	49.5598	46.4511	47.9476	34.2679	53.9061	38.969	45.7841	44.9191	51.1029	43.8886	53.4038	39.8007	51.9415	49.8909	57.2344	53.6941	52.2228	51.9986	46.4933	39.597	44.7454	45.3143	45.1814	46.9141	42.8297
crRNA14	49.2321	54.7743	44.5785	45.584	48.6957	40.0958	47.9616	47.0819	47.235	49.4792	45.1661	62.4462	49.1373	436.532	154.511	45.9472	47.3408	51.3829	46.371	44.3475	102.709	61.1201	51.1446	52.604	47.6217	54.0195	53.4836	47.3102	54.6394	48.2891	53.3573	43.1881	50.8224	49.5067	52.3406	33.1385	59.3163	48.5421	50.6792	41.2188	51.2305	52.3967	50.8539	49.7592	57.3249	45.7788	50.9339	47.2307	44.4478
crRNA15	42.9219	53.1319	51.3785	45.9871	40.6098	39.4162	39.5628	55.3225	44.546	54.2762	48.6299	56.7388	41.6746	44.1322	419.515	51.0283	47.0293	42.8592	50.6955	48.2171	50.041	46.4537	44.118	51.5643	41.1689	51.2799	50.8381	41.7702	50.4854	41.5935	52.2432	42.5833	44.2733	42.7329	43.1235	40.0237	45.5887	51.6648	43.6295	49.5891	50.1423	39.8582	45.2295	40.8112	43.2172	47.5323	46.5563	45.259	41.3012
crRNA16	41.6211	46.7712	52.8702	45.9947	47.8369	47.6235	45.7143	52.4658	47.8927	47.1407	50.0092	51.4991	44.2364	54.9519	58.4487	435.886	49.1296	47.3538	47.5838	42.784	54.2833	55.4523	52.3816	55.8908	44.0667	59.6556	48.9028	45.0254	45.9124	45.8384	48.7471	44.5435	52.1223	45.3844	51.2558	39.9861	47.8063	53.2301	42.6823	52.1023	54.0506	50.9817	50.4057	48.1098	49.933	43.6949	48.601	48.2625	40.0287
crRNA17	47.832	51.2514	48.1355	59.2545	38.095	45.4436	48.1788	52.0627	54.8152	48.9328	44.3493	50.6827	46.2521	51.9804	51.3781	50.5579	413.776	37.1067	51.0701	49.8812	49.3616	56.8533	52.6533	52.7271	45.213	47.4587	43.3548	55.8348	50.4277	47.945	47.2466	48.4807	44.4219	33.7287	46.7976	35.9544	43.3961	49.0295	50.8432	43.9159	50.0829	49.34	55.7544	48.7961	54.3623	48.0791	65.7734	47.306	46.5959
crRNA18	43.9023	48.2653	46.4685	41.7917	52.0406	49.5136	45.9751	50.4073	55.1052	48.1992	40.9576	59.9613	41.6655	52.3116	49.3609	44.0083	45.889	391.246	50.588	43.4507	56.556	51.8038	53.3286	59.2429	43.5291	50.8582	44.207	50.0747	56.9717	45.488	48.3486	43.4065	49.8737	42.9307	45.3848	40.9864	46.4364	56.0325	55.2507	49.3514	53.7212	39.5996	46.9458	44.2397	54.5064	44.1302	41.5163	44.6488	46.8839
crRNA19	50.5155	50.2778	49.6246	49.2288	53.3226	46.5532	51.0887	51.6138	50.3294	55.6206	51.4128	53.8893	48.9993	51.1187	62.3562	51.3769	56.9499	46.6634	433.661	41.0397	49.4037	67.7621	51.5	49.4983	46.8849	67.0843	52.8011	47.9905	46.4386	44.2731	55.1137	49.9407	47.8191	46.8642	50.0082	41.4625	51.3315	56.3353	52.8452	53.7013	51.8854	52.1404	50.662	54.3267	49.3103	46.7908	48.6863	43.9358	44.2114
crRNA20	44.9525	47.4462	46.8947	46.7645	49.815	40.9947	48.3133	54.3238	45.1186	58.3984	54.8448	46.8766	47.4765	51.0774	54.4595	48.2699	53.063	50.4689	49.8906	402.669	32.8362	63.6729	54.2624	51.3593	47.3626	54.5584	47.449	47.1706	46.2905	44.0289	47.8207	45.1196	52.3698	40.1548	50.2404	42.7793	45.6873	49.9891	53.2883	45.1657	55.4819	45.1067	53.7956	47.5432	53.3505	44.2715	43.8456	37.8338	44.162
crRNA21	43.8607	52.8951	44.2094	43.9418	45.6384	47.2171	50.5936	46.6299	56.224	47.5881	51.0671	55.3251	41.0468	52.6702	52.7642	51.447	58.0296	43.9031	44.9762	42.7468	472.671	56.627	49.2226	50.8242	50.3368	54.2943	52.4696	46.1409	57.9817	47.8186	49.7959	46.8178	52.1315	46.5349	46.4941	46.0294	55.1899	52.8071	54.2818	49.1592	52.1885	51.5997	50.9475	43.1932	52.7043	43.2585	53.2031	45.5993	46.592
crRNA22	51.0136	50.919	48.0795	48.3318	51.4673	44.2857	46.3174	58.4245	52.5214	51.8009	48.7169	52.1317	49.2984	54.8461	56.2311	49.1101	49.3658	50.0914	51.2	41.8727	89.0084	497.733	53.3358	50.2884	42.4063	55.7635	54.2661	44.913	50.7044	50.6253	44.8499	48.2441	52.4544	39.8767	52.1389	41.5545	53.0549	52.5873	52.6521	46.0009	46.4924	52.1882	51.9991	52.5308	43.1124	48.2056	57.3239	45.8837	46.388
crRNA23	45.4562	47.5035	47.4935	49.1612	48.5304	38.8326	46.1831	51.7344	53.635	71.1477	52.6889	50.2987	46.0901	45.5335	47.2385	43.1433	47.0301	40.9059	47.6115	40.2676	57.1273	41.9511	434.476	45.3139	117.153	83.5327	46.4773	33.4833	50.6395	42.9052	46.8831	53.1683	44.6845	41.2582	47.1405	36.9208	47.6534	47.9305	57.1776	44.5607	52.1708	47.3658	63.2907	58.2857	45.3412	47.1052	47.0877	50.351	46.4785
crRNA24	40.0282	52.0401	50.6172	41.2011	41.2514	40.5833	37.5148	45.0114	45.2155	42.2027	42.3079	49.0269	40.8327	51.9644	45.0428	45.4065	49.8835	45.8408	41.5239	42.8859	45.8653	48.285	47.5513	491.101	42.2637	39.9541	43.3608	43.8796	47.5766	40.3416	40.9731	43.0247	46.9016	40.2607	46.045	38.7596	47.8934	46.6184	44.9722	41.9163	43.4445	43.3564	46.1215	48.1202	46.4437	40.271	43.9735	42.6434	40.7221
crRNA25	34.124	41.1277	41.7205	44.9333	36.5115	42.1031	41.6966	42.3297	45.3085	54.4573	40.2482	44.1277	46.868	44.0667	41.2607	40.9474	44.1252	51.9023	43.492	46.606	40.5826	43.9091	43.527	49.3994	418.943	389.739	42.5691	46.5439	49.1777	43.9757	37.5009	42.92	41.9401	40.722	43.0401	39.0638	39.7295	46.1739	48.2563	43.8962	41.5432	45.899	44.6353	40.5608	43.4701	41.1263	35.1784	46.9657	41.1183
crRNA26	33.7677	43.1635	40.6289	37.3984	35.973	35.3519	40.476	40.9631	35.9808	41.9831	42.4932	44.1141	36.8225	41.6473	42.3991	40.0084	28.9156	34.8309	37.8318	34.5062	44.6323	47.1793	42.5348	49.2752	39.1905	387.426	45.679	37.9818	42.9501	39.4516	43.68	38.1043	45.1319	32.9648	36.2981	34.1964	33.8816	50.3838	43.0356	44.4757	50.6199	40.6734	41.4768	39.6815	46.7855	37.0321	39.1008	44.538	36.2073
crRNA27	32.9818	42.7815	43.3087	34.55	46.1915	37.6952	41.6134	49.2995	43.6758	50.8608	42.0467	43.9314	37.2162	48.6789	51.7407	38.0599	42.9505	45.4453	47.8925	31.3648	43.4257	52.1519	43.3633	42.0969	39.8434	39.4057	406.304	37.2493	42.2953	41.7772	39.7441	48.3235	35.9847	38.1805	41.1408	37.3649	45.4809	42.9371	51.0718	46.8078	45.5651	42.9394	51.0601	35.8897	45.2161	39.794	46.9992	40.0546	36.4687
crRNA28	36.9651	43.0883	40.9988	37.8889	49.2216	37.0343	41.6007	43.5297	42.6121	50.2129	38.3862	48.4238	37.3035	47.9396	44.6754	37.9577	44.9022	36.458	45.0104	39.4278	49.4378	45.8532	44.9609	52.7836	40.5707	38.0583	43.8601	432.93	44.766	42.4341	41.375	43.584	36.9163	38.4509	43.8864	35.0443	41.4322	43.6291	45.6407	41.6023	42.7836	50.5553	52.9711	42.8807	41.4516	32.464	42.1525	39.107	37.7732
crRNA29	40.9225	41.8552	45.9597	41.8523	39.0217	41.5213	39.4744	47.8882	39.018	49.9112	42.606	45.8523	35.2409	41.4898	41.1311	38.1389	44.5271	41.5589	41.2437	45.1511	44.6199	51.0811	35.0557	40.7911	43.491	39.9119	41.4653	40.5501	448.773	48.3157	41.6364	41.5079	39.5883	35.7305	40.7752	35.4514	37.9321	46.6275	43.859	47.7231	47.2837	40.8522	42.6456	45.2982	42.0007	39.3965	44.9532	40.4236	37.5025
crRNA30	37.0807	44.7863	41.1444	48.2834	40.3741	44.0492	38.4619	52.7609	48.3351	48.9618	44.752	46.2367	39.7478	43.0971	44.9954	38.1233	43.4689	45.3693	39.524	45.0561	44.115	40.8998	50.0694	44.274	45.1397	38.883	42.8489	41.494	47.1766	443.246	39.8623	40.7023	43.1867	45.9495	36.0153	34.9028	42.3247	46.1954	47.0295	50.0664	47.9342	45.2007	44.3737	35.5479	44.5766	44.8022	44.5584	42.7195	46.3343
crRNA31	37.6755	45.4383	47.6539	40.7788	39.8535	40.3143	44.772	40.2545	43.8307	45.372	36.1083	42.5002	47.1716	43.2585	38.8188	47.4394	38.4181	47.3115	40.0139	40.7023	45.0119	38.2811	42.6989	49.1768	39.8377	43.9586	48.78	37.2224	39.3381	45.8165	403.55	42.3058	45.1165	38.3508	41.3103	37.0877	42.8929	42.4183	43.4407	41.6728	42.7154	41.9696	49.5575	47.8581	47.204	34.7605	48.7767	47.8232	45.4362
crRNA32	44.1272	46.443	42.5915	43.4217	40.5046	39.9419	45.2338	42.4675	52.091	42.4216	41.3377	47.1446	39.5266	43.9143	52.5634	45.2745	45.1386	39.9019	43.7271	39.1777	45.958	43.9067	46.7151	46.0359	47.8066	41.5296	41.3562	43.2032	41.1185	38.8635	44.3812	422.029	45.0657	44.5947	50.4859	32.204	41.1148	48.8043	47.3684	44.2798	46.4615	44.4746	47.9193	39.5508	40.6565	43.9683	44.6457	49.2485	41.1458
crRNA33	37.3171	40.2286	45.4163	43.4536	41.4275	39.1831	44.7091	54.1121	46.9042	45.749	45.1301	45.2071	50.6663	49.0607	43.7414	40.4207	40.2089	46.2094	45.9328	42.523	44.9116	48.7176	47.0664	46.5774	47.6612	44.6651	40.3093	40.8788	41.3885	45.8688	40.2444	43.8637	445.248	36.9088	41.3347	40.0743	39.1356	52.1613	45.4059	44.222	49.7272	39.8941	46.7597	106.03	45.5193	49.427	49.1463	46.1321	37.4362
crRNA34	42.2624	39.3652	39.981	39.0825	44.2346	40.9551	43.2443	45.8004	47.3199	47.2837	41.4594	42.4876	46.2781	51.806	42.2619	37.3439	42.9414	41.444	48.8897	43.1242	52.1793	53.3017	31.0956	46.1614	42.5586	50.3152	41.8658	36.369	44.5795	49.8519	41.4234	42.6682	48.7668	427.788	40.5987	36.0913	43.2013	43.3763	49.3035	57.5685	53.1335	42.2408	42.7124	44.5698	48.0906	43.0989	42.8841	37.2356	45.3149
crRNA35	49.2411	45.7902	54.3973	45.3573	44.7063	41.9202	43.694	46.9737	46.5107	59.1851	52.7837	56.9751	43.5038	51.2933	47.2812	42.973	42.5673	47.6488	47.0916	46.2971	42.2893	46.6469	46.9458	49.8775	46.1398	46.1695	53.1045	41.5994	56.8478	45.44	45.4833	43.6925	51.6044	38.6285	452.585	41.9913	46.155	49.9724	52.6113	38.757	53.9131	43.6309	56.3707	41.5841	40.7032	41.977	42.9727	44.7616	45.0722
crRNA36	38.7338	39.9929	40.7957	44.0348	46.9103	37.6504	40.5336	42.7679	45.067	42.94	43.2779	43.1012	40.5824	44.6639	46.5922	52.3118	41.2085	39.3392	47.6913	45.1424	46.1327	46.7091	47.4196	50.2817	49.3403	44.8728	52.7581	39.4539	49.0575	45.0255	47.5768	44.1375	43.5988	44.2732	43.3672	368.265	43.1621	43.5511	49.7668	52.1764	48.846	43.6277	52.0781	34.2919	47.131	40.9479	31.4276	42.38	38.9579
crRNA37	44.2095	40.9752	40.5449	37.9056	41.821	34.2642	42.5789	46.834	49.8572	44.2339	45.3875	48.742	42.2804	49.6291	43.9376	43.1166	40.8521	37.6395	39.5288	44.063	46.4576	40.6416	47.5876	49.4769	43.187	42.9163	45.2229	37.3989	49.5525	54.2749	41.4372	46.5919	44.6768	45.2581	41.9292	38.0986	402.247	50.2621	46.4364	45.1005	42.5831	43.9148	45.6301	36.407	42.4597	41.0252	48.4219	35.9802	39.9976
crRNA38	34.5824	32.8281	38.223	35.4411	35.5286	32.0653	38.0893	37.6727	42.9404	38.913	36.549	41.1509	35.0725	41.3969	36.1789	37.5548	40.6993	36.0507	36.7557	35.0712	36.5867	36.8605	39.5864	38.0073	37.0685	40.3587	37.9242	33.0439	41.9104	34.5593	40.4036	34.0771	38.6258	30.1503	38.7221	29.1634	32.4927	74.1863	34.9525	35.5945	37.1672	34.5119	33.1181	32.4118	38.8093	32.5975	51.1344	36.6844	33.7218
crRNA39	33.1072	37.9975	42.3542	42.2352	36.583	33.7246	39.1383	39.8542	39.0485	44.109	33.8972	41.9161	36.8836	45.0849	41.3422	39.9417	35.2684	39.2375	38.2029	37.3537	41.9183	41.6536	45.3812	37.3756	35.8676	33.708	40.8537	43.1741	41.945	41.5596	45.0589	39.978	43.2599	41.1216	44.4113	35.6791	41.5315	36.3262	193.775	39.4313	40.2515	35.3306	39.9494	37.2312	40.9938	42.9901	39.0578	35.8713	40.7379
crRNA40	35.9087	38.8062	43.49	45.5707	34.0854	39.5526	37.4788	43.1826	43.611	42.184	47.1406	39.2048	41.4028	46.9315	42.5355	38.4049	44.3612	42.8944	41.6972	40.5824	42.1616	43.2957	40.8327	48.8254	44.3933	44.4863	50.8737	39.5822	40.0947	39.3741	38.7766	39.3746	48.5889	44.3349	45.9127	36.4935	34.757	43.0764	49.5684	431.619	49.2795	43.6986	54.1092	42.5109	46.3473	37.2499	38.5501	43.1891	36.8773
crRNA41	38.847	42.269	38.4545	38.2071	37.717	39.3384	43.6623	47.024	45.4186	46.3539	46.0177	39.1914	39.2729	48.5033	45.6193	40.2686	41.4613	40.0733	50.1454	41.0361	38.4944	47.0723	46.2049	53.7761	47.2695	56.8354	47.3786	39.7596	49.4596	41.2302	45.8055	35.418	42.824	42.1684	38.7825	38.2013	43.0616	48.225	50.6575	40.6494	470.847	43.4928	44.7061	42.3296	42.1287	44.6099	47.1135	41.8442	41.3485
crRNA42	36.8952	40.7159	40.8695	36.2335	45.7678	41.7485	41.536	48.4003	42.5571	42.3048	44.3658	58.0873	39.1426	46.6492	43.5439	41.9562	47.9971	43.6595	37.0064	44.1708	41.2116	43.7931	43.2202	48.0751	37.4158	40.5255	45.3662	45.4039	46.2419	51.1462	46.5702	44.7197	44.6807	40.6513	43.2196	27.0315	41.9198	44.2925	43.3035	38.684	49.7874	131.039	51.6512	42.1812	45.8598	42.1917	42.4175	41.1605	38.5663
crRNA43	41.6661	41.409	44.7205	53.4931	37.5925	35.5518	47.1596	53.5254	45.3188	52.4636	47.0504	42.8093	40.582	46.6144	42.7289	43.0523	43.0194	45.9608	45.071	46.7377	48.2193	56.7691	47.8678	51.0499	48.2391	41.5998	48.0328	42.511	47.4041	45.118	53.2776	41.1885	42.427	38.5879	43.5011	37.9141	43.1858	44.8766	46.9948	50.1682	43.5161	43.1947	408.121	43.5768	51.957	41.9733	47.2208	49.1149	37.3486
crRNA44	38.8896	44.2998	42.5544	43.9946	48.5421	37.8044	47.4728	44.7668	42.5142	41.9553	41.926	45.059	40.7989	41.5203	43.7411	53.9035	47.034	41.0295	45.7896	39.0867	40.602	49.6984	44.1597	44.175	45.2588	51.1045	46.502	46.0598	48.062	44.4107	41.3112	39.1358	44.7058	36.8299	42.4725	34.4864	39.2586	46.2666	45.3323	44.6213	47.4288	45.2965	47.1966	448.535	46.9827	46.5329	43.0546	41.1078	35.6197
crRNA45	29.4872	35.7928	31.2528	34.3952	40.1667	31.9343	30.3097	32.7617	37.9218	40.2534	36.3583	44.3914	31.8714	38.8638	36.0307	29.8099	28.6526	35.2913	36.6236	28.9474	40.6065	38.3323	34.7563	34.3985	29.6788	38.181	37.5135	30.1188	35.181	32.9108	34.8147	32.8321	34.891	27.9879	37.2567	29.1247	29.9792	35.6249	33.4804	34.9019	42.2274	31.9865	28.5622	32.4503	382.009	29.1959	34.283	33.009	31.6435
crRNA46	33.8122	37.6516	32.713	43.4165	39.271	34.8982	32.6577	35.656	39.3442	44.0812	40.2475	38.9399	36.1349	40.4237	40.2773	42.2434	36.7	32.6166	37.6014	33.3755	40.4475	43.3279	35.2849	35.0848	32.0778	34.9537	41.8244	36.9745	42.8187	29.8484	34.3632	34.2892	39.1609	30.1998	34.4016	25.1299	37.2759	34.2991	42.2571	34.759	37.4733	36.9928	36.714	43.7808	37.6582	434.19	35.6661	36.4777	30.72
crRNA47	30.5807	38.4316	36.2201	28.5879	34.4851	35.1842	30.5741	36.265	37.7672	41.1645	32.9154	38.8856	39.8562	35.348	43.4138	34.574	40.6568	38.007	46.9667	35.0569	39.9033	45.8932	40.19	41.0118	36.0279	30.2876	38.9726	32.9287	30.1385	36.2216	40.2965	32.4327	38.9258	31.3373	37.269	27.6925	38.0949	43.0106	38.7727	39.0744	41.0387	35.4317	39.3645	34.9422	32.2554	31.7233	39.5046	31.5998	30.2731
crRNA48	35.6974	39.9375	31.0511	35.77	32.5445	31.9095	33.6114	39.1892	36.6714	44.6949	41.7079	44.2665	31.7059	41.8887	38.8826	33.3241	35.1568	30.2419	33.6195	31.8165	39.3952	38.5979	38.4699	43.9731	34.8113	33.8165	29.8501	38.0037	40.3235	28.2894	43.2126	31.3904	37.941	32.1485	34.9569	24.6847	34.8284	34.1632	41.4648	40.5484	43.0843	43.0802	47.2896	39.0698	38.5291	28.605	38.4619	70.1259	34.5175
crRNA49	28.2167	34.2395	34.2971	33.995	31.3534	32.9791	33.2911	35.6874	36.6951	37.915	36.6072	40.2003	38.1184	36.7664	38.7607	41.5856	39.2222	29.3295	30.3585	33.3794	35.2468	39.3706	34.5549	38.1095	32.4352	35.8647	37.98	27.663	35.6697	34.6815	32.1796	37.7472	38.2401	35.3694	29.2658	27.941	35.3177	37.7137	36.0697	33.9016	36.445	34.1768	41.3025	27.3815	35.6481	34.0598	35.0979	32.0232	372.19
crRNA50	26.7411	30.0444	32.7021	26.652	24.7295	31.6148	29.2773	31.9848	25.3823	26.4418	27.9384	26.1693	33.8043	25.2578	33.5284	26.309	24.012	26.7145	29.5265	24.1575	31.0074	35.5286	32.613	33.0858	26.4748	36.5713	23.3702	29.9867	32.3168	28.0725	35.8796	25.2141	29.4719	21.4116	28.4775	20.9747	30.3395	30.3846	31.3119	32.989	29.5512	33.9781	34.7313	22.7157	32.0118	27.5485	37.6085	29.8106	31.0073
crRNA51	28.0708	27.2185	26.4318	26.7401	32.2999	23.9189	23.6285	32.0878	28.9699	26.0614	29.4703	29.2924	29.7756	31.1209	24.0923	25.5753	23.8888	27.2767	33.342	24.2246	26.2344	28.7407	29.2134	29.4808	29.954	31.8001	27.261	24.2016	29.2696	25.6139	27.2752	25.9665	32.3109	25.6438	31.1361	25.3033	25.2995	31.5867	31.5952	31.5347	30.5931	27.2264	27.324	23.8488	27.435	23.6848	29.921	28.1774	24.9974
crRNA52	31.0728	29.8463	31.5334	32.4922	34.6587	32.2592	34.6776	34.2305	35.9828	30.9703	38.8313	39.6336	31.7489	34.6182	32.3993	32.1015	29.7658	27.6541	38.2416	34.0959	30.6972	42.5817	29.8096	32.6819	33.994	30.0267	36.0291	35.5841	36.2737	32.7014	31.0597	31.1898	27.4496	27.1684	38.2508	29.3221	33.7607	35.8783	35.3416	33.3826	32.0508	39.7848	33.394	30.7184	40.3665	34.3759	40.0337	30.3462	25.4685
crRNA53	31.1775	33.9486	44.1282	37.8461	37.2986	38.1901	34.0903	30.9593	30.6999	42.7974	31.3421	34.1295	33.9408	35.6537	33.752	35.5532	33.9015	35.3884	36.6756	34.0009	34.2786	39.0929	42.7515	35.0424	45.439	38.5489	41.7916	35.8634	34.962	34.6947	40.3722	33.3542	32.1484	37.1204	35.3336	30.6209	34.5	42.2197	38.6495	36.3496	36.6966	30.694	43.5639	31.4044	39.997	34.1538	30.6549	36.9125	30.9901
crRNA54	26.8023	38.8602	35.975	37.5454	34.4761	31.1761	33.5932	36.6571	37.6488	41.4709	31.7859	36.0604	36.0271	34.725	37.4241	32.9827	43.6932	34.5604	43.2304	34.8176	41.3121	39.3463	40.9704	31.8411	31.641	34.2993	37.6394	31.3953	39.1709	33.1744	38.167	33.5351	43.9134	30.6781	39.0236	32.2927	39.633	36.9049	41.2841	42.488	43.0512	38.9545	44.1143	38.0804	31.4832	39.0125	39.8876	32.0196	27.0158
crRNA55	28.4873	27.6766	34.8308	30.3754	38.1385	30.0834	35.1619	37.13	28.1336	35.5511	33.5077	34.0976	34.1903	33.9931	38.4611	35.8433	30.654	32.0537	30.2665	31.2734	35.1557	40.4345	32.8161	33.0765	29.7163	33.1612	38.9892	33.9218	38.8747	34.6821	39.9578	37.7905	33.7076	32.2247	39.3936	30.7368	35.5254	30.5543	32.5625	35.5773	42.1492	33.9922	30.8226	30.5856	40.639	30.9782	40.8318	37.4425	30.6914
crRNA56	34.6159	38.0658	37.4056	34.9614	35.1609	33.1797	34.9639	43.0869	35.1958	39.9019	40.891	37.493	30.8576	37.5811	40.1459	35.9201	37.873	34.7176	35.0292	39.7389	41.4617	42.0652	36.8469	41.8565	34.2365	35.646	38.3068	34.0262	39.6317	29.6333	39.0082	28.9975	39.823	27.2697	35.7439	30.3489	35.671	37.0064	36.1214	33.2966	41.9957	36.8411	32.698	35.6784	51.9541	25.7286	32.4564	32.0899	35.6809
crRNA57	27.2211	29.5229	41.5874	38.1737	30.8235	34.6036	36.1075	38.1389	42.3374	38.594	38.0254	36.3342	34.0175	38.3984	36.5602	31.6599	42.4463	39.4008	37.0761	37.5667	36.4068	38.5251	40.811	31.3306	41.2839	41.4318	39.8909	37.3947	35.9772	31.4525	35.9347	28.9258	36.5978	29.1603	30.8265	29.9472	37.412	38.8414	35.7815	39.2297	37.1442	35.4228	31.3427	34.8507	31.4415	25.6981	41.2287	37.2365	35.896
crRNA58	35.5098	34.3485	36.0035	40.8668	36.3495	28.1989	31.8171	34.6948	38.4353	40.517	35.2061	40.9145	36.7093	44.2483	34.8938	37.5089	41.6524	36.7258	37.7876	30.3138	36.845	45.2281	35.112	31.4092	37.8047	37.3284	40.9422	35.9665	37.2094	34.694	37.0309	35.0133	39.4415	27.7787	33.4502	29.2142	31.3187	40.2943	41.6134	36.6367	37.4109	39.1423	32.6673	33.9204	38.5555	38.2541	31.5737	29.6765	34.0001
crRNA59	26.4031	34.3697	31.2418	32.419	39.1963	29.121	37.5177	40.2584	39.3342	28.4161	32.8943	33.2085	34.7261	38.5349	40.6504	34.3179	32.9166	32.8283	35.1393	36.5454	36.6531	37.3782	37.4128	43.8582	29.1905	37.6483	39.9675	33.8171	40.8304	33.6046	25.6608	33.3295	29.6516	34.2052	31.6353	31.61	37.4798	44.0365	40.4463	35.1023	34.0617	35.0196	43.5174	37.9456	38.5025	33.2963	40.6326	34.7951	35.724
crRNA60	43.626	31.279	33.9806	33.205	43.6992	33.3439	34.8955	35.5317	40.2323	34.3739	32.5013	38.6093	33.5974	36.0239	38.9591	39.0651	31.6673	30.2373	37.2997	36.4431	36.3712	39.1359	37.1701	35.6963	33.5731	30.786	37.5412	35.9725	40.9002	28.3697	32.3144	41.7525	34.4972	32.34	35.2033	29.2817	24.475	36.0963	41.9169	34.035	37.4739	30.2797	38.6058	40.5237	43.8014	30.5162	38.3958	37.5448	33.172
crRNA61	33.1791	37.7272	36.6409	29.2192	32.6634	31.2148	32.4903	45.3529	33.3669	33.8828	34.2105	35.4947	27.0864	38.836	36.8103	36.9768	34.9762	37.7222	37.5982	40.9264	40.8005	42.0733	39.1139	39.7576	30.6518	45.4254	34.2875	35.2451	45.231	37.7539	39.1531	33.3689	30.6567	29.0829	37.2193	27.6366	38.2041	34.7068	38.469	43.3537	43.54	33.9161	37.5258	29.3542	34.5478	33.2044	37.1669	31.0166	33.2431
crRNA62	26.6668	26.7437	32.0124	32.2448	35.0511	30.2313	33.9263	27.1383	37.1693	34.5053	35.1907	36.7675	26.2851	34.9386	34.2736	33.4339	36.0908	29.7809	30.8589	28.652	35.7218	38.0834	31.1957	31.2031	32.9656	34.9077	33.6308	24.7768	35.4394	32.4617	35.1431	31.9251	33.4229	27.0569	32.138	31.2049	30.9274	42.1102	32.6798	28.1424	37.7472	35.9318	41.002	28.3377	32.2953	24.7215	37.8943	30.6735	30.749
crRNA63	30.902	35.8523	31.562	31.1269	25.8787	23.9797	34.9182	37.6256	28.3011	36.1516	31.6207	34.0325	27.341	31.7416	29.1078	29.8998	33.3297	32.3468	35.0745	27.6618	32.1099	44.6117	30.2877	29.8202	25.9271	33.9889	29.5119	33.8024	36.1647	30.5508	30.9075	36.9331	31.1273	28.2531	29.3616	30.6058	30.7802	36.1471	31.5445	31.2679	38.4961	29.1839	30.589	33.8275	33.5358	33.4468	31.454	28.2399	26.0463
crRNA64	33.0051	33.8906	30.2893	30.6913	35.7936	35.5153	35.9225	35.5366	38.1797	36.2637	32.6046	40.1219	31.4846	40.864	44.4275	36.564	37.2466	30.2904	32.0265	39.2663	38.9327	42.5978	40.0317	33.5777	36.4805	31.2321	34.319	33.4501	40.7561	36.6523	36.2147	36.8931	41.4027	33.6281	37.6622	28.4951	33.5595	38.1618	39.837	39.5185	41.5134	36.4965	37.1211	35.8817	39.9705	38.316	40.54	32.1339	36.444
crRNA65	34.3314	38.7156	34.7701	35.2081	40.9722	28.9268	33	42.0928	41.9805	41.348	37.2139	43.574	36.431	35.6183	39.7684	36.026	37.3758	33.5789	38.9247	39.6279	37.3486	33.9022	43.7701	39.2622	34.3141	31.4305	37.8862	35.8335	34.3603	36.0255	38.3262	31.0348	41.107	33.1979	40.767	30.346	33.3819	36.7966	32.9669	33.4143	37.181	37.6287	34.0793	31.9726	37.4679	31.6378	43.1374	30.4163	33.2848
crRNA66	30.5896	39.9159	33.2592	36.6251	35.0542	27.7709	33.2647	34.2313	46.0998	39.0422	36.5147	45.1241	34.9041	40.6262	43.6237	29.2093	35.5247	30.2283	39.0729	29.1649	31.7579	39.5006	38.6454	38.3438	33.953	38.603	31.4882	32.0382	34.832	34.818	38.0793	40.4785	39.7714	38.1977	31.6915	31.6717	33.2566	40.8936	39.2006	31.1262	37.8318	34.4845	43.6196	36.4843	39.4942	36.5136	35.0987	33.3783	29.5665
crRNA67	24.7848	33.081	36.6524	30.9217	34.1414	30.0063	22.9229	34.2722	38.5815	34.0401	33.96	37.419	38.3541	36.3388	43.6906	33.9998	39.1509	37.4917	33.3906	28.0511	40.4294	35.6215	35.9008	30.6276	37.6135	33.1087	36.2505	35.8986	42.5897	39.3617	30.6083	30.7619	31.4316	29.3583	32.3046	27.8085	31.9795	34.8605	38.9574	36.1815	37.8125	32.7148	34.9662	36.8947	44.1176	35.6275	33.5642	34.7074	32.4522
crRNA68	39.4936	33.2804	29.3723	35.816	31.5996	31.5368	30.664	44.7403	42.6927	38.5557	29.4852	34.0672	37.5365	40.8057	36.883	37.1735	39.6768	31.162	38.6228	33.6178	41.1307	40.7939	34.0525	42.0972	36.2149	40.5238	38.925	33.5566	32.2953	36.9769	41.7189	32.075	37.5593	33.6832	37.2911	27.3111	34.5288	39.6903	42.48	33.9725	46.4874	37.0964	39.0702	32.3157	37.4314	28.1613	37.0094	38.0194	30.7019
crRNA69	31.0738	34.7107	39.0275	30.3274	33.6803	33.2448	43.6439	44.9872	40.6429	35.8566	40.5996	40.6111	32.7663	51.0927	38.0841	34.1007	35.2628	33.5331	35.8406	34.4809	45.3713	37.7228	31.7721	43.7145	42.3291	38.4498	33.8291	33.9814	42.6223	38.7817	37.2107	45.5914	39.0386	33.3673	32.3759	30.7035	39.8177	45.1343	44.5047	43.1282	43.3635	39.5738	33.3001	33.22	40.1638	37.1119	37.4423	36.2646	31.5585
crRNA70	30.4266	30.7939	37.0156	36.6748	38.7756	32.9469	49.7126	35.0681	36.1619	37.83	34.7677	42.2554	28.7685	36.3447	41.9944	32.3748	54.4109	33.6789	33.7452	33.093	40.4297	41.8851	35.8757	42.8278	39.0073	36.4135	32.0502	36.0724	43.7517	37.5419	34.0845	39.701	31.6567	34.1345	41.6854	29.8922	34.9001	42.7651	36.7243	38.3414	42.2364	32.8432	37.5279	41.9627	33.203	31.8312	33.0911	52.3238	30.5928
crRNA71	31.3618	37.3204	38.2598	32.4978	34.8186	34.3949	37.0098	33.0247	37.0288	44.1128	37.5273	42.1329	36.3687	37.1965	39.6793	34.3103	39.8016	38.3694	37.829	30.4255	41.216	43.9206	34.0924	40.8727	37.5134	46.5055	42.6823	34.6631	44.4398	39.3228	33.1041	31.9075	38.3434	32.1337	34.538	33.3309	35.0096	34.9684	44.5168	43.7596	39.8576	38.964	35.7998	33.7167	36.5583	33.934	41.5897	37.6132	32.3975
crRNA72	31.0994	34.3789	43.232	42.0747	31.8217	32.4152	30.9457	36.1679	41.0819	34.2742	41.0189	39.1328	36.6558	35.8622	36.5354	41.8631	41.2484	32.9358	43.9265	33.1944	45.9861	39.2522	36.1939	36.4525	41.425	37.1089	40.1375	36.1839	46.7191	35.5823	42.093	30.4176	34.3056	34.1932	33.7002	28.191	29.682	38.3405	42.8463	37.769	31.8519	34.2282	35.2429	37.5965	38.5451	34.0614	41.0818	35.4447	31.663
crRNA73	44.9291	41.4927	37.4017	38.0368	33.9791	36.2412	39.253	43.7415	38.4162	43.0188	36.7364	36.9613	36.5094	40.3938	38.1274	42.5223	34.0644	39.2783	38.4536	33.4633	48.175	48.682	42.1168	36.5269	33.9747	35.0361	42.543	42.508	46.5356	39.4542	40.8695	43.5934	38.1576	38.1037	42.9272	31.0127	37.9464	42.8609	47.9286	38.9959	43.0685	33.4731	43.688	36.5587	51.3345	30.0187	47.0937	37.6848	28.3217
crRNA74	29.9752	35.7697	41.7459	27.179	39.4074	27.5608	27.6477	39.0774	33.3899	35.3186	26.8426	29.957	33.5209	42.741	43.045	31.7014	34.3781	35.6393	28.1674	27.371	36.4752	31.8049	28.6828	37.0064	30.4233	36.0834	39.6648	35.2885	41.6957	28.3704	36.2899	30.1583	36.0088	34.0571	34.9706	25.3671	28.1177	36.8091	37.3443	32.5375	33.446	25.8407	45.8455	33.9371	39.3703	25.218	32.2724	32.7191	30.3747
crRNA75	32.471	36.9259	34.2356	34.4843	38.7668	39.973	28.0888	37.7305	37.2327	37.8035	36.3291	40.156	35.6433	29.6322	39.0012	32.8192	41.3885	36.7189	37.6949	43.9369	32.5542	43.4818	38.2682	41.9152	37.7377	37.9125	39.9337	42.0133	35.5331	36.0091	44.3846	35.6313	36.9721	30.8127	43.3342	30.0221	36.1757	41.0452	44.7219	34.0725	38.1194	32.6492	41.3488	29.3845	35.7028	34.6927	37.2197	37.1337	32.7117
crRNA76	29.2076	40.0195	32.8217	38.3761	43.9618	31.1294	28.0095	36.8895	33.3447	35.852	46.6186	40.4744	33.171	44.1393	41.913	34.6628	35.3944	30.7162	37.2083	31.881	36.5644	37.1225	33.9657	33.4154	57.1788	38.1712	34.7799	27.8267	35.9565	34.2496	38.5363	39.1103	57.017	31.7611	38.287	28.1243	31.9983	43.6916	37.5805	42.1815	38.6436	34.5984	43.2954	35.1139	39.2112	33.2419	40.5251	39.9193	33.8671
crRNA77	29.0521	39.3938	35.2936	32.078	31.5152	27.1975	39.0313	36.4011	36.8344	34.9593	35.5527	32.7033	31.0602	38.4986	33.7796	41.9296	34.1507	33.5839	32.4769	36.3985	36.0875	36.9398	33.4904	43.9985	35.8498	38.1991	35.9938	34.8464	39.5902	37.0029	34.5255	36.0183	40.1497	35.7583	33.9851	30.995	33.049	41.0837	41.5768	39.2884	37.3972	35.3477	49.7653	37.9665	38.5123	32.2468	33.6355	32.8766	35.2786
crRNA78	30.3733	29.6858	36.3738	32.2584	34.7802	38.1868	33.9762	36.6288	40.4314	44.6573	34.4967	39.7453	31.0376	37.2816	42.3085	34.2222	36.2843	37.2965	40.2835	31.2718	38.2634	38.4203	36.3136	40.2078	32.3738	36.3831	40.7994	29.717	41.9304	34.4977	35.4835	34.791	32.7188	36.4587	40.8698	30.4114	33.1969	38.908	40.3129	33.7034	33.7997	39.3532	49.3375	36.9187	41.0475	29.7942	34.1781	34.2496	32.1831
crRNA79	25.1279	28.0938	30.1542	33.7834	35.1937	31.204	25.8573	30.0453	27.0709	32.2438	28.9859	31.0242	33.712	42.2746	32.3509	33.2121	29.2902	32.2996	33.6917	27.3348	40.0486	32.593	31.7701	35.7022	32.5035	31.586	30.3127	29.7997	32.5083	34.1936	32.195	32.5984	26.3635	25.2375	27.5649	28.0399	26.4373	32.195	34.699	31.7018	32.2934	31.1201	24.2289	26.2896	39.2117	30.5916	34.2118	31.6238	26.6581
crRNA80	32.2076	30.4945	36.8985	35.4042	38.1875	31.787	40.2426	41.9027	36.3696	38.004	41.2327	39.7066	31.2528	38.3947	39.9862	40.4201	37.9432	38.3937	33.6347	33.2543	37.8191	41.9253	35.3165	34.4867	32.4467	35.4153	33.1091	31.4317	41.2598	35.2406	41.5539	35.0531	43.5868	30.7115	38.7021	26.1041	31.6988	35.3746	38.5931	37.5248	37.9913	38.2733	39.8323	33.4492	37.0181	33.5171	40.5367	38.82	35.4121
crRNA81	30.4397	33.8206	41.9152	36.3676	39.9363	32.5502	34.5064	42.2245	40.98	44.6985	34.6016	40.7482	30.286	36.5855	39.2036	34.8908	32.1056	37.2446	32.2547	31.4321	37.9834	47.4307	41.5703	38.5491	36.3776	34.7144	42.9669	39.5017	37.2943	34.6261	43.0166	38.2903	42.4128	34.4037	35.2864	33.2589	41.3172	39.8074	40.8442	40.4724	43.9578	39.2382	35.3087	33.9979	36.0503	36.9314	38.8018	37.5793	34.6304
crRNA82	31.437	37.4299	37.1147	36.4221	46.0669	37.4888	38.7543	46.3029	42.0452	49.5253	31.5981	43.2653	34.2724	39.8515	39.6982	32.0118	35.8902	40.3797	34.2842	36.1742	40.2635	38.9458	39.2913	48.4112	34.8275	45.1773	38.2802	40.0451	42.6161	39.6928	46.5785	31.3119	35.1821	38.6697	37.7936	28.01	38.2744	40.3213	38.3206	35.1177	42.7144	42.6866	39.4455	33.9158	36.7905	37.4938	36.3719	39.6393	37.3578
crRNA83	33.6413	35.3137	40.3983	39.5427	36.1559	39.2266	42.9265	39.1262	46.9764	41.7809	38.211	38.6924	31.8437	42.7395	59.66	34.9896	39.6444	34.6751	47.0283	34.5516	36.4644	39.9656	27.4396	37.4302	44.775	41.7605	32.8251	36.4997	40.2686	40.677	41.9201	42.0486	38.6146	25.6471	40.8215	30.5146	31.5066	39.8143	44.0025	33.5134	47.6363	37.7545	40.2286	40.3136	39.8986	27.2716	37.5208	32.4778	39.2672
crRNA84	28.1622	33.4253	37.8877	33.5439	39.9774	28.532	35.2544	34.4776	35.2428	41.4869	32.617	40.2802	30.5311	42.4105	36.832	36.6083	31.5239	31.598	34.6787	31.5499	33.6927	35.9186	41.1339	37.4444	35.2872	40.5603	34.7206	37.6711	43.1154	29.8023	38.4539	41.3836	40.3137	30.7333	37.2877	35.1153	35.6844	35.7075	43.6289	35.6584	40.0417	29.3835	48.3283	36.372	35.3801	31.6003	42.1695	35.6957	32.4839
crRNA85	41.2137	41.7901	39.2178	34.5973	35.2329	31.1651	33.2002	32.3514	41.6314	43.561	32.6936	36.031	31.3316	47.5801	72.1907	34.3168	41.0558	33.9146	38.9556	30.8824	39.642	37.7957	36.7729	40.4964	35.6066	33.6794	47.2658	38.7614	43.3039	34.2173	36.799	42.4415	35.711	30.2733	36.3259	31.5513	42.2927	41.4337	39.0739	40.8815	44.1986	33.7304	37.8066	35.2039	40.9366	36.8409	37.6626	35.5674	31.7511
crRNA86	29.6238	33.5169	31.4401	34.1445	34.8579	30.9068	40.5747	41.8043	33.8961	38.9289	44.874	43.111	38.5355	32.4353	39.4215	35.4526	43.3046	32.6237	38.7547	33.041	35.9128	40.8532	36.5295	42.398	33.0421	46.4121	33.1542	37.7558	40.9509	36.1361	39.622	42.7304	39.4774	33.6795	28.8842	32.0191	35.9884	36.7266	37.9684	37.0848	35.1837	40.1345	32.9145	43.7406	33.5006	35.8345	36.4697	33.592	31.7934
crRNA87	37.8188	28.3985	32.9359	31.9533	39.8878	32.8891	34.1848	36.4675	38.3851	36.5284	37.2855	32.7169	31.4894	34.914	28.6427	35.1048	34.7781	33.4739	33.5213	32.6319	47.8067	46.1507	41.0368	36.1914	31.0108	37.5014	33.1757	33.047	38.2968	31.8575	30.1275	35.8582	38.7031	35.0716	33.6729	24.7111	36.6908	37.5108	39.5059	33.9319	34.013	36.2213	35.4034	31.5869	42.7195	31.9178	38.0884	36.5106	37.6096
crRNA88	36.058	32.8346	34.0329	38.5834	41.3769	34.3748	31.1778	36.9992	34.4405	32.4711	34.502	40.0711	32.1475	29.4551	43.3912	39.1378	29.5013	30.9345	42.1847	35.8394	35.5596	43.0427	42.5865	44.0751	32.9723	39.7145	38.0363	38.2402	39.4269	44.9939	49.5762	29.7783	34.9703	35.0477	34.0526	35.0164	34.6636	45.497	41.0185	36.5498	43.4986	48.0019	41.4401	34.9301	40.4323	29.0672	41.0657	40.5263	30.0999
crRNA89	24.6273	32.3741	36.1392	38.336	42.4705	30.8307	34.7475	39.2133	39.3153	39.0475	35.9681	41.8338	35.7673	43.5268	38.9192	31.9829	34.4551	33.7704	41.9398	39.2264	40.9712	37.4815	37.7009	46.8621	34.1673	39.4607	35.9047	37.2628	45.1319	36.7664	36.8785	34.612	40.0467	34.4446	36.6744	31.7696	32.2905	30.1253	44.5437	31.1031	34.6529	33.7935	38.0407	33.8076	44.1853	28.3617	40.6831	36.4868	27.0912
crRNA90	37.3556	39.1328	34.8667	36.848	39.1554	35.5779	41.0016	41.4759	38.687	44.8909	30.3216	40.9724	34.2575	41.1496	39.4366	36.2703	35.5815	33.6292	33.4782	31.8679	37.3631	41.7627	37.1818	39.3045	38.9886	32.9637	30.596	35.67	50.1139	32.3792	37.9888	36.0589	43.7151	27.8264	40.2887	29.614	38.2018	36.6456	37.4796	42.1008	34.5157	42.7178	50.1383	33.3391	37.2469	33.6693	40.1609	35.9566	36.2957
crRNA91	16.5984	14.7876	22.4065	16.1496	20.0156	18.3581	16.3193	19.8247	20.6688	16.4661	23.531	18.4109	16.2281	15.2347	20.0998	19.3079	19.751	16.0356	18.3374	16.7892	20.1673	23.9105	18.7797	23.0255	20.243	16.3825	20.3008	18.5448	21.6438	16.7578	17.6572	18.9054	19.1266	17.1513	21.3173	16.687	16.5628	18.5573	21.2451	19.9059	19.0681	18.2596	21.2133	15.8958	21.7908	18.5593	23.5968	17.7455	16.3214
crRNA92	16.9644	20.2424	19.0082	17.7003	19.6374	17.6845	18.1251	20.488	17.0769	20.8911	19.7402	16.6177	16.6647	18.3329	23.9252	17.3759	20.1079	19.7868	19.5373	15.3875	17.8699	21.2535	18.8623	22.6637	22.4983	17.6332	18.5909	21.5937	21.2321	14.588	24.3852	16.0134	19.6261	17.1545	20.4182	18.4188	17.613	19.4147	20.2458	28.5123	22.2607	16.8442	21.1225	19.8117	20.7963	17.3434	19.4019	19.2629	16.0873
crRNA93	13.9528	19.8728	16.6092	17.6479	22.3728	18.3037	15.8773	17.7367	20.97	21.7169	17.1309	22.2816	14.9815	17.5784	17.2767	19.0339	20.9245	17.7902	20.8848	20.6923	18.8482	21.2834	15.8259	22.9431	19.499	16.3914	18.415	16.8453	16.1055	18.325	15.4545	15.3435	19.8254	17.0836	17.1404	14.654	16.7443	19.2756	21.4076	18.5685	16.607	17.1625	21.9604	18.228	18.9983	17.4089	17.8085	17.5287	17.4691
crRNA94	15.7647	17.8322	19.1488	13.1141	19.374	16.0044	20.9269	21.37	17.2693	18.9876	18.2392	16.2582	18.618	14.9567	16.9041	17.8008	17.5704	19.3441	19.8824	18.8463	18.7521	18.8516	18.8115	20.3971	17.2657	16.4742	17.1103	15.2766	20.1819	14.5961	17.4048	18.4433	18.5084	15.422	18.2849	14.3527	15.4377	14.9024	21.6758	17.4665	20.491	19.3319	18.6452	18.9865	16.3371	15.2165	17.2011	18.2272	17.8738
crRNA95	13.3042	17.8853	19.787	16.6119	17.2946	14.1989	17.6664	16.5503	14.6478	20.2418	16.0222	20.2057	15.3632	17.4359	18.3546	17.0482	13.4874	15.6317	14.5883	14.9604	14.3145	19.9357	17.6028	18.6109	17.5474	16.0484	22.2641	16.7884	23.3863	15.2947	18.943	17.1899	21.0588	16.8743	17.6188	15.564	15.5785	21.2228	20.1163	17.0489	19.1669	18.6636	20.233	15.086	20.7724	17.2268	16.7366	16.2259	15.2947
crRNA96	18.8488	18.6242	16.654	16.532	17.6224	21.0241	17.1249	19.2593	19.7619	18.0186	19.5921	24.6512	14.8133	14.4891	17.5243	18.839	19.9439	19.895	19.1198	13.1101	21.0455	21.3239	17.9483	20.9398	20.1677	20.483	17.8456	16.4017	19.6332	21.374	18.3054	16.9407	19.2409	18.8244	18.9958	12.5915	16.2592	20.3572	23.6975	15.6932	18.9633	18.8065	19.6395	17.7924	21.1429	16.1372	20.3364	19.7943	12.4739
crRNA97	16.8163	19.9653	19.0607	18.0195	17.6662	15.9286	19.2265	17.0304	19.7531	17.5464	16.1573	21.5664	15.5415	13.5901	21.5587	16.2752	17.4246	15.1853	21.2123	16.7706	18.0899	20.1772	18.199	15.6439	17.1578	18.4792	20.9692	17.2439	18.1097	17.1123	18.2025	17.3916	19.7924	18.1529	17.6396	18.4206	15.4114	18.372	19.0178	17.3171	18.8425	19.0496	20.7927	20.0891	21.4251	14.8409	16.1685	18.1601	18.5349
crRNA98	21.6808	16.6663	16.8311	16.6661	17.3996	16.6063	17.6422	17.7186	16.531	21.9143	17.8051	19.5105	14.9086	16.1903	26.6273	16.7669	20.4701	16.5605	18.3494	16.4418	25.5377	23.8009	21.925	9.22521	19.3528	15.8	19.0009	20.1019	20.3138	20.2633	18.2413	16.8111	19.9474	20.7132	18.7991	17.8745	19.4559	22.1844	19.3872	17.826	18.7336	19.5356	26.9476	22.698	21.5605	19.0665	19.3664	17.7163	17.9238
crRNA99	17.1203	16.6757	18.9137	16.1692	19.6566	15.0154	19.6877	23.661	19.6555	23.7027	16.888	21.6332	17.6173	18.2553	18.9571	21.4901	20.266	19.8834	15.2357	16.9459	22.8016	21.4939	18.6458	18.203	17.0749	17.8442	21.6273	18.0773	20.8427	20.0103	16.3324	14.1437	17.2272	16.5088	20.0773	15.8981	16.465	20.7784	21.6067	18.7951	20.9445	18.0014	21.2341	19.6821	15.3018	16.8804	18.0183	16.9415	17.058
crRNA100	19.2475	19.0512	23.0868	20.2827	18.5255	20.3641	20.1695	21.1821	21.7568	17.5988	17.1126	17.612	16.06	17.8493	18.6613	20.7599	20.8443	18.7271	19.8973	18.7848	27.6184	21.0457	20.1127	20.6221	20.9413	22.0818	21.9917	21.8699	19.3588	16.5622	18.29	16.9816	24.3174	16.7748	20.3794	17.2567	18.4012	21.3623	22.32	17.0891	20.8968	19.629	21.3068	19.6551	19.3075	18.855	20.9515	18.1032	15.4441
crRNA101	22.5959	18.8188	19.4396	17.6991	22.4784	19.3594	19.3234	19.6681	19.8968	22.6285	15.528	20.364	15.4568	13.0711	23.0304	20.5104	22.2859	14.4015	18.6573	16.0006	21.6488	19.4845	20.8302	18.0032	20.5207	15.5049	19.0596	17.0991	20.3775	17.3646	17.9838	15.2562	20.3555	15.6085	17.1821	13.9384	17.8625	22.9276	19.6805	17.5502	20.2296	21.0142	22.3483	15.7467	18.0743	16.1594	16.295	16.1892	16.2674
crRNA102	15.9555	19.1391	18.5624	22.0278	16.4832	16.9879	21.4404	22.3211	23.6087	22.4124	19.5259	18.2638	16.0066	19.8815	30.1867	17.6206	20.3568	15.9532	17.3544	18.3304	22.183	21.2933	21.5472	21.8082	17.0331	22.6729	18.794	16.9346	25.5664	16.927	19.4914	16.6347	19.8788	17.3272	20.7591	15.1094	18.2498	21.9854	24.0521	16.9246	20.488	17.6762	18.9127	18.0583	19.4768	15.0357	17.071	19.3407	16.3191
crRNA103	16.2728	16.6179	18.7509	16.0158	19.2518	14.6092	15.516	17.8157	15.3724	17.5653	16.3848	13.8182	12.9617	14.2159	23.8871	14.0519	15.6721	17.8804	21.3548	14.1323	18.3528	17.2787	18.4773	17.1376	18.0226	13.2928	16.7193	14.5951	16.6517	16.0479	15.2905	16.4601	17.8916	15.8152	15.172	12.6863	16.893	19.905	18.2713	15.7897	16.3007	16.5912	14.4865	17.2414	19.0981	17.2876	16.5738	15.4978	13.928
crRNA104	16.261	17.9041	15.7651	16.0455	19.4578	15.3943	19.816	22.627	15.1643	15.6447	16.9246	20.9655	15.8806	15.4218	20.3723	18.1358	19.2552	19.4461	20.4203	20.7376	20.89	20.4607	17.6818	19.998	19.1832	19.5659	20.6839	15.8855	20.305	16.5262	16.1577	15.6013	21.8899	16.3541	16.0494	13.0313	18.019	19.0434	21.1716	17.8987	18.8024	20.2113	21.7837	17.4272	20.5829	16.7749	21.2103	13.0093	12.9841
crRNA105	17.8221	19.6559	17.3067	14.8633	16.6219	14.1754	10.8799	20.4275	18.7759	20.9216	19.1319	17.9746	16.5486	14.4737	19.0272	16.6992	18.445	19.1159	21.9103	19.4465	21.4385	21.0844	18.7762	19.2827	16.8134	17.8971	18.3877	14.992	20.8365	16.8217	16.3953	15.9493	22.9138	16.1021	20.8785	14.0675	16.4935	20.9398	18.1875	19.5563	17.5346	17.0507	18.2006	14.1337	19.7745	17.08	20.1625	18.6512	16.8276
crRNA106	16.0556	14.8817	14.3991	17.6485	19.4192	18.2663	19.3623	23.2686	22.8083	24.1353	19.4852	22.925	18.0951	17.2694	19.7879	18.9309	23.0259	16.7898	18.4345	16.6663	22.3501	19.9042	16.6203	19.3465	22.0135	17.6678	23.4546	17.6929	20.5688	15.0352	17.8093	17.1982	17.0611	17.2136	17.864	16.3747	17.6027	18.1632	20.3791	18.9069	20.5376	15.3026	19.7726	13.5492	17.478	13.2384	18.2072	16.9927	17.4327
crRNA107	17.0891	18.8378	18.7772	17.5723	17.9945	14.2982	18.6716	18.4636	18.5654	17.3358	18.5846	19.0106	15.1984	16.1505	19.9621	19.3594	15.1584	16.1837	19.7029	19.4557	22.1051	22.9059	18.5256	19.4059	19.3158	17.2768	19.4809	19.5698	19.9968	17.2176	20.9976	15.0276	18.9723	16.56	19.3232	15.5111	17.2352	16.6213	18.6365	18.1831	20.6966	17.2589	18.3523	17.1353	16.8974	18.2631	17.4052	16.3432	16.2006
crRNA108	16.8373	18.1506	19.8555	16.2699	18.2962	16.1969	18.4392	20.8706	17.9095	20.6012	17.1036	20.6987	15.503	21.5927	23.1502	17.0091	18.0689	15.8846	17.0911	15.3434	17.5174	19.563	15.7997	21.2004	19.2114	17.7258	21.125	16.4346	20.1294	16.4569	18.7726	17.7497	19.2433	15.3352	16.605	12.1635	18.6399	17.6512	20.9744	17.9232	21.9013	16.392	21.3875	18.2079	22.348	15.1987	19.3705	15.7285	19.8668
crRNA109	20.5136	20.8218	17.876	18.5397	19.4458	16.2847	19.2202	17.9431	22.9876	22.1808	18.3869	20.9784	15.9514	16.2738	21.4799	17.4751	17.076	15.009	18.0844	18.5609	23.3905	19.2424	19.8602	21.006	16.5969	20.01	18.2276	17.2194	18.3083	15.8371	16.4969	15.4783	18.5761	16.3374	18.3655	16.4309	16.6062	19.6398	18.5972	19.3038	16.6578	19.8437	16.9554	16.3485	19.8164	16.5989	15.1263	16.4764	17.2214
crRNA110	17.1983	17.1231	17.8952	15.735	20.8248	17.0196	18.9626	18.8135	17.4674	20.0074	19.7011	20.8228	17.699	17.3806	19.5054	19.0215	18.9775	14.7289	19.9946	18.9442	17.9858	22.1013	19.0197	20.3853	18.5197	18.0023	19.8571	17.7392	22.5438	14.9709	18.0787	14.6746	17.5297	22.5715	19.2891	15.139	16.4125	22.275	17.0981	15.358	19.9469	17.6031	21.0615	16.4191	17.0162	15.68	17.1563	17.757	17.983
crRNA111	27.4963	33.6335	32.2193	32.8451	34.3144	30.0026	45.1392	40.8187	29.9598	33.2396	27.8552	35.7199	30.8483	30.9648	23.785	34.2383	32.8419	31.656	34.9608	31.1449	39.4561	33.7853	38.7579	27.308	33.9242	32.838	35.1333	29.6207	37.7517	29.2766	30.1283	29.5017	32.6586	28.6811	30.8298	23.6032	33.4022	39.3614	34.1752	33.7035	38.5252	31.3615	38.8642	33.3348	30.0219	27.1165	31.0201	34.2846	31.1665
crRNA112	26.1393	31.252	27.2081	32.963	41.3177	29.4929	45.4791	34.2167	33.1714	31.2075	26.9785	42.5862	25.4331	33.5403	35.5027	35.8488	33.0425	29.2738	30.4431	28.1726	36.0027	34.2875	33.172	35.3429	32.2727	27.8724	33.0326	29.1453	39.6377	32.6935	30.1109	35.4942	32.504	25.7206	29.6434	25.3494	32.2507	30.2043	30.9894	28.8507	35.218	33.3554	34.1849	31.1833	30.9103	27.3329	34.4618	29.7373	30.5275
crRNA113	24.686	31.158	27.6941	29.1505	35.3465	28.6027	34.3356	32.6482	32.2418	34.0576	25.9931	33.6268	29.3647	25.3641	38.6814	31.29	33.9113	26.8447	23.8332	34.4023	34.3022	37.4417	28.7135	37.8834	30.7084	30.2185	31.9939	33.8533	36.8192	29.9097	26.9317	31.7544	31.2672	27.9125	31.1202	27.4002	28.3705	31.7444	32.4562	28.8671	36.841	31.8476	33.1028	29.0851	34.2307	31.9149	30.1155	30.6074	33.2271
crRNA114	25.3218	25.0882	28.9073	29.6999	34.8073	28.9513	30.4439	32.673	29.7621	33.9924	30.2698	37.3845	24.8771	26.614	33.4634	27.923	34.4773	30.7277	35.073	28.6806	32.8582	32.0967	32.2798	32.5107	30.6183	28.2372	31.708	31.2315	33.1545	32.733	30.8396	31.5495	29.8936	27.3339	28.9544	25.6174	35.4931	33.6428	35.7309	34.056	34.8253	29.6328	29.4496	36.0427	33.2083	29.9536	36.5253	29.765	32.0577
crRNA115	28.2084	29.6277	43.3944	31.7176	28.4407	30.2667	34.5403	31.4314	32.6843	39.4845	31.3115	42.6922	28.5614	29.5273	34.7013	31.4197	30.7025	31.1661	26.5023	29.8406	34.2353	35.7669	40.1683	46.5161	37.016	36.2388	29.9733	31.1802	35.0997	29.8542	37.8383	31.771	32.456	33.0437	33.0513	31.8568	29.3318	37.011	33.8363	29.9341	38.0215	31.288	40.2163	28.8238	29.9676	29.2297	30.1465	33.8491	34.6802
crRNA116	28.0599	27.071	36.8013	29.2575	32.6506	27.2105	28.4311	33.5297	28.4837	33.9724	28.2911	35.9412	28.6952	27.977	30.7769	32.6232	33.0345	28.0995	31.1453	26.6191	35.9172	36.0727	30.2588	35.1486	36.9336	32.0289	34.7873	33.9452	36.3437	27.6095	34.6559	29.4325	31.1969	29.1751	32.522	29.5345	30.5195	34.1994	34.0238	31.4533	30.7763	36.332	36.7918	34.5072	34.6485	27.6896	30.0957	27.1714	30.3961
crRNA117	25.2675	29.9672	29.119	31.5378	35.0548	26.3402	38.2912	29.2238	30.7022	33.9673	34.3103	37.3432	27.7539	29.0505	33.3795	41.5165	40.3993	36.1817	31.4162	28.0998	30.6984	39.3409	36.1003	36.5194	33.3475	31.415	38.2131	38.8149	38.1468	32.7839	27.7391	30.9904	36.7169	28.566	35.9674	25.6768	35.6042	36.5999	34.9842	39.4895	35.5392	33.8987	31.958	28.4129	30.8793	37.163	28.3012	30.1111	26.5597
crRNA118	27.7914	28.4533	29.6896	32.9505	32.7767	28.1352	33.2247	33.4918	33.0708	31.8085	34.8517	33.118	32.2779	30.5303	36.8797	32.7483	28.6108	31.9552	32.1179	40.1622	34.5103	30.1737	36.3348	37.3274	37.7461	34.2209	35.7843	32.568	31.7515	31.1755	28.0491	30.1588	35.4249	30.0062	32.0328	32.4949	31.2828	37.5574	32.4619	34.8955	31.636	34.3011	31.142	30.9335	34.7641	28.8814	36.7805	27.2499	39.9922
crRNA119	24.7884	30.8347	29.8701	31.4054	29.1795	31.2898	30.1119	31.843	30.1484	31.4796	34.4119	30.5151	27.1806	29.92	26.1702	26.4316	28.3882	25.1451	26.5815	26.4263	29.0752	31.3206	35.3196	27.7741	27.081	23.7433	29.5279	27.8587	35.6867	22.9064	28.5548	26.4779	25.2687	26.1024	26.0496	20.9254	25.9353	27.648	30.8242	37.7117	32.8777	28.2489	29.4173	25.2718	31.6818	29.6941	30.2752	21.2248	25.5879
crRNA120	28.4975	34.2359	27.2477	32.363	31.2205	30.379	33.7972	32.0864	30.9594	40.771	32.8714	27.8749	28.85	27.6965	38.4759	32.1301	32.543	30.957	33.716	32.0086	35.5709	33.2007	33.4964	33.3481	26.9973	37.7651	37.0571	35.7215	36.4153	28.5075	22.8548	30.4303	37.1799	29.2911	37.6005	24.3158	30.9456	38.8274	34.6032	32.5759	33.7702	29.2044	39.0227	33.5587	37.4048	28.7127	33.4445	28.0632	30.5754
crRNA121	26.4882	27.0179	29.3814	28.1289	32.0228	27.8315	30.8302	36.6333	29.8461	32.4137	31.9013	32.4922	27.9134	27.1405	30.7183	28.1516	33.701	26.9093	31.6	28.5655	35.3071	39.0676	35.6461	32.2101	35.2423	29.1313	40.9914	30.6448	34.3757	27.7911	34.6585	32.1311	32.1314	28.1389	33.6309	24.6485	29.2489	31.1622	38.0191	38.9444	32.7053	28.9415	32.256	29.3817	31.0743	29.5458	30.6305	30.2431	30.2468
crRNA122	25.6868	28.0691	28.6232	28.7208	29.721	27.729	30.9445	46.0287	33.9304	35.586	31.8834	31.3572	37.1028	27.8368	34.465	25.4368	37.3898	31.8964	31.5156	26.4594	36.6267	29.346	29.9932	34.0882	28.9497	32.7288	33.3664	32.0062	35.5787	30.2191	26.9453	30.4444	32.5855	27.9981	36.2429	27.1927	30.1446	35.9827	31.5465	33.1015	32.5594	30.2428	32.9876	33.7132	24.3477	27.6709	30.9349	31.1945	30.5941
crRNA123	28.4179	27.0902	29.3665	33.5586	29.4866	29.9478	41.2518	36.2266	33.0321	28.1028	33.978	31.484	33.7507	31.0499	39.7646	37.7222	34.6733	26.8442	42.9162	32.2417	31.4869	33.6591	30.4443	27.4258	31.0736	30.3287	31.9413	29.5326	31.71	37.482	35.2648	29.4852	28.1984	32.522	31.1915	20.2651	37.9	39.3783	32.7722	33.7626	38.933	31.971	31.5979	33.0908	37.8175	29.0115	27.7501	33.6657	31.3003
crRNA124	25.3507	34.6977	37.5083	28.9767	42.3126	32.3681	35.0963	30.7788	31.4443	28.9808	32.0796	39.0003	37.137	30.6535	33.9701	29.2888	36.2275	28.3438	38.146	29.1578	31.2137	33.5256	36.0002	37.1636	30.9242	32.5408	30.1325	24.7046	31.343	35.6489	32.8192	29.7366	34.3365	33.0829	27.2232	23.1777	28.3963	34.4729	29.7208	33.6065	34.1082	32.6763	33.0223	32.9895	37.2054	29.3613	36.4602	32.6405	30.191
crRNA125	25.6989	30.3179	32.6303	32.6156	36.9742	30.8324	28.5778	35.5528	39.2184	34.6962	35.9379	36.8786	30.9503	31.6107	32.6607	34.7693	33.3566	32.9196	37.6744	30.9434	32.8298	32.335	31.5477	31.9408	26.9673	28.7427	31.2442	27.2897	32.1747	28.8511	31.0329	28.5863	30.3831	32.4068	31.3002	28.8505	31.2546	35.5705	33.1426	31.7067	40.7663	33.0321	43.0938	26.6394	31.8769	28.2585	29.0923	34.4786	29.3423
crRNA126	27.8903	27.2827	37.3539	27.2103	29.3507	26.5584	30.6497	30.1935	28.4959	34.4228	28.9976	32.9372	29.4192	25.4431	41.8742	26.0662	29.7662	24.673	28.3701	27.1364	28.3112	29.6843	28.0917	30.8275	32.4657	30.595	32.2878	29.8445	34.6863	25.7732	28.1993	25.8645	30.2183	31.6184	34.3309	22.2286	24.4659	33.1621	34.9013	35.2364	29.2988	31.9635	31.2533	32.2861	36.1118	30.2038	32.5882	27.2626	31.8077
crRNA127	26.6532	31.0233	38.8318	32.5515	32.8546	32.6878	28.9929	31.4481	31.4153	37.9282	33.8649	32.5835	26.983	28.1205	30.9817	40.6838	30.1006	29.2986	37.7594	29.8012	40.4105	33.0185	32.8303	35.7015	28.4915	29.2077	29.0346	32.9652	36.5664	29.2655	33.4969	33.2617	32.832	27.9974	33.4183	28.84	30.3641	36.8635	33.4715	28.8083	36.7291	32.9561	30.2437	30.1837	36.2275	33.5438	30.1671	31.5965	26.1638
crRNA128	31.4417	23.5587	32.2811	31.4445	25.9443	26.4921	28.9126	35.0995	25.7823	28.4813	24.919	30.7786	22.9726	34.9084	27.2753	31.1617	29.0099	28.4628	31.4757	28.3662	28.9636	34.5824	28.6496	29.1096	32.4575	23.3628	27.9382	30.8188	28.9867	28.1796	26.1778	24.4425	32.4109	28.3144	26.0787	24.6222	23.7384	28.2495	30.8621	26.1712	37.3137	28.9213	29.5001	24.8853	28.1385	25.8149	29.2385	29.3739	28.8824
crRNA129	26.5816	28.0214	31.3346	31.1731	38.0838	27.7365	30.3187	37.3421	39.6485	34.7208	34.3222	32.0618	29.362	35.8183	35.5776	29.5151	34.5106	31.7083	39.6046	33.5872	37.3251	34.4757	34.0388	34.0085	33.2233	38.3684	33.2313	26.5501	37.3597	25.3014	30.7838	27.5848	35.5313	32.3815	28.8406	24.9522	30.0392	35.1741	41.1381	30.6739	31.7663	34.8861	38.1957	29.3712	28.2406	28.4607	33.6132	30.9484	28.2005
crRNA130	22.539	26.2013	34.9689	30.8581	33.8705	25.0876	26.5836	45.8143	32.6617	30.8695	33.8048	32.7563	26.1732	24.2816	43.3108	32.4644	38.8978	30.9998	29.6605	29.1527	39.2703	40.182	29.6881	34.934	28.5028	32.0148	31.2169	31.0948	41.4421	28.8758	30.4764	29.6224	29.6303	28.208	31.646	28.5546	27.0352	32.6392	32.3233	32.416	33.6116	25.5701	36.0052	28.6372	31.2842	26.9727	32.2143	27.6597	35.5063
crRNA131	17.5082	17.516	16.8461	17.7114	17.0177	15.0693	21.5338	19.55	19.5409	20.6804	14.4181	24.0167	15.7124	17.4773	20.5026	16.0058	19.8786	18.4873	19.5823	16.7901	20.8649	15.4503	19.1729	19.4665	17.8874	17.011	16.2856	16.9244	18.6289	15.7273	15.5937	16.0786	19.4487	17.6812	18.6469	14.8052	16.0874	15.7273	18.3311	17.7464	17.4551	17.2846	19.4619	16.1757	16.5068	21.2721	19.1185	20.1497	16.7451
crRNA132	16.3988	17.9289	17.272	16.9289	19.1341	21.2117	20.2826	23.4309	20.718	21.1563	17.4701	19.2974	16.5415	16.6066	20.3821	16.2292	21.6845	16.0315	20.6007	15.2239	15.8474	23.0604	21.8743	18.7559	18.4105	18.2172	22.7951	19.8848	22.4745	16.7663	16.4498	16.7162	20.1649	18.8616	19.3028	14.1431	20.8317	21.9078	19.1234	18.7719	19.779	17.4325	19.3666	18.6706	16.0182	16.5576	21.9027	18.0083	16.778
crRNA133	16.3619	18.2955	17.3864	12.2251	15.7043	11.7965	19.6919	21.834	20.3404	17.4043	21.1791	21.3443	17.038	18.8102	19.0072	15.6294	17.6859	17.9333	18.0433	18.008	23.3304	19.1584	19.2036	23.4114	19.8032	18.1841	16.3945	21.4708	18.0749	17.5601	19.377	16.2201	21.8117	17.5627	17.065	15.4207	14.0687	18.5428	23.3903	16.0625	20.4284	16.4664	20.3445	18.7825	20.211	17.4713	18.1743	16.4863	14.7409
crRNA134	13.8105	16.2419	18.9108	17.5847	17.1843	19.4049	19.8675	20.7024	22.7183	19.1906	18.8929	22.3656	15.739	15.8323	19.1772	16.4052	22.3017	19.2459	21.4848	19.6394	21.2327	17.9537	20.9244	19.5419	20.6902	16.9458	16.7988	18.8763	18.3522	16.9426	17.485	15.8408	18.4429	15.0916	16.2515	14.5	14.339	17.4537	17.0206	18.379	18.5427	19.4467	20.7515	17.8135	22.3642	14.8258	21.3376	14.1256	14.2203
crRNA135	17.3845	19.7209	16.7794	19.088	22.8338	22.7999	21.1733	19.6673	19.9088	18.9711	17.7469	21.0676	18.5672	15.5547	19.4768	17.107	20.4088	17.3369	17.4347	15.7964	20.582	19.8621	18.9645	18.542	15.8558	17.0849	16.138	17.5825	17.9914	14.7923	19.955	18.3293	19.2522	16.2969	17.3292	19.4192	21.5282	17.8602	18.8505	20.0412	17.9088	16.9255	20.8438	17.6924	17.9408	14.3862	18.8879	18.5764	18.5607
crRNA136	17.0466	20.1467	19.8117	15.6389	17.9135	16.0452	20.6616	17.8513	19.213	17.7438	19.1851	18.3564	13.8274	18.4886	19.3877	18.7577	19.3447	21.1498	20.4991	15.9033	22.0531	21.9393	21.6904	21.498	17.2954	17.7167	19.7733	20.4972	21.3798	12.9143	18.0511	19.0264	16.3766	19.1782	17.4077	16.283	16.4234	21.3237	21.2517	18.8902	18.2411	24.9482	21.2173	15.1892	20.4865	16.3881	17.8789	18.1222	17.8652
crRNA137	15.7565	15.702	18.3584	18.0518	17.8444	16.9115	16.0593	20.7029	19.1236	18.5191	16.3823	23.6286	16.6223	16.828	21.5905	17.0361	23.484	14.7212	20.4926	18.6972	24.2959	19.3394	20.7204	17.3398	18.415	19.92	20.0376	17.8046	23.0029	17.7983	19.8835	17.8689	20.3474	17.375	18.2524	15.7139	17.8343	22.4485	16.3516	18.0702	18.3373	18.8126	19.3343	19.3128	16.5633	17.5032	17.175	18.7027	17.9798
crRNA138	15.4395	18.1825	15.1792	16.4887	15.3645	13.6576	16.0526	15.7931	16.067	18.0362	13.6181	17.9397	15.7305	17.0867	14.9142	16.2883	20.1084	14.5179	17.5178	16.0465	17.7546	18.8406	16.5667	19.396	16.6394	13.7383	18.6278	14.9025	16.5786	14.7383	17.8815	16.307	24.2593	15.5363	17.3324	15.4656	15.5618	17.6932	18.0292	18.6576	17.2418	14.998	18.7671	19.3928	16.9841	17.3785	13.3994	12.0747	14.1864
crRNA139	19.4968	16.5839	17.3527	19.3468	19.3873	19.1253	14.9962	20.3157	19.365	17.3464	21.4398	19.0504	21.5711	16.4627	18.7827	19.0653	20.2419	21.1949	19.4516	15.9695	22.0024	20.2084	20.2949	21.5442	17.515	16.8639	18.2924	12.5928	17.9431	21.4908	18.101	15.5731	19.4296	18.3984	19.6724	17.0691	15.5099	16.1757	19.3674	16.2419	18.097	20.3861	17.8209	18.5871	19.1624	18.6968	21.2079	18.1941	16.7076
crRNA140	15.8183	13.1383	17.7247	16.8062	15.1658	15.4388	15.4231	17.6909	16.1012	16.3408	14.5516	16.8247	13.8186	17.8125	20.4609	16.6487	18.2353	16.4779	15.6979	16.9766	19.9171	18.9585	16.4399	17.4417	17.5786	17.6667	19.5666	15.2317	13.3708	14.0547	16.3962	17.8611	14.773	13.4943	17.8622	18.0875	16.9389	20.5711	19.619	16.7948	16.42	19.0595	21.3313	15.0718	16.1767	12.041	17.1549	14.4355	17.2974
crRNA141	15.6996	16.0421	15.0172	14.5465	17.0961	17.133	19.3485	17.8194	16.3169	17.9968	19.3724	18.0641	13.7584	20.3244	19.382	16.5921	15.1008	19.0206	18.108	20.0214	21.5344	22.6492	18.424	17.7849	22.2757	18.6007	23.1186	16.2811	19.5604	17.2626	18.5907	16.8389	20.463	14.9917	18.2591	12.4943	15.0538	20.4588	18.7152	20.1281	21.267	15.8366	16.7989	15.6969	21.0929	14.3561	17.1829	17.1522	16.1043
crRNA142	17.005	16.6813	17.3032	16.95	18.0934	15.8078	19.0659	22.3324	18.1859	22.1475	18.9561	20.1764	15.5318	15.2805	20.9077	15.7305	20.5353	20.4215	14.1113	17.1775	20.1622	20.9351	20.3783	23.5171	17.8824	15.7328	17.9851	16.7535	20.496	18.6484	18.2894	17.0008	15.3425	13.9392	18.3248	13.9434	17.5894	21.7582	17.9942	18.5825	19.055	14.7658	17.4123	18.0728	15.9355	13.6393	20.9479	15.8135	15.8226
crRNA143	13.5558	13.3732	19.4784	18.1278	22.962	13.8089	23.3898	17.1211	14.2134	20.3072	18.6458	19.5858	17.141	17.7869	15.7675	19.3261	18.387	14.6232	17.0994	15.5984	17.5508	20.6744	17.3036	22.6656	16.3688	17.2483	19.3006	15.6868	20.1868	15.9379	16.4174	16.4879	18.4904	14.4896	19.2137	14.5173	14.6258	20.4241	20.3509	18.3888	22.625	18.5637	18.0621	15.5463	16.5091	18.8483	20.5373	15.1742	18.4666
crRNA144	17.7803	19.6758	16.7862	22.3303	20.0686	16.9026	13.3316	20.6328	17.4866	18.6549	16.77	18.6727	14.7391	14.1283	19.8057	16.4465	19.1125	13.7762	19.2249	16.7615	17.8578	21.1003	17.3989	19.29	17.3466	16.5799	20.2622	15.0581	20.9267	14.7482	16.9686	16.6064	20.563	15.8439	17.7858	16.2243	17.0955	15.5858	13.1991	19.7652	17.6108	16.8718	21.9791	20.079	21.8704	16.6241	16.5323	15.9478	14.4621
crRNA145	15.8495	15.4205	20.821	18.0074	18.8099	17.1057	19.3903	14.1141	19.5737	16.9548	16.1496	19.8309	16.8704	14.0989	17.5462	19.0998	20.4503	15.5215	19.2057	16.8745	21.8008	20.4257	18.0602	16.7972	19.1179	18.0959	19.3712	17.1456	16.7283	16.3879	15.8667	17.8423	21.5847	16.9082	18.1804	15.1699	15.7464	21.0043	19.6056	19.3345	18.4903	19.4613	19.8424	14.8991	18.3711	15.5359	20.1148	17.0692	15.2002
crRNA146	15.2953	17.6135	16.881	20.568	19.4059	15.8359	16.3791	25.1882	19.3125	19.421	16.5768	18.5692	15.9521	15.8051	19.7079	16.8347	19.8069	14.8796	19.5672	17.1932	17.68	16.6792	17.8481	17.5057	18.5676	17.5305	19.3791	17.192	19.4873	19.1583	18.1434	14.2821	19.8801	16.2205	16.225	15.7591	16.5926	19.2324	16.9812	19.6201	25.8473	17.0525	21.2978	17.5895	17.6083	18.5979	18.0182	15.7315	13.7661
crRNA147	18.2285	16.1765	17.4603	16.361	15.5608	16.0793	19.183	21.9065	18.7795	19.5613	20.4005	18.1758	14.8975	19.2049	17.7682	12.8872	20.8553	15.7606	19.6378	13.9501	17.756	17.0742	17.6694	19.6709	17.9653	15.8428	20.8097	15.7969	14.5449	12.4943	21.4893	14.4542	20.1486	16.059	16.7448	15.1317	17.3138	20.4169	18.8649	16.3245	17.7223	16.4723	19.8434	17.807	18.895	20.8419	16.8034	17.6786	15.6873
crRNA148	15.9553	16.134	17.9556	20.3159	17.3043	17.1842	18.1816	18.8429	17.0682	13.6306	21.2572	18.5835	17.0578	14.7571	22.1029	16.3588	18.773	21.3464	16.4637	17.0132	25.9499	17.8162	17.3753	16.8123	25.2468	16.1162	20.3469	18.7603	19.4827	16.0357	16.4371	15.9534	19.9033	16.5943	22.1642	15.7648	17.8997	16.8014	16.0024	20.7623	21.1476	17.0041	21.7278	19.1766	19.894	17.4516	19.9467	15.2232	20.7729
crRNA149	15.5871	15.4694	16.9409	17.048	20.1876	14.6081	21.0711	14.4663	15.8897	17.3468	19.0437	17.6726	17.6307	18.7085	19.6128	16.8421	16.6964	13.4796	17.584	15.0647	23.2711	18.2959	20.8194	15.9658	16.6577	13.3795	20.253	17.0704	17.6069	17.8158	18.3024	16.955	18.0219	16.9599	16.9619	14.7429	16.4322	18.9272	15.6887	20.8434	19.4203	16.4495	21.8895	19.3476	18.2561	15.6702	19.3103	19.0626	14.6069
crRNA150	15.8441	14.819	17.8798	21.2472	19.1796	17.6039	16.5191	26.224	18.7804	22.4195	21.0924	17.1036	16.3217	18.5664	28.4265	16.7271	19.0374	18.6585	20.1807	17.9858	22.2905	20.8215	19.9749	25.984	18.9085	16.9295	21.1361	21.4308	20.7017	17.5286	21.3375	18.7732	18.2067	17.9857	18.9319	19.1744	19.2034	20.8306	20.2587	19.9956	20.0452	15.9773	16.6885	16.2191	20.0022	15.7595	23.8668	17.6721	17.4175
crRNA151	13.6182	18.5733	19.7467	18.6022	19.608	16.3876	18.0771	18.2344	19.2626	20.9105	20.1841	21.7558	13.9158	16.0499	19.0524	15.16	19.9605	17.3883	18.7532	21.2443	17.6828	17.6092	16.4301	21.7742	14.3187	17.1257	17.0711	16.2824	17.6278	18.3152	17.8286	14.6364	18.919	17.4396	19.0735	15.8562	13.2009	19.5949	17.0879	13.6313	16.3437	17.9865	19.5409	14.817	15.9035	13.6182	15.5135	16.8894	19.6999
crRNA152	15.6626	17.1568	17.9778	13.5465	18.1063	16.5316	15.715	15.9002	16.7644	20.0669	16.2548	18.162	16.0449	17.1579	18.9737	16.4348	18.484	16.3297	17.058	18.1666	23.629	18.2816	17.9891	19.4919	17.933	14.9257	18.6629	17.7856	19.5618	18.3306	15.6521	13.928	14.1092	17.2129	16.5818	12.8386	15.1368	18.8751	18.7886	19.6153	19.019	18.0972	18.5804	17.4713	19.6403	15.8022	16.6891	15.6147	14.4569
crRNA153	14.6922	14.647	16.7244	17.1414	17.387	12.3452	18.8957	19.6516	18.8227	18.5838	17.9626	18.6669	15.2414	18.0425	19.5118	14.8599	16.9517	20.2547	18.019	17.5354	20.5149	21.9148	16.5879	19.6111	20.9792	18.1426	17.255	18.9617	18.9085	18.9817	19.2144	14.9983	18.5653	17.0311	18.942	15.5795	18.0474	16.8183	17.7599	16.9405	15.8444	16.7118	18.9612	15.4576	17.0478	16.7407	15.6184	15.7451	15.7648
crRNA154	15.5324	16.2966	15.7698	16.5086	14.8319	18.4166	16.1658	19.0143	17.1028	17.2492	18.1917	15.6716	15.8429	16.3283	14.216	18.4581	17.8636	14.4657	18.926	16.5312	20.8739	17.7732	17.7939	18.6234	23.5883	14.3924	17.3398	15.2185	20.9057	15.9986	18.6801	13.0809	17.3642	13.7809	16.1248	13.6025	16.0828	20.3422	19.6737	17.4876	17.5132	19.7394	21.5922	17.6726	16.5661	17.2282	17.9826	14.9823	14.8918
crRNA155	18.0516	19.6362	18.3435	15.6395	18.1918	15.8853	17.9573	19.4904	18.1956	28.1057	20.5328	22.1931	15.1121	16.185	22.4042	18.662	20.0962	18.0256	21.9578	13.9214	15.3271	22.9295	20.8207	18.7064	17.9947	17.6471	21.536	19.5438	20.3619	19.402	16.5157	16.8953	17.3873	18.3199	16.8611	15.8342	17.6799	19.5257	22.2688	19.2251	18.1191	17.8557	20.8963	17.066	18.6094	17.3833	18.3289	16.788	13.4456
crRNA156	20.4509	16.476	15.7414	18.0176	16.6833	15.5199	21.7575	21.5126	20.8769	21.1312	18.0747	18.5228	14.9651	17.7984	22.2929	16.4625	18.2129	17.2517	20.4285	16.6027	18.2911	19.1746	19.0966	18.9584	18.2944	19.9943	19.8734	15.7808	19.6998	18.8384	15.9587	14.9095	20.2861	18.0666	14.097	17.2286	16.2803	17.5663	20.089	17.348	18.029	18.328	21.1545	17.0359	19.4126	14.9833	19.4766	15.2555	19.9036
crRNA157	18.0524	18.6001	18.9093	16.6756	17.1713	18.6365	17.7043	17.9637	24.6214	19.864	19.2091	20.5738	15.526	16.2854	23.4773	18.0867	19.0678	17.1843	16.7481	16.4919	18.9422	16.7115	15.7825	21.3429	17.4315	15.3074	20.3652	17.9148	20.3072	15.3861	16.2764	17.2433	19.246	17.2838	17.3736	13.541	13.7382	17.6715	19.0737	18.1552	22.3125	18.299	17.8584	19.441	19.1369	16.1689	18.0488	17.1164	16.3597
crRNA158	14.6841	15.7702	12.8293	17.9125	18.5903	15.1967	18.4437	17.3104	21.9403	21.2506	16.7378	20.9594	13.9112	14.7432	19.6207	16.7656	13.8446	16.905	18.1963	17.6208	18.2421	16.8343	16.4832	18.946	16.0861	16.6521	16.8722	17.3537	19.2279	12.9489	19.4173	15.0712	17.7133	13.9448	20.0431	15.7242	15.2529	20.3326	20.2175	15.8934	19.4053	19.853	21.9761	17.9702	18.0604	14.1099	16.5045	17.5111	15.7635
crRNA159	15.8163	18.8687	15.4243	18.4197	22.8087	14.8588	21.6597	21.7538	17.7532	21.2723	20.1868	21.977	15.7727	20.4347	20.6066	17.7536	19.7838	20.3058	18.6874	17.1514	18.8306	20.6735	17.9611	21.4888	17.9834	16.4983	19.625	19.4419	18.7921	17.1701	18.9464	16.7566	16.4512	15.7458	20.228	13.1814	17.6778	16.0555	21.8057	18.0046	20.8852	16.3627	16.6128	17.5432	17.3107	14.609	17.0986	17.5898	15.0078
crRNA160	14.6773	15.709	19.0752	15.3117	17.41	20.2092	21.4427	17.9043	15.3159	17.8537	19.4557	18.8548	15.631	17.2793	15.8904	17.1292	14.744	19.2064	17.6779	15.5838	17.5966	19.5996	18.8667	19.7917	22.6541	19.5605	19.5718	15.6362	19.742	12.8926	18.6419	18.4636	17.3596	16.9035	15.5857	15.3911	16.6637	17.4226	18.4407	17.7664	21.1069	17.2776	20.5518	14.7076	18.0525	13.8279	18.7554	16.9695	15.7182
crRNA161	14.1472	15.5451	15.5534	17.8542	16.2462	18.3587	19.0558	16.8402	17.6506	21.4421	15.7884	16.426	15.8893	18.3358	20.8099	17.7281	17.1553	18.5936	19.5187	17.4317	20.4202	20.4673	17.556	20.1445	15.7294	17.8642	17.7448	17.3664	19.0157	13.6555	18.5317	15.4153	18.9028	16.422	19.4998	13.2436	16.1485	18.9987	17.8516	17.3281	21.6804	16.9943	20.6867	17.8856	13.3525	15.6035	19.498	13.5321	16.7103
crRNA162	13.3	16.2554	17.7458	15.5086	17.2318	15.9391	18.6209	17.0584	17.9877	18.5167	17.2329	16.6962	14.9665	16.128	17.4599	18.6085	16.8101	18.5775	15.6432	17.8013	17.0642	19.3987	17.6135	18.8624	15.0208	15.4507	19.0249	16.2957	18.0386	17.6555	18.9194	16.3	17.0197	15.4699	19.0422	12.1608	16.7312	16.5899	18.0101	14.9957	19.6886	16.3586	19.7192	17.26	18.8402	15.9701	17.0747	14.5278	15.3063
crRNA163	13.1126	15.4829	18.4696	17.8235	15.921	16.1191	19.0474	17.2816	17.8115	24.7881	16.3696	19.6261	15.0447	16.4552	18.1234	14.3919	19.2787	16.1553	17.0322	17.972	17.258	20.3175	15.2368	18.5373	17.1903	19.5637	20.1402	18.6656	20.2601	18.7924	16.3915	16.8909	18.5769	16.1346	15.9985	15.381	15.7269	18.8398	18.7714	19.4917	22.4647	20.1224	20.5462	19.159	19.8673	16.816	18.247	15.5998	16.0868
crRNA164	14.0685	16.2331	19.3246	15.0114	18.4753	12.9363	16.3305	21.1508	18.6872	18.7465	20.8872	17.4296	15.8915	16.5973	18.0439	17.2315	16.0331	16.8867	18.1967	14.7632	18.0178	17.7975	17.0446	21.1574	18.4015	18.6202	19.6328	15.2467	22.1829	20.0285	15.866	15.3589	18.8439	12.7497	16.4759	14.2902	16.3486	18.7223	15.4873	17.8098	19.3049	17.941	18.2275	17.0798	18.5377	17.3158	20.9613	16.203	15.5081
crRNA165	14.1403	17.7357	18.5092	16.0988	17.7807	17.7579	18.6259	18.8442	16.4869	15.863	17.7741	15.8346	18.3464	16.1425	18.1918	17.4914	17.7749	14.1408	20.2663	16.4746	19.6852	17.0932	18.5903	21.182	19.3416	15.861	17.1167	16.1269	15.7536	14.5151	16.525	15.7255	18.7288	16.8314	18.5924	15.8212	15.5408	19.9844	19.063	17.5526	19.7072	18.1461	20.3898	15.7292	21.7134	15.2186	17.5684	17.4017	17.4321
crRNA166	16.8725	17.4915	16.7731	17.2738	15.5479	17.2332	16.4172	18.7746	17.6341	17.5385	18.3575	19.365	14.3744	16.9066	20.0575	16.3289	17.5847	15.6155	19.137	17.6682	14.3183	20.0663	17.2431	21.3525	18.5454	15.4697	19.325	13.0767	19.0597	16.5606	17.2495	11.558	16.5113	15.6012	18.1721	16.5483	17.3859	15.4149	16.5301	18.8582	22.773	16.0959	20.9774	16.7994	17.4529	14.678	16.3949	14.7395	14.2002
crRNA167	16.391	15.691	17.67	16.8385	17.4245	17.8533	17.244	22.7674	19.2108	22.1199	17.6056	22.0227	15.4591	22.4649	23.1254	17.8052	18.9832	18.2448	20.8839	18.53	23.6007	24.0742	18.7473	18.7637	18.4874	19.8669	16.428	21.4266	17.9073	17.2678	18.5788	15.7136	19.382	18.6141	22.6033	13.1866	16.3184	17.9805	27.6925	16.4613	19.2428	17.692	21.0731	17.6188	19.2607	15.8076	18.0792	19.8868	15.5047
crRNA168	17.071	18.4755	19.5351	16.3052	21.1375	12.6518	17.9557	17.1711	17.2922	17.9753	20.7813	23.0419	14.8571	17.397	20.5266	14.465	16.1299	19.4927	17.1522	15.8785	19.4382	19.7757	18.1026	23.0298	16.3723	18.3338	20.5482	16.9692	19.2146	15.3965	19.5626	15.7555	17.083	15.0362	16.161	13.4993	16.0542	19.3479	20.4976	19.1214	19.3027	16.9532	19.203	19.4359	17.0707	18.1514	17.041	16.1376	17.3129
crRNA169	15.6765	16.667	19.6064	17.5959	17.9361	16.8313	19.2886	20.6572	16.9041	18.6092	15.3285	17.3884	15.1019	15.6868	18.4631	15.905	15.9498	17.4983	18.0503	17.7343	20.5604	18.2099	17.0277	17.0958	18.6933	17.9841	19.7785	21.1401	17.7054	14.8772	21.4073	16.0674	17.2115	15.9976	15.3162	15.1728	13.6385	20.661	18.7358	15.658	17.6024	17.8157	15.6367	15.2572	18.6739	14.951	15.9948	16.68	14.1854
crRNA170	44.4974	50.4362	48.5786	41.6048	49.7354	44.9945	44.7825	48.6073	54.628	56.2557	43.4831	49.1449	40.8483	52.5778	43.0234	49.859	49.8538	46.4467	53.8986	44.0365	56.3307	59.5294	47.9784	49.5296	59.2799	45.4329	47.1801	50.478	51.3065	44.2375	55.7933	57.3998	48.4403	51.3075	45.8582	41.6327	52.1165	51.4552	58.3934	47.2392	51.0991	46.4407	54.2022	47.4378	58.8914	48.897	52.4796	43.5154	49.9165
crRNA171	40.6678	41.6166	50.175	38.9487	41.3986	38.1219	41.9775	44.5136	48.4029	43.6002	37.3617	49.1195	44.9315	47.2872	44.1754	41.049	45.3304	45.3065	40.7795	40.9314	47.0069	42.1826	43.964	48.4994	42.7035	38.4942	44.2786	41.1858	54.172	47.3612	48.8792	43.2277	40.9489	37.8422	43.6031	34.9226	33.2418	45.0855	50.3734	39.1778	45.4562	46.6006	43.022	37.9298	43.1895	40.829	38.3348	41.891	44.8957
crRNA172	26.602	35.4023	33.1317	34.8525	40.1998	32.5642	28.1563	39.2023	36.9824	35.3627	33.3258	38.5919	31.3694	36.6824	37.3764	32.6274	32.7973	35.4185	38.2886	33.0159	34.434	41.4071	31.5864	40.4471	36.6891	33.1929	34.2746	34.3943	37.6616	35.1662	36.1711	29.2713	34.6623	32.2183	35.678	28.9344	32.8906	33.6684	39.8312	37.9096	39.2246	34.1546	40.327	31.702	40.876	35.1461	34.0525	35.1178	30.5314
crRNA173	13.3128	16.8135	17.5222	16.0813	15.1612	19.3588	19.3515	17.2715	17.6725	18.3953	17.5742	18.2614	12.4728	17.9807	23.1982	19.599	18.6281	18.6392	18.7102	15.5547	16.962	17.608	19.349	18.1105	17.3597	18.4684	21.0524	16.2687	21.5971	17.6942	20.454	15.3855	16.9164	13.8369	14.5954	13.4864	14.4587	18.9661	19.6443	17.1322	19.9352	16.7063	20.7218	18.6179	18.7428	14.3662	17.3285	16.0493	14.5408
crRNA174	30.3028	30.5541	24.3466	31.8686	24.651	28.9229	29.2244	41.3178	30.1412	30.3384	33.5557	27.9083	27.7091	27.3123	26.8666	24.3324	31.2166	27.7384	33.1493	27.5232	29.7221	26.8904	28.6825	32.3078	32.1731	28.3597	30.1493	24.6547	31.1147	25.7821	25.9037	27.6263	32.5419	27.4987	29.7584	23.4954	22.9703	33.9074	29.9459	28.5526	35.2294	30.1451	29.0116	31.9372	31.2009	28.8562	29.5827	27.6034	30.8656
crRNA175	15.5665	16.7697	15.0819	15.9586	17.507	15.3553	16.1517	19.4362	17.5884	18.329	18.8356	19.0285	14.4098	19.0805	20.0126	17.2416	15.4402	17.8947	19.1374	17.2863	17.66	18.525	17.3472	19.7702	19.7499	14.1716	18.4944	16.007	19.7754	14.9525	16.4885	20.8131	18.5498	16.6207	19.1695	15.3253	16.8789	21.7494	18.6097	15.9309	21.2102	17.0469	22.263	16.7127	18.725	17.1773	17.5439	15.3959	15.8504
crRNA176	13.2308	16.0877	15.6743	17.7714	14.2457	14.5119	16.0803	18.5877	16.767	16.7356	18.527	20.3986	16.3105	16.1151	17.5546	15.8321	17.2084	16.1607	15.316	15.5692	15.6251	18.9581	17.5131	27.3231	17.9112	15.2825	19.6126	13.2901	16.8683	16.333	17.8129	14.4813	15.4337	15.1965	18.6512	14.1049	17.7922	17.3032	18.9409	18.1264	18.7495	15.9937	20.4634	13.2726	19.58	15.4847	16.8361	14.4143	17.338
[truncated: 135 more columns]

## Sheet: Rnd2_bkgd_sub
	Target1	Target2	Target3	Target4	Target5	Target6	Target7	Target8	Target9	Target10	Target11	Target12	Target13	Target14	Target15	Target16	Target17	Target18	Target19	Target20	Target21	Target22	Target23	Target24	Target25	Target26	Target27	Target28	Target29	Target30	Target31	Target32	Target33	Target34	Target35	Target36	Target37	Target38	Target39	Target40	Target41	Target42	Target43	Target44	Target45	Target46	Target47	Target48	Target49
crRNA1	372.533	78.4847	73.3672	68.4592	69.9149	61.3004	73.9916	86.0516	78.4333	79.2591	67.5453	76.0454	61.4498	70.6847	76.8743	68.3249	71.7939	65.1244	74.4383	62.3714	75.8905	75.1495	71.7965	71.5316	73.5566	76.1115	78.8234	75.7651	79.2547	68.6665	72.5871	68.132	70.2309	68.0836	77.9333	73.0657	61.5803	74.1416	70.6643	65.0561	65.6521	59.2236	67.5369	69.4089	75.5907	65.8932	69.8	67.4529	70.4383
crRNA2	62.6214	458.427	79.3038	75.7407	76.221	70.9582	81.1539	79.7033	70.4631	75.5231	75.3234	78.8532	64.7205	70.8932	80.3775	75.1593	78.5273	71.9472	80.8827	75.7572	77.7527	84.3596	70.4943	72.1606	74.8284	86.4482	82.9308	80.1304	89.0899	72.7431	81.232	79.1178	83.0011	71.7367	78.3018	80.2716	63.8963	75.692	74.0292	68.3443	66.8587	71.2563	72.9638	65.8902	73.5356	68.6859	78.5714	75.3447	62.8212
crRNA3	52.7643	54.6147	311.018	57.0137	51.8851	59.474	63.3981	62.0283	59.0102	64.0607	56.5504	56.0979	54.3558	57.3424	64.1454	62.5207	62.0993	51.0886	60.1129	55.6525	57.1112	62.0853	63.6936	62.5104	59.5656	62.9269	62.8344	64.0099	58.099	61.5375	60.8474	57.5246	57.6439	58.3143	61.994	62.1501	55.4292	55.3065	66.0698	52.1534	61.2094	55.6683	54.6466	49.2302	65.2441	54.8717	64.7912	58.1735	58.3563
crRNA4	54.1347	69.0794	69.7515	340.49	59.0746	59.9697	61.6947	66.0136	61.8692	61.0906	57.1382	65.1511	51.5181	63.4995	67.6006	62.0558	63.336	59.1162	67.8496	67.3611	63.0891	62.275	59.0178	67.6563	60.8668	63.3206	66.6376	61.7975	67.6425	64.5541	66.8098	66.5683	73.2372	59.0443	62.9642	58.6679	53.2772	63.7434	63.8563	58.8477	67.1633	55.6519	58.3032	57.897	66.5688	53.4245	60.0599	66.8575	61.6565
crRNA5	62.2036	70.2016	78.6619	65.4278	365.452	63.7383	72.3884	64.4177	72.1321	76.4715	66.9209	72.4615	53.8333	64.6686	78.4766	67.6878	74.3269	58.3963	69.7643	66.7321	67.6326	71.2873	67.5421	74.8133	72.3852	62.2741	69.6491	71.4431	72.4266	71.7215	76.8466	70.9973	67.7672	70.092	84.1387	60.7187	58.8594	59.3644	77.3053	63.1209	64.0918	69.0144	60.2129	64.077	66.5295	72.9153	68.8078	70.4979	59.7555
crRNA6	67.4227	73.7869	68.7442	64.9337	76.5419	343.915	72.6409	67.9558	72.4047	78.3757	63.6456	72.5824	59.2055	69.5714	74.7733	62.0924	66.7887	65.6357	70.6529	65.8196	59.6333	70.3829	70.2825	68.6885	66.8855	77.865	70.8446	74.4509	81.5628	61.4748	73.4661	68.5066	66.1107	62.1105	74.9442	64.4615	57.6627	69.218	61.0383	66.085	67.6616	65.286	64.9958	59.6737	69.9877	65.7444	69.5244	72.9161	63.5809
crRNA7	62.467	70.4968	76.9116	67.3758	71.8116	66.3484	96.3354	72.2031	70.5902	73.5582	71.8611	76.8437	56.8302	72.8935	73.2837	66.5361	71.8521	67.6264	66.4936	64.4753	67.9834	78.7169	70.6152	75.481	72.4004	66.2233	75.0304	72.7402	72.0181	70.1566	66.896	63.6929	78.2084	63.831	69.0884	73.2213	51.7613	74.6817	72.1807	60.958	65.2104	59.5647	66.2276	64.9763	77.4497	67.9473	71.3225	62.0743	68.5305
crRNA8	62.7375	59.2092	76.238	68.4651	67.4763	66.7846	69.891	359.602	68.8771	74.3235	75.6643	78.403	66.0686	62.3959	72.858	61.6529	70.2372	66.9468	67.9566	72.9896	64.1796	72.2737	65.1021	76.0517	70.8433	68.8589	71.0911	69.1579	77.5883	72.0427	78.7261	68.4599	80.9066	73.0638	82.1876	70.9908	66.1125	62.5246	67.4306	59.1074	64.1457	59.7133	78.0645	62.2284	72.0217	63.978	68.3164	67.9389	63.5936
crRNA9	62.6888	69.0953	76.707	65.6423	77.159	63.4648	69.98	76.0643	365.454	71.8287	67.1415	73.9824	61.7208	68.0724	70.4817	67.0512	78.4186	68.368	72.7508	67.3381	62.4835	74.9393	62.0449	75.7254	72.3135	68.8552	76.3556	69.1937	74.1396	71.7209	74.5529	69.0441	73.5427	71.7954	69.5475	71.7662	55.7484	66.6101	82.3853	63.2925	66.6028	68.6015	68.1177	61.6421	71.8034	63.3553	67.8374	70.4021	58.9542
crRNA10	62.8324	77.1177	80.0892	63.1938	71.1564	58.5079	69.7399	78.1458	76.0138	398.721	63.6058	83.2157	63.2387	67.4278	71.6669	60.5143	67.7738	64.4242	65.8907	74.0946	70.5817	88.0178	72.808	75.7924	63.2214	70.7084	73.1588	61.0275	79.8903	72.8809	70.411	76.6735	81.8186	86.377	78.3865	70.425	56.7695	78.306	73.9318	67.6729	74.0421	63.1822	67.8018	67.9574	69.8173	66.7155	75.4857	75.9798	60.5883
crRNA11	67.9642	74.4008	75.2816	70.0683	71.7441	63.1524	64.6837	75.9348	69.6005	73.1447	396.797	73.2097	58.5911	62.7754	75.6052	66.6769	84.866	68.4375	65.1693	70.8546	70.7738	76.9251	71.5245	79.8497	68.3576	72.7598	78.6332	72.437	77.8276	67.6721	77.8074	69.2771	74.9366	61.3454	75.2074	69.337	59.2699	78.1669	76.0604	82.0782	71.8307	68.4093	68.5102	58.2903	75.6693	72.0842	76.481	80.9361	63.3048
crRNA12	23.4322	29.5424	26.9473	27.5399	28.361	29.5284	30.6481	36.4571	30.1999	49.0584	38.6824	333.822	25.1241	27.6843	37.6798	30.4678	31.0191	26.6954	30.332	30.9381	30.4442	32.1334	32.1971	30.6114	31.4772	28.8451	30.0912	27.9236	29.1269	25.2068	29.4379	30.8333	28.514	26.4509	29.3369	20.6365	24.8259	30.2318	30.8294	30.5124	28.1399	24.3698	30.8479	31.3719	30.8559	28.6412	31.0145	28.9353	23.963
crRNA13	72.1465	72.8067	82.9755	74.1524	64.4401	58.7198	78.6233	80.4182	79.9636	69.4664	79.4821	73.3541	350.481	63.8181	77.9305	72.6552	71.6649	65.3985	79.6718	74.4616	73.3862	84.8056	75.2866	75.8249	65.1575	72.0553	79.3217	73.4312	84.2333	70.5871	70.9643	67.3727	78.9213	65.0067	83.6495	69.6643	61.4364	72.8935	83.8709	61.1984	68.1872	64.4221	66.5077	72.3852	75.9263	69.2678	80.053	69.6698	62.9072
crRNA14	91.3909	92.3767	74.2581	67.3802	74.33	67.4056	71.9095	79.1811	76.6193	86.4182	75.7237	75.7297	66.5142	351.883	168.287	68.4696	79.7077	75.6912	68.6815	68.3323	117.796	76.5689	74.5171	82.7382	79.6966	83.2401	88.6643	84.2589	86.1991	74.2332	80.7082	87.0478	77.097	70.3935	78.4577	73.5561	81.0039	75.5632	76.9057	62.0886	69.1351	64.7731	70.2874	64.6236	71.9486	55.8797	78.9261	74.5902	62.3379
crRNA15	65.4914	80.1263	83.3995	79.8364	78.474	76.3898	76.7319	72.2851	74.571	86.5644	78.7888	79.7081	59.9494	67.8997	441.216	71.983	75.1539	62.5003	77.2208	72.0104	67.9977	69.4968	65.2355	81.2936	75.1179	73.589	78.0215	77.882	77.4905	88.6864	78.5108	73.1742	78.452	73.48	70.3169	75.2103	61.3228	67.0763	77.5422	65.6985	66.7953	74.7233	72.1961	67.5803	72.5967	67.1172	73.1468	73.9668	71.0059
crRNA16	70.4355	70.7478	73.7916	69.8918	76.8284	67.9865	79.2894	71.529	63.2656	69.7029	76.084	73.4453	62.5133	71.7622	75.0329	368.421	79.8873	64.3023	71.2896	68.0726	66.8826	80.8169	75.5979	68.3017	69.4177	68.0852	76.0502	79.488	80.3616	65.3874	78.9181	74.0904	85.9108	70.4478	76.8856	66.3592	60.4056	64.7077	77.7486	64.0485	72.5036	62.8575	68.266	68.2907	74.7992	73.1795	70.9519	67.2356	58.6555
crRNA17	65.6836	71.2975	79.0381	75.0066	83.5107	66.6283	78.7641	74.3058	73.8464	81.5424	73.601	78.5701	52.8656	64.0851	86.0342	63.339	405.999	71.2115	72.3576	62.0508	65.0184	73.3555	74.0051	81.9961	84.2362	77.5379	79.9259	73.7582	82.628	80.049	75.8781	70.4722	73.5519	67.99	72.2878	72.5734	65.2333	74.6908	79.1385	61.8221	67.0059	68.284	59.5345	64.3238	75.1063	68.3366	73.3708	71.3311	68.7531
crRNA18	56.6963	63.7444	83.3031	65.6887	70.0362	61.2096	74.7808	69.9279	67.2676	69.651	71.702	73.4609	60.0023	71.8712	76.2247	63.4591	66.8987	350	72.4976	79.1027	68.0195	83.0294	63.356	76.8863	64.4096	71.1323	83.0771	65.9853	73.8521	64.8221	66.593	73.4009	66.4825	65.4923	66.1011	67.613	55.4911	66.979	80.8931	63.5084	61.295	61.4731	69.6409	66.9669	67.6481	68.2749	80.9542	67.8258	67.7713
crRNA19	69.7216	71.0808	82.7042	69.0972	70.1459	66.5557	69.8939	64.4798	66.2699	64.6112	74.7101	66.1789	57.4203	61.8754	99.1418	65.9503	71.0629	60.9803	380.469	74.7674	63.8126	71.6716	69.8112	75.8698	79.8455	74.9805	80.3923	89.4224	70.5081	61.4621	70.7981	66.729	74.293	72.3755	66.5744	66.3295	61.9176	72.47	80.7868	62.7247	66.169	68.5633	68.2988	60.8225	72.0431	73.7328	81.3426	69.3097	64.9936
crRNA20	60.2195	70.6893	76.5285	76.3013	71.4974	61.0638	79.1174	68.2319	67.3564	68.7628	73.4044	83.601	54.2419	69.5861	78.3028	70.8277	82.5143	66.0886	73.947	403.871	69.6352	74.4122	63.3477	77.3149	73.5633	71.1848	76.754	77.9636	76.2389	72.8228	76.2021	72.6674	76.5191	73.1392	79.7655	67.6737	69.9569	69.5014	73.5378	66.2146	69.8847	66.8834	67.0086	64.0542	72.9518	70.3744	74.4174	71.0852	64.5998
crRNA21	66.1757	79.0748	81.4185	58.9812	75.5664	68.1913	74.6298	78.3575	70.553	70.2293	78.4306	69.3561	60.0142	71.2976	75.0231	68.9646	74.0944	65.539	74.9449	66.7965	360.946	70.1472	72.3035	72.9167	73.5354	78.3455	73.1732	68.7422	86.3261	80.0206	80.9797	60.7982	73.7007	69.8466	76.434	79.8972	52.477	74.0893	74.9289	66.947	72.9248	65.3173	68.5924	66.4451	74.8259	69.001	74.4563	74.7037	67.6522
crRNA22	50.8196	63.7479	75.2868	62.1796	73.1879	61.9391	68.1377	68.1363	68.4586	78.5317	70.5378	77.6139	60.227	69.3277	80.2984	68.3904	79.4939	63.1944	67.7716	69.0068	77.1039	393.764	66.3065	76.0829	76.3293	70.3206	75.9084	71.8677	69.7514	72.6465	78.7988	70.7322	74.5697	61.706	69.9573	67.5133	57.8808	65.9446	74.6788	60.3058	69.9873	66.807	80.6797	68.2787	79.2602	69.3934	76.7301	78.0989	66.3412
crRNA23	71.1998	81.5808	75.7164	84.8114	85.6985	71.6257	84.0345	90.9997	87.648	99.8111	75.9825	79.9257	65.3082	79.2058	80.8586	69.1644	73.4196	66.4732	76.9097	71.1711	62.9732	76.4074	410.587	77.6473	220.405	169.789	83.1515	76.8863	81.2264	88.3019	69.4918	112.924	88.8124	79.6668	87.8554	79.2127	57.3977	76.2192	92.3656	75.3007	73.9423	66.2674	81.6699	86.6643	85.5606	67.9931	83.0093	83.9067	72.274
crRNA24	63.2566	71.5012	73.2887	72.159	71.2253	73.4127	66.5755	78.8952	69.9765	81.8102	69.4657	75.2606	61.9701	62.915	82.6345	65.4661	71.8256	59.4182	64.7623	73.3365	73.4735	71.0731	66.4131	409.847	71.2274	66.0858	77.921	73.1791	73.808	58.8529	76.572	68.8388	76.9821	69.9669	72.669	67.3882	57.7784	67.9549	73.9713	65.7407	67.0574	69.403	73.7199	70.6255	76.0214	72.3645	71.1556	70.441	59.991
crRNA25	68.0245	68.5934	68.0887	66.7001	68.1455	63.5504	68.9745	71.521	72.5228	71.0657	69.3923	71.0834	53.6706	75.3298	74.1681	70.1487	68.8813	67.1481	72.6193	64.9446	73.1692	77.1835	62.4889	79.113	370.271	398.848	75.7613	69.3753	74.0017	67.3913	75.4622	72.3447	74.3766	75.6085	75.9926	71.3434	60.1946	69.1281	75.3489	60.5276	74.8913	66.4226	69.0818	61.6425	70.5255	67.2491	69.3526	67.7483	68.3132
crRNA26	71.0569	74.3772	83.4002	74.7127	75.6729	63.8997	69.3741	82.6826	69.4335	68.4272	78.7727	77.755	58.8265	71.6775	74.6654	65.7291	85.9994	64.0393	77.4669	71.575	70.7766	76.8947	71.5428	75.8463	73.6574	396.9	74.2474	84.0824	76.7319	70.8509	79.1712	67.5884	76.3719	69.1183	83.2102	73.8728	58.2652	74.0796	80.9107	70.222	71.6718	69.4073	70.1471	65.6115	75.2977	77.2271	77.3751	76.495	64.3501
crRNA27	57.7019	71.7589	75.2591	70.2014	73.2374	75.4018	78.6325	69.5282	67.8469	75.4647	73.1387	79.3327	58.8369	77.4861	71.0168	71.4766	70.1859	61.5599	72.1444	76.0873	61.9479	70.5677	67.5787	74.5826	62.8878	72.4655	420.18	76.7152	75.1193	67.5019	77.4088	72.7719	82.1027	67.3569	78.5771	67.9082	62.4075	73.8724	79.806	64.9386	69.6069	65.9996	68.7451	67.4641	65.3174	65.6534	69.4588	70.8226	66.7466
crRNA28	67.1259	75.673	78.4367	65.8646	71.8169	68.7594	73.8477	76.3224	63.8014	78.9953	68.9599	75.9057	66.052	64.1767	74.341	71.3697	76.5881	65.6423	82.0518	74.9903	71.0319	83.3005	69.6748	77.4359	64.9471	70.7887	89.2188	413.838	79.4271	76.9379	84.7638	68.0407	86.7481	69.9598	76.8679	73.82	65.0914	65.8441	78.2261	64.8629	65.5348	73.2667	71.1671	68.2954	80.2113	71.655	77.7418	73.879	63.2305
crRNA29	75.2398	67.2907	89.7245	76.6342	76.9271	67.4623	81.2443	74.9606	75.9248	72.4232	78.3482	79.0995	59.0172	69.181	81.75	64.9598	70.7678	70.0385	76.9599	74.4508	70.7357	81.3108	78.3669	77.6813	74.2297	74.4116	83.1509	69.9013	431.431	68.579	78.7911	73.1453	77.0133	67.7588	79.5756	80.38	59.8663	72.1286	76.4085	68.0372	72.3267	68.5183	71.1962	62.7024	79.6374	69.5124	76.0037	76.3269	70.5675
crRNA30	24.1293	27.5463	30.5801	28.6595	30.6148	29.1752	33.593	33.4881	29.0546	31.1486	32.2395	42.6437	26.6195	30.6796	32.4309	33.9572	32.7191	30.9102	33.4847	31.782	29.0227	40.7827	39.1662	34.5841	34.8953	29.3717	32.2102	32.2326	30.3864	326.967	30.5411	28.7392	32.1026	27.2748	31.5526	24.3646	29.109	33.5019	36.5177	28.8322	35.3666	26.4939	33.9328	34.3468	35.0216	27.981	36.3648	30.4219	23.9064
crRNA31	67.8802	68.7784	81.2519	72.3026	73.0531	70.4185	79.9366	81.1811	74.6209	72.2909	75.5757	76.6141	61.2363	65.946	78.3883	68.0171	71.342	72.2614	71.5524	70.9202	76.7055	78.6588	73.9298	74.919	68.974	77.5057	84.865	74.6337	83.3174	70.0184	417.954	78.1899	76.3949	77.1575	76.1669	77.6654	58.9971	70.0595	74.3362	65.4826	68.1216	66.3595	75.1329	64.5871	75.8571	72.7451	79.5597	64.2598	60.6403
crRNA32	70.7957	77.9212	87.6724	78.6994	76.9366	69.1318	80.3961	84.7249	76.0915	80.8426	81.2866	81.1158	62.7398	73.2421	79.0157	69.9685	82.7337	70.2869	68.5379	76.6565	72.6244	88.4723	72.0336	75.441	78.6959	85.2647	78.4122	80.5327	85.426	71.4472	82.2519	402.38	79.2257	76.0928	81.8396	80.1785	59.6305	72.2512	82.7478	70.6877	78.005	74.965	72.8623	70.2389	81.617	68.6875	76.3366	69.8272	70.6529
crRNA33	64.4492	77.2021	78.4488	76.3163	76.4467	64.5166	69.4737	76.0878	77.6108	72.52	79.2825	73.7059	55.6568	76.7852	73.6862	66.5153	79.536	67.6014	79.2957	68.6864	71.0588	74.0126	75.7177	79.8093	73.1638	76.08	81.1662	78.8404	73.4217	72.3605	78.9118	75.2794	417.707	76.1492	79.7302	66.5967	64.1659	70.1237	79.5176	70.3071	72.8348	68.4213	71.592	71.5307	78.7293	71.8919	70.6899	72.9554	62.6228
crRNA34	62.3626	76.3166	72.9858	77.7016	72.5013	67.7843	80.8998	72.3674	64.5286	74.0567	70.672	74.7856	63.6427	65.9309	73.8647	71.6921	77.14	67.5493	81.5594	67.2232	67.3497	82.1943	72.2605	77.9587	72.6681	72.8393	81.6976	77.5449	81.2924	71.9932	79.7373	70.9154	83.2686	378.861	68.384	73.6704	57.1519	71.1749	76.7617	66.8808	73.7832	65.7251	73.4683	64.2587	73.6367	77.7306	79.0857	72.1744	68.3554
crRNA35	40.1383	46.8003	42.8014	44.9583	48.3263	45.8795	45.48	49.4787	55.3773	63.1383	55.1409	49.0388	53.7727	54.1939	54.3938	51.3786	46.0395	52.0141	58.1525	47.518	58.1302	52.3906	48.1447	64.4062	46.6819	45.7105	48.8539	47.0758	48.1414	48.3595	47.2128	50.5242	48.3825	49.1327	431.355	29.9473	51.8994	53.4455	59.5935	44.6466	60.0926	50.6465	48.2873	50.1416	59.2231	43.1412	54.4884	39.9583	44.6393
crRNA36	61.1399	74.0773	74.8601	71.7436	75.8925	62.4693	76.2428	70.3397	65.4941	73.0125	73.2782	80.4263	62.4141	63.8587	77.2482	65.9665	79.059	70.4375	73.2336	61.7016	74.4829	79.095	75.8197	78.6475	66.9361	80.609	80.4499	74.2745	78.7294	64.3753	71.2491	71.947	88.9718	71.121	75.7432	392.622	64.8322	72.4483	72.8043	63.4097	71.4527	71.0657	76.1454	71.3868	74.4636	70.6475	77.9218	68.0284	63.8626
crRNA37	63.3098	63.4552	80.4932	73.7448	74.8369	63.254	73.5696	79.4237	73.5801	79.6414	72.7898	80.428	63.065	68.8971	71.3389	68.1047	74.434	66.7371	75.5331	67.9344	69.898	80.2284	69.9208	71.6173	72.8637	76.6536	73.4588	78.2668	68.9076	64.5305	76.2619	77.8599	76.066	68.1909	77.0123	73.8381	331.974	69.5196	78.0033	66.6571	75.1537	62.771	69.9944	66.8175	70.7206	68.7174	72.803	72.144	60.8935
crRNA38	23.6999	27.759	30.9162	28.0054	29.7711	25.8824	27.8325	32.2576	30.1232	30.7574	29.8364	31.8597	24.9857	30.6877	30.7988	27.2206	32.7719	26.9101	31.22	33.1489	32.678	33.6165	31.3942	35.1445	32.8502	27.7299	29.3103	26.4294	26.546	28.5065	29.9867	24.7487	29.4231	25.9573	30.1885	19.104	25.9709	408.138	33.3967	29.4467	30.5163	28.9305	30.3204	29.1066	33.8927	29.9745	29.5655	26.2545	21.1765
crRNA39	67.4196	78.5804	75.7547	70.9241	77.991	73.6509	81.7648	74.5181	80.4841	75.9887	78.5772	77.8809	59.9226	76.0098	82.1176	74.374	84.6526	76.5351	81.0347	73.4587	72.3289	82.5055	76.6155	83.3585	70.8868	80.9751	77.319	74.7358	78.9048	68.4565	79.022	66.3807	93.824	73.5156	84.4211	72.0905	59.522	70.9954	104.559	66.3209	71.8657	70.8605	74.9342	75.5154	78.4465	78.0083	87.1431	74.6278	70.5812
crRNA40	61.4925	78.3189	78.721	72.7009	74.5047	63.7683	79.1702	75.5921	70.1281	74.2228	66.5086	73.1611	61.3625	73.1938	65.5483	73.9829	73.5942	75.7869	78.9584	73.3625	66.2889	73.5814	68.52	77.0519	70.656	74.7523	74.1779	82.5634	74.842	76.3751	86.2971	72.0964	69.8664	71.7884	77.0109	77.6706	65.2565	71.5116	73.8725	356.24	70.6534	65.3371	74.7739	67.1895	68.3674	64.0762	74.5044	68.4315	64.3078
crRNA41	64.6139	66.7339	69.5166	73.9712	75.8921	56.8665	66.1826	66.4893	71.8718	76.3454	75.459	71.2091	56.7972	77.2821	77.8028	64.0405	73.6877	62.248	62.3674	69.0723	71.911	73.3516	67.3885	77.2696	80.8653	73.8718	75.6012	78.0019	72.8078	61.8495	81.1147	65.6893	76.4059	76.7818	78.2991	76.7336	57.5001	68.1262	80.6916	71.8524	342.656	68.2176	70.9194	62.7411	72.1244	71.098	72.3528	68.487	59.5666
crRNA42	63.6071	65.6864	73.991	70.761	60.8559	67.2728	68.9525	74.2244	63.1971	71.1202	72.4074	67.896	57.0328	67.5481	66.2221	70.6747	73.0298	69.7339	65.9371	70.059	68.0202	70.3961	74.5105	65.8518	61.9639	68.5702	70.368	74.4808	67.2008	59.279	80.6605	68.0691	62.8004	66.3452	70.8873	76.5779	56.2355	72.1013	73.5319	65.9092	71.8675	62.6949	71.9178	66.4157	65.756	64.8001	70.3665	71.8148	64.4731
crRNA43	59.4576	72.3097	68.2781	71.2264	72.1374	63.2539	65.0255	83.8353	68.1882	72.1457	70.6794	72.2235	58.0971	68.249	75.8	66.2858	79.0642	67.5646	74.9869	67.446	68.867	71.5474	77.1799	66.0693	73.5479	80.7734	67.6498	68.869	77.2304	69.7185	68.4679	71.3487	74.4292	74.7186	78.1256	69.8898	59.1273	67.5428	73.8575	64.4653	71.4543	67.0426	317.858	70.4197	74.9628	69.516	69.5711	67.1278	64.9875
crRNA44	63.9166	74.3016	71.6134	70.9011	68.0276	67.3229	64.6001	75.2286	67.8639	78.2787	92.5451	70.6521	57.303	66.4589	74.155	67.2931	77.3442	68.9107	76.4207	64.7217	69.0878	77.4601	78.8165	82.6239	73.0375	68.0823	69.2742	72.4559	84.132	69.3374	84.8968	68.286	79.05	73.2921	81.877	74.9173	60.8959	70.0497	83.579	71.9657	75.1284	71.4367	69.8239	368.857	70.2625	66.0493	77.4106	56.6869	64.913
crRNA45	70.9605	74.9808	73.761	72.7155	78.2744	68.122	76.7905	81.4387	65.8528	80.5425	76.2748	76.1844	57.0798	71.0023	72.956	67.7187	73.4212	70.8944	69.7724	70.337	73.7767	83.0786	74.693	84.2215	68.7979	74.4256	82.1579	79.3304	73.5368	76.0583	79.9906	71.6311	85.3688	71.6008	73.3968	69.0963	60.562	73.9856	71.9198	60.5348	72.3569	61.9619	73.5005	65.2946	400.833	61.748	81.1213	75.057	66.0893
crRNA46	63.6095	69.2326	71.6997	66.8731	76.7491	63.8663	75.2252	65.9352	68.4778	74.6426	70.6664	70.9312	55.0191	65.3971	72.0325	68.4214	68.4901	65.3714	68.0201	66.1058	63.2402	73.6913	74.2404	68.4376	67.7274	70.5529	73.3961	69.2523	73.9981	68.377	76.2042	67.3756	72.6477	67.1049	77.8572	70.3582	62.3071	67.2816	68.223	66.482	70.7581	61.981	67.9146	59.2858	78.2262	366.002	76.2924	76.8875	66.7345
crRNA47	22.0723	27.3551	28.2963	25.4911	31.8073	29.1765	27.2683	27.3365	31.4369	33.7866	30.3111	29.6912	26.8113	28.4816	31.3565	27.5476	31.2178	29.6439	30.059	30.3103	29.4429	32.1308	31.1112	30.7175	23.9598	29.9026	28.1475	27.5643	31.6928	26.5568	28.3202	27.0063	31.7287	26.5843	30.0873	20.5738	31.2615	32.1923	30.6681	28.6898	28.5973	31.4817	30.309	30.0778	30.627	28.5989	376.228	28.3152	24.5056
crRNA48	26.6852	26.8692	30.712	28.7839	31.9668	29.1757	31.1963	31.6743	33.5542	31.8774	35.9791	34.983	30.3741	32.6332	37.1093	32.2332	32.284	31.366	34.576	32.6233	35.2516	35.7526	31.0495	31.6999	30.9913	27.7953	29.8757	30.2069	36.1763	31.0812	26.0448	28.3004	32.8995	30.3163	31.8268	21.8069	29.7976	30.5156	31.3968	33.1819	34.2808	30.7469	34.2943	33.9295	31.4457	29.7941	36.2581	352.362	26.2704
crRNA49	61.4673	75.5879	69.8004	73.6607	76.2286	66.8113	74.685	71.3333	71.1503	68.1335	71.5149	78.239	61.8077	63.5066	76.6991	71.9929	75.5169	69.6221	70.3203	61.8485	64.6651	76.5988	68.1491	75.7402	63.8659	70.7768	74.684	77.6516	81.5847	73.0262	68.6416	71.7716	70.3819	72.2385	76.0788	68.311	60.4476	67.7494	75.1478	63.9037	73.9654	65.6598	69.3387	63.6498	78.3984	70.8375	76.6535	64.4052	352.292
crRNA50	47.3004	58.8124	63.5967	60.2372	60.4764	54.6884	64.6743	65.5313	66.1498	64.5827	60.7071	66.1637	45.8696	58.0643	64.5107	61.8155	57.4046	63.852	66.5634	60.7781	59.6972	70.3421	61.9068	68.6302	65.5308	65.0378	65.7509	63.7852	69.3639	60.063	59.7426	62.9734	64.3177	54.6212	68.4302	60.7983	46.4508	54.0623	61.0131	54.7226	56.9512	63.9606	58.7311	56.9252	60.459	58.5227	67.3501	63.8345	55.8136
crRNA51	60.8484	71.7208	72.1309	69.8029	74.473	65.8285	79.6795	74.7376	74.8501	74.9363	78.1552	70.1435	59.8698	71.5026	76.0655	68.6856	81.2996	67.117	77.3348	74.7834	65.2188	78.2547	73.7883	81.7401	68.2291	76.4938	77.8044	78.6561	84.3299	75.517	74.1322	73.1138	74.9417	69.0614	77.8647	74.5552	59.2035	67.53	74.2605	73.2827	74.7066	69.0784	66.6564	67.9088	73.3599	66.4815	74.6831	78.1953	66.6329
crRNA52	64.724	67.2231	74.6263	76.5194	78.6606	63.2104	74.4972	77.0781	69.5443	71.8859	73.7535	71.6026	61.9344	67.4535	74.2116	65.9044	76.326	67.601	77.1769	75.6562	69.3818	79.8677	72.0972	76.0035	68.8873	73.0976	76.4028	76.4096	87.0348	68.0588	78.9309	74.8869	74.0338	67.7168	75.3627	80.2757	59.026	72.0889	73.5159	71.314	74.1596	64.2454	73.2085	63.1198	68.7452	69.7281	83.3486	74.2926	63.6117
crRNA53	71.6292	72.2523	75.91	74.8174	68.5822	69.1597	69.3033	70.8606	74.518	82.9563	70.0942	77.2548	55.5769	66.0161	73.658	69.8392	75.869	72.1951	82.9444	67.458	73.2195	83.9346	72.4312	84.4431	88.9201	84.6432	82.3415	74.4589	80.8825	79.0996	83.4791	73.3709	81.5176	74.4319	78.9387	73.7281	62.0803	72.5731	84.4823	66.3252	78.1812	66.3692	71.9367	69.0812	81.9744	74.355	71.8308	73.059	66.9457
crRNA54	66.2791	71.8026	79.6732	72.0708	72.29	63.506	75.2058	71.9266	72.2783	75.6472	78.3627	77.3406	59.3329	71.2325	74.7474	70.1456	68.4974	61.0906	76.6135	67.6467	73.9786	84.4461	71.9717	73.4381	64.6123	70.6057	80.1605	80.2871	83.881	69.0635	77.3287	72.3239	74.4873	67.8983	81.2801	82.6561	59.1981	70.0535	69.9674	68.26	76.1555	72.4124	70.6539	65.0935	77.6619	66.3915	79.6217	75.3753	62.3265
crRNA55	63.9326	74.9626	77.3077	77.9499	75.15	64.8596	65.2995	68.383	73.2304	77.1132	67.9271	78.3996	61.9773	71.9058	83.9324	75.7398	77.8734	71.8362	76.8101	65.9459	68.7575	80.146	78.0249	85.3464	68.8552	79.7677	79.7395	78.6937	74.696	77.6811	77.0195	76.3802	81.0539	77.1277	90.0605	73.8873	54.8741	76.3309	76.3354	74.0936	77.4731	64.6315	72.418	73.7537	79.36	65.0248	77.704	73.762	68.6814
crRNA56	66.9764	74.1868	72.3013	68.3434	72.7299	70.5734	71.1638	67.0447	68.7505	68.2167	64.7139	69.4748	58.0366	67.5806	71.2984	67.6579	73.2006	56.684	66.3704	71.9892	62.7703	71.9809	72.9359	76.1814	71.397	75.8624	72.9385	71.5192	70.3779	63.6256	75.7958	63.7437	79.9526	63.5686	71.8304	67.24	60.0331	62.7603	73.3811	66.4448	74.3906	60.7054	68.7036	66.1494	80.3294	64.3387	69.9864	67.1876	68.4415
crRNA57	53.1989	63.8289	67.6761	58.0724	60.9715	53.0806	61.9645	63.6578	59.2919	59.6716	56.2592	66.5152	52.4948	62.0024	66.976	60.5153	65.8289	55.0529	60.6101	62.8556	64.8196	70.6015	63.1046	70.5942	61.049	61.9041	66.612	68.1251	66.3404	62.1785	69.762	57.4582	62.6348	62.6744	62.4523	63.5618	54.1971	60.331	65.8861	57.2383	57.323	58.7085	61.379	55.9636	64.4578	59.557	65.2731	54.0023	54.7437
crRNA58	65.8756	72.9313	75.5496	75.0624	70.8694	68.0013	65.1676	76.1486	72.1642	73.7401	66.5794	69.9859	55.0674	64.2805	66.0269	60.1643	65.378	61.6968	70.1429	67.6775	63.8492	71.386	71.3474	69.5836	68.6228	68.1158	79.4107	81.9368	74.0297	76.7159	81.2218	71.1505	77.0805	69.623	74.1984	80.4975	54.6159	61.6898	71.9703	58.2232	62.0709	60.2442	59.5575	65.9092	66.9396	65.2963	69.7331	64.7805	69.0347
crRNA59	53.4308	61.6742	65.735	62.1655	59.8774	53.9869	57.9666	61.1318	52.6399	61.0826	55.3673	60.8784	51.5291	59.4037	64.119	54.2406	65.583	58.8649	63.7491	59.3236	61.8858	58.5534	58.8451	63.8731	58.2103	55.8746	66.4536	60.5815	67.4895	66.119	68.4125	58.219	65.5308	63.6403	65.0536	58.0021	52.8125	58.0086	66.6507	55.6521	59.1879	57.2878	60.2997	61.0437	59.5708	54.2451	59.589	53.452	50.7604
crRNA60	67.9712	62.7895	66.9458	64.4858	64.4754	55.5375	62.7815	63.0918	55.8968	57.7693	59.7043	60.9749	48.0832	57.9278	62.7422	57.7476	61.1359	57.8299	58.9017	59.4645	61.3305	67.2895	59.357	67.5577	62.8915	61.3822	61.7926	70.1712	65.6145	63.5877	66.0625	67.5284	64.3767	59.4775	66.3002	61.4422	51.0243	55.8507	60.5038	55.0788	57.7836	56.212	57.694	49.8406	62.7719	53.126	66.6064	62.0215	55.9692
crRNA61	39.3968	42.7261	48.3213	45.1863	53.8132	50.2947	53.3361	51.8161	51.1261	49.872	54.0734	56.6541	46.2034	51.3076	48.3293	52.6955	51.4018	39.1328	51.0368	57.8056	54.451	59.2156	56.1697	61.0129	46.3803	45.2459	47.183	57.7232	48.1465	42.6577	48.6359	49.5445	52.634	47.688	58.3231	37.5146	52.3027	59.3348	43.4733	52.6317	52.7261	52.3643	48.9178	45.2324	56.6649	53.2748	47.1031	54.7909	41.1257
crRNA62	42.9785	45.7419	45.9396	42.7419	49.733	48.2283	43.0385	40.6687	48.4821	48.2265	47.9311	51.0076	45.1255	42.9241	55.6391	57.8196	58.407	52.53	49.0706	46.1912	48.4144	50.7818	47.7756	56.3181	45.967	43.4542	50.5107	45.8827	53.0151	44.6541	47.8883	50.7634	55.9975	38.9933	52.3516	36.362	48.6212	49.2574	52.9115	45.4371	50.7011	47.2694	44.8065	45.3922	50.7483	43.3509	47.9262	45.1945	44.5285
crRNA63	36.6026	47.3762	40.013	48.6272	46.5992	39.1022	51.5303	50.1484	50.9471	47.7034	41.0485	39.4946	42.2691	52.7089	49.784	49.0103	58.7052	44.5128	55.3351	48.2879	53.185	51.7418	52.1791	60.7923	54.1538	51.2262	48.502	46.123	51.1924	41.5339	49.1944	50.0651	53.0016	41.5713	50.834	37.2579	44.0104	48.0761	51.7252	43.2277	49.9295	43.2087	56.6751	45.5534	48.1537	41.4299	47.5613	41.3562	35.6807
crRNA64	48.215	47.118	46.8109	45.4253	55.0244	46.7916	43.6022	50.4937	37.6778	52.107	40.351	56.5662	47.7902	51.2799	61.4112	53.6947	45.0243	46.2395	41.1987	54.6345	56.1329	47.9054	55.5316	48.4517	44.3737	46.8891	54.2063	53.4848	45.2667	48.2522	59.3611	44.9059	45.5585	40.8785	47.7746	38.3011	45.928	50.8539	49.0585	49.8725	45.6292	42.5074	46.9719	59.799	56.2623	50.9828	50.2589	42.7697	41.6995
crRNA65	37.1892	43.2053	42.3061	49.6035	46.6004	40.6472	48.8319	50.672	48.6455	46.3017	45.6271	53.8556	49.0701	56.6716	57.4302	49.5163	46.2817	46.7356	52.716	46.0265	54.1405	54.295	48.4501	55.2132	39.7767	43.8622	47.6331	49.5842	49.0912	45.9999	54.4954	39.04	52.6888	43.7434	46.1266	35.4889	46.4032	54.9946	53.6176	46.1306	58.3995	44.6592	44.3238	46.111	53.88	51.0935	46.7858	52.6058	45.0311
crRNA66	34.7586	45.7383	44.4189	46.0818	52.5809	48.1809	46.421	50.8152	55.969	46.0536	50.4528	57.1891	40.7985	54.9917	51.928	55.5589	54.6956	52.6913	54.4086	51.6991	39.7043	55.6885	56.856	47.8384	50.9369	46.0258	41.5414	49.4636	51.4455	46.5918	50.2126	43.1377	55.2697	43.3845	56.4514	36.187	49.9163	46.9309	54.7619	44.5591	49.3025	54.1796	52.7599	47.9325	45.0459	48.1461	58.5059	53.6843	42.57
crRNA67	52.7727	52.2784	58.3615	64.5682	55.0742	51.6296	64.6348	58.6383	55.6243	60.9413	59.5482	59.0112	48.8138	54.8259	55.8485	52.7036	61.0959	53.1311	59.8433	53.9054	59.3889	59.0865	57.312	64.0936	55.5308	55.2537	63.7776	60.6298	54.5137	54.6843	56.6963	57.5548	59.3111	58.5478	56.2822	55.8709	46.7892	58.0695	62.1922	52.4648	52.3049	55.0598	56.7766	51.0597	56.7781	55.5108	62.8521	55.4995	52.5129
crRNA68	44.4299	47.9785	45.0223	50.5094	49.3667	43.7879	46.4376	47.3471	54.2607	46.6586	49.4582	60.5583	41.07	50.363	55.3852	50.0106	46.8015	45.6355	54.4085	55.4619	62.8703	45.0319	53.9491	50.2654	50.0269	47.3235	47.0677	41.1569	44.9088	47.8477	44.2604	45.6937	55.1677	49.6622	43.375	30.9792	39.5389	52.9144	52.8888	44.5843	54.1076	51.9444	50.6051	55.6161	52.9579	46.9581	56.6661	46.4981	35.6722
crRNA69
crRNA70	40.0278	44.6986	48.0116	44.4629	50.4901	41.8831	48.0579	49.1895	52.4272	47.408	48.5174	42.106	42.4512	47.6088	48.658	47.519	49.6591	42.998	50.7144	49.5302	46.1779	46.7099	51.2812	49.6551	47.6976	37.1222	47.1431	50.5133	49.64	43.0409	49.9647	48.2165	47.2733	46.8903	50.4458	33.3112	44.4138	54.0521	51.2596	50.4895	54.0627	45.6769	53.1245	41.4972	49.9394	52.7933	50.9419	43.1853	35.4024
crRNA71	42.823	44.958	42.7636	40.5313	57.809	38.7664	55.0676	44.2242	49.765	44.189	48.8202	52.0851	43.3984	47.578	51.8899	51.2489	57.5899	39.213	55.3783	52.9482	44.685	52.4472	55.6693	45.5326	52.4807	54.8311	53.8725	46.6261	56.7139	49.7141	50.3803	49.8622	58.8075	49.252	49.2322	28.0144	43.6599	46.0244	60.3542	50.1977	57.4329	46.623	54.0898	44.5158	60.5274	53.8908	46.7987	41.7201	41.4416
crRNA72	54.2893	58.3986	70.7951	56.522	60.0869	51.0863	61.1535	60.3185	56.7764	59.833	61.0769	56.1818	48.9366	58.4135	64.258	55.4104	65.5883	56.6041	59.1414	56.9647	56.4943	59.3657	59.2739	61.7214	58.2706	59.5681	64.3197	63.5289	63.9222	59.3736	61.173	55.3778	66.2562	57.535	59.7551	59.6532	46.2907	62.909	60.3345	58.2133	54.7588	55.1001	64.4618	55.393	62.9942	59.6395	60.3642	58.8399	58.6452
crRNA73	33.5204	40.2396	37.514	44.6645	52.9293	46.2801	52.1014	55.686	46.6032	45.2117	39.7528	50.7163	43.2784	41.4822	47.5037	53.8165	55.1065	56.1252	49.1659	39.5035	59.2649	56.0677	48.3914	49.6795	50.305	51.4493	45.5726	50.1087	51.9341	44.0431	47.5058	48.1192	43.9144	39.197	61.9645	29.1966	44.2546	61.6455	48.8081	52.8423	54.3797	39.4303	47.4894	47.1442	43.2468	41.9636	45.0005	49.5236	48.4858
crRNA74	40.0212	37.8524	51.3259	43.6349	50.8026	46.8551	54.545	47.9566	43.1871	51.2988	51.4824	47.9539	39.6454	48.1259	42.139	51.2173	53.3844	47.8604	53.2876	52.9641	52.726	53.0145	44.423	51.6928	48.4496	41.5882	51.4632	45.1879	43.38	37.4665	43.9807	39.9958	43.6728	43.934	44.2827	32.1059	46.233	47.6569	47.306	38.9102	57.0274	47.0037	52.7287	46.7118	44.7211	44.4403	47.6992	52.444	39.0452
crRNA75	54.1009	63.9867	63.559	58.0282	56.427	57.353	64.5696	58.8807	62.5276	60.9342	58.7745	65.7755	47.9714	63.2469	69.088	56.6695	66.9734	54.4954	63.3831	61.7715	58.5602	68.6657	62.0424	65.5594	64.577	65.6296	67.0268	63.6912	57.8724	62.0061	65.4011	61.8506	69.5411	65.3294	61.1235	61.8989	52.6787	63.0431	64.8308	60.3761	62.3431	52.5453	62.7178	55.9572	60.4453	53.0782	61.1786	60.4969	57.9256
crRNA76	43.145	49.6693	40.0511	47.3398	37.8643	38.1566	55.0934	46.7449	51.1668	44.753	47.7036	50.6777	50.8481	48.4417	56.7521	44.6878	48.3383	44.9535	57.0578	43.213	48.54	52.062	53.4913	60.7722	81.0781	67.0201	50.7267	51.5547	43.4184	40.2512	42.0575	57.3647	53.0058	46.3111	43.4784	34.9786	52.1518	60.1738	53.8595	51.8347	52.5809	51.2973	47.9478	47.7354	57.5133	52.6943	56.7405	52.063	38.1336
crRNA77	40.5926	38.8961	43.8038	45.8731	54.8859	45.4315	52.1841	57.0086	57.1095	49.7851	36.4096	47.8948	41.8732	48.5126	63.432	50.8579	48.4424	58.9741	48.5758	46.7595	45.4938	56.6299	54.963	61.7961	62.789	57.0853	51.7372	48.6533	50.456	52.7034	54.7693	48.1376	55.6473	42.2786	52.8844	34.6895	47.5728	51.5224	64.6507	57.4693	56.5946	53.883	60.9241	53.6402	58.9796	46.5574	63.9364	43.2815	44.2058
crRNA78
crRNA79	60.8156	64.4952	72.7655	69.5508	62.0551	47.2485	66.7831	66.8793	61.9285	60.6492	62.3666	63.6789	53.0002	58.0341	65.975	59.0392	64.9688	57.5145	63.1147	60.9044	65.8731	66.9792	64.7906	68.0888	57.0517	64.8379	62.9421	64.0895	62.9679	59.9353	73.3893	66.8314	62.1771	62.2345	67.4876	59.3936	54.8331	60.2159	67.5044	57.1643	55.3643	56.5347	63.0381	60.078	62.66	61.1735	63.3343	59.1917	59.3478
crRNA80	54.3381	58.7741	68.4715	62.4057	60.739	59.4255	69.145	64.9097	58.904	64.5306	61.466	62.169	49.403	58.5758	64.852	59.0703	70.9848	64.161	64.3703	68.2248	62.6142	70.0077	57.1121	71.2964	57.1339	59.8932	65.1321	64.6684	69.633	59.9624	64.181	62.7272	62.496	63.8601	64.1796	64.1983	49.9305	58.9611	65.1122	54.2676	57.5594	56.1877	63.1678	55.0084	68.807	57.9616	60.5802	62.4969	55.5401
crRNA81	29.2791	28.3863	30.3387	33.1795	37.6689	29.4699	33.7734	33.1456	34.139	39.7214	29.8698	33.6861	34.7828	36.7933	35.6802	32.641	31.6019	30.5466	40.6471	28.432	31.0395	42.7894	34.9797	36.3593	32.1027	29.629	30.7126	33.0153	30.9573	33.0896	31.7841	33.0793	34.3844	30.4797	36.2285	22.0098	28.6856	33.0108	36.166	31.3205	32.2544	29.7784	38.9408	31.4794	30.4639	31.4485	37.3032	34.2655	25.362
crRNA82	27.7668	39.1427	35.6555	35.4002	32.6812	31.1239	31.9761	37.9045	38.6894	38.0519	33.9437	39.3499	33.5681	34.2645	44.182	33.099	38.8081	34.5149	45.3066	35.9602	38.7564	45.1575	39.2479	44.3271	35.8339	35.6747	36.2706	39.7075	38.4677	31.7629	41.8493	32.6369	42.2598	32.4691	39.4408	26.2396	27.3838	36.5685	41.0978	37.2472	37.4288	34.7864	37.9424	35.7803	39.5311	34.2273	36.8145	35.6226	32.2767
crRNA83	56.8797	68.0729	76.4707	61.9677	65.0375	56.6448	65.8673	66.256	71.2722	68.6164	70.8406	66.6806	59.5002	61.7399	80.6711	61.8482	68.4928	61.6232	66.4285	64.2715	66.4112	70.2747	66.6588	76.1187	100.212	82.8025	70.0357	72.4742	78.6611	68.0039	68.5393	79.617	71.1052	63.9037	67.1207	71.014	52.3598	63.0131	72.4998	57.3922	63.9966	60.1679	63.8961	65.9017	67.8643	62.0706	66.665	64.3097	61.3028
crRNA84	54.4989	61.454	66.5437	63.9321	64.4252	57.3579	67.5803	63.5886	61.4841	67.7916	59.5288	70.4028	56.7192	66.3155	63.6246	58.5065	65.0615	57.7398	66.586	58.7863	64.0222	67.1599	62.1345	70.0451	61.9061	67.4837	72.948	68.4635	71.1843	62.1041	73.5093	63.7878	68.2464	65.0024	65.8144	68.1195	50.5682	62.9328	68.9912	62.7953	62.7281	53.3589	63.562	57.4533	66.9005	48.4745	70.8153	64.17	58.6347
crRNA85	31.1573	29.6041	35.5161	34.1286	32.5289	29.3496	32.6794	34.033	37.5363	49.1103	34.5527	32.264	29.8066	36.6932	111.767	35.3542	36.575	40.2501	33.9551	33.6504	40.8358	39.5035	42.1003	42.8735	34.8376	32.0287	36.4108	45.1464	36.0241	36.6947	33.8154	44.9433	34.9922	34.8171	33.9756	25.6169	38.1889	35.2752	34.967	32.109	41.6992	31.9722	36.1079	35.2032	40.9753	33.5699	41.26	32.2257	39.7081
crRNA86	61.3243	63.5737	65.9569	57.0505	61.3456	60.3446	63.5493	70.4051	59.1013	62.1487	60.4839	63.187	56.565	60.0755	73.6199	58.5529	60.5281	58.6496	69.7019	56.9623	62.7953	65.4017	65.2559	71.2175	64.0413	60.4551	68.6538	62.9454	70.9435	66.5922	65.056	64.1741	67.0616	60.3713	64.7796	58.5894	59.2284	66.939	67.5444	55.8602	64.336	57.6436	65.1552	61.2837	68.0558	57.9912	66.6179	64.1778	62.0056
crRNA87	45.7408	50.0741	50.0018	48.475	48.2831	46.9867	50.6179	48.0242	52.1539	50.8961	48.738	50.4524	45.1866	44.7031	52.1576	47.2949	48.7398	44.9602	47.3043	46.3007	47.8936	49.8458	44.5402	50.1526	48.3972	45.6594	52.2286	47.5487	52.8005	46.7258	52.3547	43.4759	55.8566	47.3893	46.8074	48.013	39.4124	49.2759	48.3814	45.4948	44.5394	45.3372	51.1065	43.1229	45.6435	46.0679	48.7648	43.7781	46.6556
crRNA88	57.5523	68.2317	69.113	58.8062	64.183	55.5667	66.9004	66.3617	60.3472	61.8548	63.6607	66.8943	51.4154	61.733	65.6447	63.2623	66.2588	61.2126	65.0126	58.6905	66.698	70.6102	66.9903	68.1484	58.856	67.7343	70.8523	68.2672	63.9689	58.6274	65.116	61.9502	66.3988	68.9118	65.2822	64.6207	52.1107	66.5768	68.023	59.523	62.8439	55.1611	61.9872	58.897	66.3552	63.0271	71.6443	64.374	58.6394
crRNA89	60.0426	64.039	64.2361	66.6669	70.7404	62.0709	69.0419	62.789	69.0417	69.9902	66.9733	69.8146	53.9582	59.5126	68.09	66.6542	69.4736	61.8807	70.198	66.8327	65.2645	72.8296	62.4853	79.3646	60.9605	70.9909	75.8955	67.2017	68.5651	69.2859	64.7142	64.4702	69.3382	65.5345	68.9803	61.447	52.0354	67.5004	69.6242	58.7147	63.6815	58.2871	65.3495	56.4118	68.8135	62.1445	73.2192	66.9749	61.3762
crRNA90	57.0118	63.9626	66.1962	61.2757	67.0816	59.5318	60.6082	62.4305	58.4856	61.4364	61.7251	64.7568	53.9166	57.5621	63.5713	54.2367	68.6334	60.9289	66.2495	60.6155	64.5793	68.2186	62.0241	63.1295	60.795	62.0438	74.7883	65.8989	71.3857	59.1239	68.122	60.3837	68.9059	68.2322	61.581	65.1561	53.654	60.909	65.5794	55.8256	61.3624	56.7196	55.6861	56.8982	66.3489	59.6616	69.4262	62.4747	59.157
crRNA91	54.1213	57.724	67.0889	59.9376	66.9453	55.3894	65.0057	63.2849	60.7502	57.8142	62.909	60.7042	54.653	62.3098	67.1535	57.7272	64.9022	58.3026	69.3974	58.2365	57.2511	63.6075	63.8162	63.9065	57.1061	59.5079	65.2876	65.9411	69.0534	58.1212	69.9637	60.0582	69.6032	68.7701	67.0046	64.0427	52.2501	63.7842	62.118	56.05	60.5804	60.6426	57.0365	56.3872	66.5805	58.5621	62.5402	59.552	57.8412
crRNA92	58.3399	62.3632	62.4668	62.2951	67.4112	59.8827	58.0333	65.2503	68.1758	61.8604	63.4823	65.602	52.9063	62.911	68.5302	57.5382	64.5951	53.9539	61.6001	62.3515	59.6022	71.3391	62.4073	66.7969	60.1546	65.6626	63.2133	69.0988	66.5833	58.0706	63.8412	65.1862	66.5966	63.0588	68.1992	65.9796	52.1417	62.0942	64.0806	54.9452	65.8983	60.6778	64.6792	52.2695	68.2134	55.1324	58.4351	61.3824	57.9108
crRNA93	54.5745	61.1412	64.6851	60.3858	62.4078	59.5353	62.1596	64.7609	60.5991	67.8672	65.2947	65.3182	53.9352	62.6256	66.2709	57.9173	68.2911	63.5701	60.6568	56.7133	63.3144	63.904	55.0283	70.3458	63.8401	62.7353	68.6859	63.7994	68.4468	61.3438	68.5186	59.6329	70.2832	62.3049	68.5224	68.8488	53.8246	63.9216	64.2762	56.2986	59.161	59.0294	62.5997	59.5287	64.4155	55.5114	60.8566	60.4945	52.0889
crRNA94	59.1404	71.4629	69.7185	63.432	67.3571	55.8965	69.7412	74.4728	63.6726	62.3249	61.396	68.5015	54.051	61.4145	60.0744	60.4902	58.4942	62.1875	71.5145	60.5749	61.2653	65.2782	64.7268	85.3708	61.2831	64.6335	71.9017	66.4613	74.7696	66.5309	70.8314	63.2455	63.5061	65.9912	67.9967	64.5203	53.9215	62.8984	63.5694	58.5516	58.5406	54.0545	66.9914	55.8009	68.4549	61.471	62.9777	61.5212	56.4438
crRNA95	56.3094	62.3852	79.8408	55.9642	64.6659	55.8626	66.3196	61.4255	64.0335	64.4883	60.5698	69.9964	54.5691	59.4865	65.1918	57.8008	72.0713	60.8183	65.978	65.9223	63.0435	63.2748	65.5876	69.3532	66.3246	65.0424	71.9439	61.1344	66.4103	67.01	71.1641	64.4022	69.2709	59.6751	68.2303	66.6232	51.6134	63.6225	61.57	59.2141	66.642	59.0681	61.0285	57.4877	62.4155	59.7351	63.7071	64.6328	63.0202
crRNA96	65.7947	72.1532	81.7424	73.5721	74.0152	65.3811	79.1618	73.8535	67.8358	80.0216	63.9105	65.3588	54.2972	65.6452	67.9036	66.5987	76.5578	57.6423	59.2544	62.1302	63.4136	67.2505	72.3926	76.5685	64.8347	71.011	78.9762	81.9349	76.5827	84.7981	84.4509	73.0377	72.2223	92.9589	76.6111	69.6313	56.1375	59.4435	69.6575	60.3416	71.5409	62.4408	62.4999	60.0137	68.0063	61.6112	71.546	65.7375	67.7216
crRNA97	56.7278	68.0861	64.4389	59.7065	65.3187	58.7461	62.0333	65.8712	59.5244	64.8994	65.4864	65.8178	49.9289	58.9267	69.0985	67.4389	67.1977	59.2972	66.4368	61.5085	62.7186	66.1618	57.4817	71.0093	65.8754	67.2816	64.7429	68.4751	65.1433	65.5803	64.6296	64.7061	65.9733	61.5458	71.3653	68.0626	50.6736	63.3658	71.301	60.2874	63.3658	54.484	66.7644	54.7756	66.3451	64.1611	63.394	60.4438	56.6034
crRNA98	72.9304	66.0569	72.5133	69.2279	65.9475	60.9486	69.3372	65.2016	68.7102	61.8679	69.1893	68.2264	51.9108	63.455	85.161	64.3763	67.5262	67.1978	69.9915	58.6931	68.6008	70.9785	67.7367	74.2571	65.3358	69.8276	76.5816	78.5881	73.695	72.3764	76.9733	75.442	76.3129	71.4002	75.6209	69.2973	62.0873	75.5165	72.2337	63.1801	69.9005	68.763	76.7208	69.4415	76.1864	67.5488	71.8947	63.3735	63.895
crRNA99	57.1921	52.3672	48.5943	50.2193	55.1262	53.5394	56.9736	57.6773	45.0969	52.577	54.1549	55.2573	51.202	46.6188	55.91	47.9781	60.0939	55.9336	56.799	57.9102	47.6096	56.5373	52.1975	56.9663	54.5121	62.2916	53.045	54.0176	60.3997	51.9313	51.0281	51.8233	62.7388	45.017	53.0966	50.2242	47.9492	56.5112	59.8781	48.1602	54.5297	49.1101	59.2661	43.9581	57.4262	46.1073	56.8408	55.5615	54.0865
crRNA100	51.1327	58.5327	50.1254	49.5144	51.2742	48.9706	54.6738	60.3695	47.1095	61.3102	55.816	57.7168	52.528	56.681	56.8073	46.4015	50.9605	48.3641	57.672	52.1169	69.2936	59.1875	50.988	59.4653	53.4143	52.163	56.7831	48.5152	56.1718	55.0308	56.2428	56.3796	52.7064	48.4403	55.6109	52.2498	51.711	53.3379	59.2147	48.1449	50.3512	48.7594	50.4838	46.1031	55.8114	60.658	56.46	51.4713	47.163
crRNA101	53.3353	59.8398	57.2119	56.3556	56.3205	51.5833	57.8016	61.4718	53.9209	55.2048	65.4004	55.0499	53.8602	56.4727	56.3912	60.1626	58.0853	45.7039	57.3814	54.0241	55.7697	62.5981	57.2257	56.4638	47.2916	53.5556	54.615	51.9249	59.3086	49.323	61.4609	52.7195	65.7134	46.0289	52.8165	50.7695	45.4087	60.2481	59.8644	53.2966	51.9378	53.2444	53.5983	49.8838	59.4057	55.128	54.2751	52.9536	51.2007
crRNA102	45.9876	53.2135	53.8337	55.9593	59.7476	53.7109	55.2132	54.5445	55.4059	55.2071	50.4191	63.0014	52.4928	56.2576	64.8608	49.3628	53.9818	50.4638	49.8952	53.4048	54.9827	54.7629	56.6139	60.3654	56.0702	56.7843	54.5919	47.9412	58.2113	50.6024	48.5286	52.7905	48.4124	51.7019	48.7545	48.6267	46.868	54.0998	59.6851	53.9723	53.3075	53.4606	56.96	51.702	51.3528	49.4501	56.8399	45.2984	57.1951
crRNA103	51.5546	52.6385	56.4705	54.1226	52.7147	46.8169	59.4691	60.4048	52.9268	54.3631	53.4896	60.6581	48.5286	60.116	63.8991	47.9019	61.9993	56.5408	65.2433	57.3978	60.0902	54.9504	50.319	52.7787	59.555	54.7304	56.9488	52.9452	59.0062	52.8285	54.5448	60.129	53.3496	50.8797	52.2666	58.8755	61.1205	54.539	56.4959	46.8022	52.3492	56.5886	59.8832	51.3734	53.7525	51.8186	64.2504	54.3856	57.5909
crRNA104	54.068	59.6814	53.701	51.0427	57.8721	58.2862	58.4845	56.897	58.7732	63.5863	55.5194	60.1822	61.3616	50.5327	56.5499	50.549	65.1328	50.1636	53.7791	59.6347	56.5725	65.1469	52.0434	61.4956	52.1931	54.2513	56.9592	52.5815	54.6556	54.042	54.2384	51.1053	59.3605	51.9361	55.3329	54.0484	52.5687	52.734	56.4825	52.9113	52.6965	54.4767	53.9586	53.0063	53.1001	49.7894	54.3269	53.4526	60.1893
crRNA105	49.6758	54.3884	61.5842	52.4633	66.5203	56.6269	57.3863	55.7894	57.0109	57.1517	57.6571	58.45	55.0052	55.0491	60.4879	44.2729	56.4156	53.5106	55.7781	57.1712	57.6586	62.7931	52.9168	57.8595	51.6678	51.4174	61.5872	52.425	61.4812	51.6392	59.3696	58.3254	62.5169	66.974	58.7846	58.3293	49.5495	54.0566	60.2041	49.156	60.5505	49.7675	54.6046	55.9466	57.6623	57.3298	57.4711	62.9476	54.3114
crRNA106	47.0067	52.5663	58.4602	48.6407	55.7034	54.2945	52.5674	55.1117	53.6806	62.8871	50.7316	56.3531	49.3562	57.8872	63.8386	53.3009	52.3366	51.6086	56.9268	52.9399	56.685	61.4445	55.1846	60.5203	52.7522	47.8666	62.1599	54.0762	51.5807	48.8642	54.5955	48.3002	61.1771	48.8103	50.2601	51.467	48.9927	57.2254	58.4909	52.0988	46.3869	47.2877	50.8417	47.8269	54.6829	51.0068	61.5548	46.5261	49.8351
crRNA107	54.4745	52.2984	50.4571	62.163	58.1215	55.1529	57.5602	52.1951	56.4212	50.5311	61.8777	65.6076	56.2208	55.1784	59.142	50.3959	53.8031	63.0916	64.1492	55.3778	55.0865	64.5328	51.7885	65.5544	56.2535	53.1495	53.0374	53.4563	65.7675	45.2243	50.3592	55.5134	59.2427	49.9967	59.324	59.8398	51.2191	52.1714	60.2478	49.7828	53.2532	60.6969	54.2201	44.8509	63.125	48.8177	59.3567	53.872	57.6302
crRNA108	46.9949	56.7385	51.9058	58.2085	51.6807	54.5553	56.0803	53.1711	55.4767	64.6642	56.8907	63.7885	55.3572	51.8522	59.4458	54.1068	56.8317	48.5504	58.3744	52.2806	47.8888	59.2152	52.3991	59.6358	55.3209	52.2952	51.5088	53.9149	59.8755	58.326	53.0046	59.129	54.067	46.6004	65.45	55.8435	52.6159	61.1765	57.926	59.858	49.8742	53.6666	57.11	50.8925	53.137	47.0359	60.7175	55.6474	51.5277
crRNA109	46.6617	56.8874	59.5858	56.2563	55.0266	53.7764	55.5336	56.5972	57.7681	70.4334	70.402	63.8534	49.1723	61.2409	58.7203	56.0432	63.171	50.1681	73.21	57.7366	64.7044	63.1371	56.446	59.4994	58.129	53.9771	63.0035	57.1843	64.9072	53.4695	55.9668	55.5334	54.1386	64.0769	62.4579	56.5891	47.3608	52.6053	59.7737	53.2253	54.0826	56.7351	53.8225	53.804	55.0573	52.6259	62.1094	65.9199	54.962
crRNA110	50.087	52.2565	54.7159	60.081	52.6198	51.4331	59.635	55.1018	51.5839	64.1028	62.851	58.0642	48.4557	60.4198	58.3964	51.7716	62.8994	53.4447	54.7779	56.5623	55.8461	59.0432	53.4317	63.3336	57.968	51.2813	59.6239	46.6118	61.3425	52.2843	56.5929	56.8308	58.0966	54.1112	64.9166	55.5778	52.8225	57.9643	68.544	56.0325	54.8327	49.6162	53.9758	48.6391	59.5851	48.3966	63.9057	53.303	46.5726
crRNA111	51.3713	47.8459	49.6424	47.7984	52.7685	46.4129	51.3712	60.7862	56.906	62.8173	54.1847	62.5839	55.4485	52.508	51.954	40.7858	50.9369	61.5853	50.9943	47.3011	52.7011	58.6323	48.9911	57.3453	66.1164	51.5007	62.4117	56.8143	58.805	55.8687	56.8292	53.2546	57.8307	47.6902	62.1551	61.3547	46.2526	48.6026	60.1162	49.4787	55.4799	50.6191	47.9587	48.7617	60.0398	74.2605	54.773	68.122	52.5964
crRNA112	45.1897	52.6983	61.1037	55.7099	66.9	57.3199	65.5523	60.4513	48.9247	51.0342	50.651	59.9593	47.7955	56.6512	61.1369	50.4172	58.325	51.18	59.934	50.1956	57.1158	56.5996	50.3164	61.0501	54.1235	52.4738	59.4061	54.7141	53.286	49.9509	53.6463	54.8451	62.9624	52.8043	60.3515	54.6167	48.6179	55.1797	56.2337	51.1235	47.1798	47.376	51.5396	50.15	52.5747	52.9715	58.9294	56.4796	56.2404
crRNA113	47.9319	54.6246	52.8563	54.9843	55.0003	48.7979	52.3317	53.9296	47.1615	64.7193	53.9569	69.8882	45.4215	53.2786	48.8559	56.5996	53.3934	54.3624	61.0667	56.0964	52.6743	53.2415	49.6315	60.2826	58.7638	56.6954	60.6072	54.0509	55.8483	48.219	48.4155	50.3788	53.9704	50.0995	54.377	50.9658	49.0399	60.8534	53.2432	46.5103	52.923	48.2476	49.8639	52.9813	57.8396	51.0579	57.7396	52.8524	51.0187
crRNA114	45.8654	57.6815	54.8994	49.2639	55.5901	51.0344	53.2038	50.8013	49.2473	60.7875	58.7835	61.4492	48.3538	54.6148	57.6056	56.5347	51.5768	49.3781	61.6746	54.4049	58.7175	53.2246	62.6035	59.5406	48.6128	60.5713	57.2843	50.7422	58.4001	50.4258	55.5929	57.6763	59.3316	53.6816	57.4602	58.1557	55.309	52.4677	57.482	50.916	53.2206	46.6682	57.7115	50.8236	52.1941	49.8297	61.2858	54.0418	55.8164
crRNA115	22.1326	26.3753	27.3891	26.669	26.8944	26.9056	28.1435	33.1156	26.155	30.1948	27.4767	32.0812	24.0898	30.6821	30.9351	28.9767	29.6275	27.4068	29.9863	26.8742	30.3043	32.4932	30.6021	31.9544	27.7689	25.9278	29.5229	29.1726	26.0446	27.7406	29.8686	25.6422	26.2802	24.4113	27.8688	20.8451	25.86	31.4092	28.6266	27.5501	30.6268	28.543	29.6592	28.8767	30.3651	25.4375	29.3854	26.4488	23.6881
crRNA116	22.9508	28.3075	24.2308	26.0308	27.214	25.157	27.7615	33.1517	28.2119	29.6179	29.8092	30.6795	24.8658	28.9869	28.8579	27.7541	30.7818	27.1144	32.13	28.881	31.0655	29.6038	27.9402	32.5964	27.2252	26.105	27.3323	25.7088	28.9307	26.7514	26.6966	26.2253	27.8176	25.2826	28.6029	17.5822	25.6169	29.4822	30.3143	26.2672	30.2851	29.8951	33.5346	26.9847	27.4117	27.2597	27.9594	27.5018	24.7175
crRNA117	22.1682	28.252	26.6339	29.4124	28.016	27.2123	31.1913	28.7579	29.7645	31.0735	25.793	30.7409	27.1163	29.7554	31.398	27.9825	31.2025	28.4275	30.1176	29.7615	31.6554	34.0145	33.2859	30.898	30.615	25.4176	28.1228	28.5547	29.0673	27.6386	29.6445	28.4393	30.3958	27.1556	29.2396	18.9517	26.7639	30.5871	31.7435	29.4376	29.6243	29.8319	30.0971	27.4144	30.1308	28.4738	32.5429	26.9214	24.843
crRNA118	22.0447	24.7056	27.7836	28.4146	31.0006	26.8295	26.0378	29.0631	28.6541	30.3048	27.676	32.0003	23.8191	30.0315	29.6643	26.9393	32.9845	25.8346	27.8507	28.2581	28.2776	29.4525	29.591	33.1913	27.4009	32.604	29.1406	29.0819	29.2163	26.2666	29.304	27.8693	28.6048	23.0929	28.216	18.2552	24.2927	27.9597	31.7898	29.8092	34.1758	23.8068	30.4501	24.704	31.662	25.871	30.2005	27.9859	22.5543
crRNA119	21.4608	27.4418	27.322	29.1573	26.7427	21.785	28.6136	32.4818	29.0996	27.5834	25.0377	28.2529	24.0775	27.1396	28.3501	28.1459	30.9379	26.5033	30.6312	29.5813	30.6902	32.1435	28.4477	30.8126	31.0838	25.1894	29.0469	24.4158	27.3411	22.7862	26.3399	25.0309	27.9701	26.9974	27.1648	20.427	23.7395	27.4718	29.7043	28.7199	29.7865	26.0205	27.0294	27.8442	28.7321	26.7571	28.1687	27.3965	24.2973
crRNA120	21.8135	27.598	27.2197	25.9771	28.866	25.4645	29.5084	31.1046	27.0165	29.3271	24.7653	29.8437	26.0742	30.1929	32.3731	31.413	31.0398	26.5164	27.8482	29.7773	30.5697	29.7752	32.4257	33.6643	28.7541	25.5225	29.9222	27.0992	27.4862	27.492	27.0949	26.277	26.0927	25.9746	45.7907	20.4369	24.6504	29.0798	29.9366	29.1577	29.8058	25.5954	27.5968	29.8339	29.3184	25.6372	31.7186	27.4959	25.7429
crRNA121	23.0983	28.0343	28.5803	26.8308	25.8681	26.9704	28.9652	31.0098	31.8729	30.0682	28.7778	30.8917	24.0812	31.141	28.9358	27.8034	33.7521	27.0033	29.2885	29.018	31.3828	31.9868	32.3601	32.8272	26.352	26.789	30.7369	28.0971	30.6454	30.6498	29.044	27.3883	28.7834	23.5895	34.8031	19.4944	26.33	31.196	32.2251	28.206	32.0121	29.4732	28.0793	29.1763	31.6767	28.0825	29.6887	28.565	25.3056
crRNA122	22.5792	26.8736	28.2816	29.3383	27.1589	26.5434	30.8059	31.3229	28.1292	28.946	28.8328	30.7204	27.6807	27.844	53.1068	30.5025	29.9898	29.7254	27.4446	29.6351	31.3207	30.153	29.8237	31.5214	27.2278	27.9748	29.0815	26.5314	31.1318	27.4603	24.5543	27.1155	29.9171	24.0021	29.4395	19.3317	24.7077	32.3957	32.6586	28.7005	31.846	28.8167	31.8996	29.4837	32.2482	25.7278	31.6729	30.2869	22.652
crRNA123	23.4671	29.4287	27.8528	26.9951	30.737	27.0993	28.9428	31.8778	35.1727	32.6331	28.6518	32.6262	26.8743	25.9637	32.5029	30.1453	31.1226	27.5649	31.8467	32.95	31.486	34.3254	30.4279	34.957	33.6017	26.3988	29.4045	28.6671	32.0778	28.1359	28.9726	28.5068	29.3156	28.1962	32.6749	19.3951	29.5156	32.161	36.7643	32.8881	36.0843	28.8847	35.6293	32.2749	35.6258	30.9267	27.4214	31.0231	22.1684
crRNA124	21.4761	26.0691	28.2164	27.6624	28.9174	25.1518	26.4693	31.3026	29.678	30.2338	25.4088	29.6868	26.1224	29.591	32.7061	29.2071	27.8882	28.159	29.0326	30.5861	28.6135	31.7588	32.1563	31.9744	33.7244	25.0614	28.9448	26.6422	29.4368	25.627	28.6838	26.491	27.6684	24.0111	28.3127	22.2442	26.705	30.1891	35.3503	29.6858	31.9139	31.513	30.6638	28.6081	31.5873	24.7618	29.8481	28.6663	25.9677
crRNA125	22.8277	24.591	27.3139	26.8175	29.8957	24.1553	29.1242	31.3531	27.8429	32.1571	28.8238	29.5756	25.5465	31.5255	32.4112	27.0671	32.6584	27.4526	31.0962	30.6852	30.1741	32.8395	31.3994	35.7928	27.1677	26.2268	29.5663	30.9216	30.1624	27.5996	30.0676	32.6951	30.904	26.6268	31.8313	18.9403	27.5329	27.7071	33.4672	32.4967	29.889	30.5759	34.5531	26.3707	31.4096	27.9463	30.6004	31.8188	25.9318
crRNA126	53.2035	51.5783	56.5749	47.9056	56.0717	44.5362	56.5811	51.6037	45.8249	59.7107	57.7868	59.2257	52.5358	53.9198	67.0784	55.5259	60.0419	61.5818	54.2288	50.7937	54.8004	58.5777	60.8986	62.9033	55.0629	55.156	59.5989	51.0218	54.3047	45.7995	55.1365	46.6004	55.6215	58.8357	60.8867	58.3015	48.1401	56.8026	55.0443	52.7534	56.3481	55.6852	57.7641	55.2588	50.0678	47.6823	56.3457	55.1221	59.2958
crRNA127	49.9	51.6783	60.2594	50.2102	55.0838	51.3805	52.3086	52.5882	56.2848	60.6336	53.6219	52.7357	51.0014	58.3202	57.325	52.7443	62.0272	53.0925	52.7666	52.8317	60.7203	67.2734	51.0795	62.3371	61.3415	56.0226	55.9405	51.866	63.3237	48.4792	61.5088	54.2172	63.0665	59.8344	63.3361	62.4537	49.5918	56.5348	59.9795	58.661	51.5274	51.2622	51.5699	61.9689	52.6954	47.2027	58.1444	54.5923	61.1651
crRNA128	48.8405	52.0354	59.952	51.0211	56.2535	54.3142	54.2488	56.6923	44.7868	58.9	50.4436	67.6624	56.5629	55.3622	57.7215	55.4933	61.5432	55.7716	56.7809	56.2024	61.2971	61.3718	48.0953	49.9013	57.4738	52.6953	58.3884	52.8302	53.1321	45.5538	55.2617	57.0114	60.36	54.7731	55.2713	51.9962	52.5216	59.5079	66.9374	50.1965	52.0378	54.4188	54.2314	48.3507	55.0635	50.4122	56.5413	47.1507	53.0461
crRNA129	51.8656	57.5844	58.6752	52.7941	65.168	52.7607	56.1498	53.2738	53.0005	57.9602	49.3896	59.1332	52.7951	50.9438	65.2962	48.9793	58.5249	48.2806	56.1527	57.233	51.9764	62.1991	45.632	63.7271	55.6272	53.5218	55.7447	56.6469	53.7476	44.8768	51.5342	54.3714	56.2977	53.5366	60.2599	54.1546	51.3896	60.6972	54.3529	46.4015	44.5633	57.6065	56.9946	55.4032	59.7177	55.6317	53.0208	49.7056	55.7107
crRNA130	54.9928	58.6496	49.6854	54.956	59.0978	52.938	51.5053	60.4046	52.0412	66.2846	50.9074	62.5003	48.0885	58.2979	78.7646	51.6591	54.6646	52.6882	54.2257	50.6875	54.798	67.6672	51.8522	60.764	63.0225	48.2957	65.3048	53.7271	54.4483	56.5496	51.4084	51.9313	65.4089	59.2756	58.6413	56.4171	51.5637	50.0789	56.7389	51.7974	52.5299	58.3688	57.322	54.6522	58.3723	59.6756	56.9106	50.1687	55.2122
crRNA131	51.2236	54.9098	58.508	59.7821	55.3455	55.4824	56.6437	57.7034	52.7548	53.6132	51.6463	66.2699	47.3095	56.4159	63.9485	49.1304	66.327	52.5201	59.5378	53.9554	50.6833	59.111	56.8073	60.0218	55.6875	52.7449	57.6073	56.052	60.3336	62.9802	54.3339	52.1349	54.1239	54.6928	68.6458	56.0851	48.3704	55.4504	63.9761	51.4825	54.3979	53.2235	51.7287	56.311	54.1123	56.1366	64.8479	58.3398	50.0054
crRNA132	47.7561	52.8968	55.8875	55.6679	63.0514	54.1969	53.7464	61.3206	61.8719	64.1876	55.8639	64.4165	52.9066	57.5401	53.2852	61.3257	59.099	50.8525	59.8251	57.2843	59.5513	61.4297	44.8862	53.3572	61.4256	56.8478	56.0249	61.6545	60.9216	53.0344	62.941	57.7915	63.261	46.3762	59.5832	60.0142	49.1626	55.9514	60.7665	53.0348	49.0084	50.7362	51.0544	52.1471	58.1543	56.5862	66.6716	53.6976	63.8723
crRNA133	47.8931	60.396	58.6968	57.0322	61.5694	57.1631	51.0859	57.304	58.7532	58.3748	63.1314	59.386	53.1347	54.7787	61.3785	55.5128	60.0111	52.1476	53.9723	53.7563	57.2351	56.6525	55.473	66.0863	60.5033	55.8476	59.7082	50.3272	62.1546	53.5159	56.9456	53.6805	57.4795	51.593	56.2947	54.8521	52.4654	56.9267	65.1433	57.7719	53.6296	51.6671	50.719	49.1764	51.4655	56.2006	61.028	54.6915	52.3329
crRNA134	54.1196	53.5956	51.0766	52.0378	65.7324	41.07	48.9021	55.9379	51.6384	62.6609	64.5102	64.4068	58.3599	51.1725	64.3029	56.401	57.5282	55.9279	54.0371	53.6015	57.9541	58.4304	52.9366	65.5048	51.5635	58.0424	66.0747	56.6427	55.557	46.7188	57.4553	44.4602	61.0305	55.7742	66.7553	55.1918	52.0534	53.2444	55.3404	46.7589	51.246	48.9948	54.0569	51.4141	63.2994	49.7573	57.2637	47.9772	52.3063
crRNA135	47.3428	60.819	71.072	67.8687	60.7111	54.7203	61.8917	64.2773	64.0864	67.7251	59.3302	60.472	43.6117	55.5491	57.4236	58.4846	62.5886	53.8436	59.4326	61.8079	56.3338	65.7012	60.6171	60.2843	57.6943	59.3867	57.9943	66.0495	67.6231	60.4666	57.3998	56.5514	65.9051	57.8038	61.882	62.8649	50.0381	55.5072	57.2038	53.7309	63.9148	55.9025	58.198	54.2083	62.2751	56.3001	63.551	59.3868	55.3931
crRNA136	22.9144	28.4583	28.7207	26.6132	30.8517	24.4844	34.7987	30.7163	28.5847	30.9248	27.5658	32.2185	25.2881	28.9162	33.0149	30.1461	31.7291	28.0672	30.1009	30.2501	31.2615	32.4413	30.0776	33.0748	27.4367	28.2232	30.8483	26.899	27.1452	26.857	30.7273	26.781	28.2062	25.8117	42.9686	19.2267	28.0192	29.5787	30.6889	26.4645	33.3505	25.2936	32.7123	27.8284	29.3699	27.6183	30.9275	28.0621	25.2318
crRNA137	54.0096	61.1778	62.2092	52.9665	60.0665	54.6562	57.8741	61.0726	60.2132	63.0856	60.6955	74.2884	45.4847	57.837	56.8624	56.4081	63.5207	50.1813	64.9559	59.31	58.5765	63.4073	67.6067	64.2723	60.8521	59.4171	63.8081	61.6266	63.2766	62.7547	55.9173	55.4947	66.9454	60.0603	59.9738	63.5344	47.3597	58.9019	61.2063	50.9258	61.5171	50.4696	61.0243	59.0356	64.5586	52.4841	57.847	53.8352	52.2774
crRNA138	53.9383	65.6957	69.9499	55.3587	60.3137	58.4871	59.6877	62.2694	58.4152	60.5046	56.9118	66.0088	53.0512	59.3978	62.828	58.7507	66.9971	55.6091	61.2402	60.9682	61.3884	70.0692	61.989	73.0633	59.6443	61.9194	66.9795	61.7897	63.908	67.3387	65.109	55.7317	62.334	58.0142	63.6676	60.3519	47.5039	61.714	56.3812	56.025	56.4908	66.0104	62.7042	57.4602	65.1402	61.8069	60.12	56.3694	54.1875
crRNA139	51.0822	66.6749	62.4015	62.5318	63.4602	56.8692	59.3246	62.6384	59.701	59.0467	65.0296	62.884	49.3467	60.0487	64.0397	63.9545	60.1429	51.8556	61.7074	57.1063	54.5756	68.4953	62.024	60.8782	64.4274	64.8229	67.8178	64.9681	68.7638	59.0643	66.246	56.0195	65.3059	60.2449	70.1358	59.5355	51.286	52.6279	62.3447	53.0224	57.1139	52.0549	59.59	52.6453	64.3684	57.6974	63.6838	63.5923	48.6159
crRNA140	52.1473	64.5528	64.2731	71.868	66.3202	57.2462	63.2488	63.7692	67.7236	63.078	59.3658	69.5624	51.0414	61.0875	60.4719	57.5471	63.5393	60.1379	61.3422	63.4674	59.7314	72.6068	68.9908	61.8876	66.7882	73.9997	74.2038	66.6454	67.7351	64.2302	61.6549	55.6133	70.7961	63.9641	65.045	66.8225	54.4888	64.4247	62.3098	58.7928	65.9194	54.5318	58.8602	60.9013	71.0315	46.1082	65.2924	62.8264	58.9503
crRNA141	24.7603	28.0608	31.3639	34.8611	28.791	28.8611	30.8085	30.249	29.8865	32.9736	27.8234	34.4566	24.7335	34.1314	34.8364	32.9783	38.9102	30.1964	33.8274	31.8723	34.6335	36.2031	36.1222	31.8853	33.2314	26.8552	32.6807	33.6368	33.6228	28.1103	30.8376	28.1004	30.0182	27.2102	34.253	20.7569	25.0666	30.65	33.0563	30.7648	35.8654	29.5875	36.0706	37.6205	32.3155	36.1841	35.252	31.82	22.4928
crRNA142	25.177	27.5605	33.7463	26.22	27.3119	28.7216	27.9422	36.282	32.0922	32.1188	30.9071	32.476	25.9541	31.3234	38.5087	31.3554	33.7162	29.0173	32.2651	33.7186	32.8051	34.1693	32.3629	36.3558	29.6275	28.8396	37.0639	30.3229	30.8228	29.1481	39.0504	25.6406	37.228	29.527	34.1101	20.5401	24.1022	31.6291	34.0258	30.6782	30.0929	26.6382	31.8729	29.9113	35.9464	23.7734	37.6642	30.0109	28.6013
crRNA143	25.126	28.023	29.5859	29.4404	30.7338	34.0549	33.0696	34.0524	29.9404	34.1822	31.9353	34.9672	28.5018	29.4086	36.4967	31.4017	35.4703	29.8753	29.9222	31.2268	38.7115	31.4011	31.6675	32.5841	33.0927	28.677	37.6311	31.5917	37.9523	29.8907	38.2746	32.4797	36.2494	28.2069	32.5968	22.6852	28.7285	30.8016	36.5329	32.7911	33.839	33.0805	34.1683	31.1451	37.4098	27.5711	32.4231	35.0418	27.6562
crRNA144	23.7573	25.8958	30.6428	31.3442	31.9714	32.1486	31.8732	34.0424	29.727	32.3315	34.6876	37.2028	28.5659	30.8893	37.3698	37.3165	28.3327	30.1072	31.3465	32.6165	37.4717	33.1933	31.3443	36.757	35.1164	35.3427	32.1978	31.0689	28.4421	30.3282	32.7371	31.8223	33.6031	32.426	32.1619	21.5758	28.8575	37.2328	33.6007	30.1851	33.8259	28.679	34.6642	33.1709	34.8426	27.3001	31.5162	30.7479	24.1637
crRNA145	28.0028	30.8371	30.0682	34.6529	46.1305	32.7178	34.3756	38.0739	34.3818	34.4269	32.0519	34.187	27.7691	31.719	38.2937	38.9908	38.7914	32.269	40.6821	36.2617	32.4556	39.1178	38.3285	43.7774	32.5506	34.8442	35.3604	35.8249	36.5096	27.5323	34.627	32.9245	35.6095	27.9565	36.1735	24.0238	27.0635	42.8966	36.0449	33.7854	39.1487	30.6445	37.0439	31.0777	33.3378	35.3577	38.9092	32.5144	27.7336
crRNA146	24.3968	28.6591	31.3905	32.684	29.1118	32.2017	28.9971	40.5329	29.7609	29.0537	28.3331	36.6023	30.8732	30.8061	36.3727	32.663	39.2433	31.2046	36.3436	34.8906	37.7922	31.5149	33.7045	33.4677	34.6433	29.2089	38.9273	33.7227	40.852	30.5218	35.607	30.8368	33.9396	30.7592	33.0636	22.7996	31.8145	36.1601	35.6467	32.5121	37.6329	27.3513	33.1719	31.3065	38.0459	27.9045	37.0213	32.0234	25.8908
crRNA147	23.9737	27.887	29.0349	30.5671	36.0397	35.3928	34.0311	35.3564	38.4712	34.5994	31.9351	36.9591	29.9132	35.443	29.2024	30.8236	37.0347	34.5231	38.5788	29.7361	36.8737	38.2906	31.1778	38.6918	33.4465	30.9154	33.7384	31.6068	36.9441	35.4997	33.8027	30.8341	36.6778	26.7192	35.9533	21.2915	27.3925	35.6887	35.849	32.6032	34.4096	35.9191	35.2382	32.8133	38.021	29.9322	37.4597	30.5821	26.2487
crRNA148	23.2715	31.0477	33.6649	31.7908	35.2594	29.831	36.2842	35.8822	31.555	38.6531	29.6224	36.8811	27.8839	31.7946	36.227	37.6003	43.9684	38.7985	34.955	39.1841	40.9432	39.6097	30.7695	40.0897	33.9284	35.2885	36.6246	34.4204	33.5233	31.7107	30.2228	31.1744	31.1298	27.9798	34.8913	23.8658	28.7734	34.3582	40.493	33.6499	38.3649	33.1243	31.7453	32.7685	32.151	28.6613	37.0874	34.5866	25.1666
crRNA149	26.377	31.5105	25.6256	32.9721	31.3748	26.5926	36.5513	32.41	31.5675	43.2633	34.5046	36.8724	26.5238	35.6845	32.3253	33.5634	33.3546	32.8008	33.9362	29.8094	36.7514	38.7272	32.7467	42.6386	33.5118	34.7433	37.5175	29.4861	33.0682	29.7746	32.6722	29.7065	38.0498	30.099	34.1583	21.5566	29.6991	33.3082	41.3832	37.5484	33.8469	29.2617	42.4515	30.0773	37.5771	31.2815	34.1039	33.6653	24.6825
crRNA150	66.2023	89.1746	82.3049	97.1198	102.895	90.3337	93.2192	94.8138	91.9731	91.5102	91.143	84.6381	52.1451	73.5595	85.4993	77.0185	79.3014	69.0121	90.3262	90.448	70.5409	80.793	91.4767	88.9606	77.8304	83.3008	101.606	98.4826	94.3756	87.6719	105.594	94.1595	96.47	90.8157	99.6323	91.2482	68.0488	57.4538	74.7278	68.275	70.8964	62.3386	72.6836	79.785	70.5693	57.3975	83.4485	76.7981	78.5745
crRNA151	56.4762	62.313	64.509	59.0261	63.413	55.698	62.7586	65.4333	60.4014	64.5224	60.7303	65.5779	44.1265	57.4356	66.6181	55.4923	57.1039	58.6696	61.3613	60.8606	62.185	70.1713	58.4749	67.8156	60.0394	61.4486	63.829	63.0863	69.6102	60.0906	71.4259	61.7322	68.2379	60.1403	63.2604	60.4361	48.3554	59.1068	61.0312	51.9296	59.1098	55.7643	55.1272	56.5419	63.5205	58.9194	65.0909	57.6894	50.3216
crRNA152	54.0616	63.0811	67.5059	68.5747	68.2591	58.7998	61.59	71.7942	58.5095	62.2237	59.0578	68.8198	49.6759	66.5655	63.1292	58.7724	62.2212	56.1506	65.0943	60.2571	59.2528	65.6512	66.5669	63.9504	57.6771	62.5014	67.3189	64.5206	64.936	61.823	66.3476	61.1678	66.6847	59.3797	64.9855	64.0066	47.0651	58.5236	60.9175	55.752	61.0362	54.7703	58.11	52.9591	65.747	53.9855	65.9676	58.3574	58.0345
crRNA153	56.6103	60.6326	67.6717	62.6782	64.2966	56.9038	76.1445	66.402	55.531	63.147	61.3663	65.9644	52.8677	63.147	67.3839	63.9356	70.5829	59.1722	62.9074	64.9336	59.3229	70.4796	68.3745	71.4749	62.6825	68.6865	69.8223	63.5041	68.6604	60.548	70.2493	63.203	65.5351	61.6242	67.6886	58.5906	52.6382	61.6933	64.3807	57.4446	64.6828	54.2037	63.4532	55.5192	68.898	60.2759	67.3814	62.6167	54.1823
crRNA154	58.5492	65.5048	67.0946	64.3808	66.5965	56.7605	74.8482	57.2278	67.3726	68.1482	63.1056	70.7432	51.4346	62.4021	66.2432	65.7003	69.2653	58.313	64.3593	59.3161	67.1446	76.141	69.6741	66.4671	61.4445	65.3061	66.7969	63.612	73.7758	69.9487	66.7529	60.2299	69.4138	60.7315	66.8128	62.3418	53.7058	62.0526	69.5092	61.6921	64.2566	56.3308	62.4722	54.7361	69.3256	61.0237	68.7847	64.9464	58.1182
crRNA155	62.8835	65.1725	79.9862	73.6117	75.0833	63.9141	68.3769	78.7704	75.6765	82.6267	69.3877	74.5384	51.9308	64.7756	75.0076	65.1508	72.3921	59.6878	68.3313	70.1512	60.2563	68.9097	70.4207	69.6839	72.3555	73.5923	72.7149	69.9427	69.7104	63.4012	76.0624	71.2452	67.3723	67.5378	78.5551	65.9612	51.2167	59.0792	66.431	52.6142	64.5865	56.012	59.7429	62.8429	64.077	62.3396	66.5	71.2739	66.2372
crRNA156	64.734	66.6145	69.3989	67.511	72.0973	59.5793	58.421	66.2593	58.6268	77.528	63.337	64.6318	53.1581	65.0202	64.9933	62.2859	61.1138	58.6171	58.9504	61.1684	63.6741	74.3677	64.3018	60.9562	65.259	71.3478	68.1825	71.102	73.8708	65.4891	61.601	68.35	68.3503	63.8292	69.1838	62.9147	52.3361	71.6949	66.6523	60.265	60.4109	54.1036	61.3335	62.5772	58.8435	61.8483	75.6932	58.9599	55.2754
crRNA157	55.6148	63.1342	61.9174	58.237	61.2425	57.2089	57.3956	64.3724	60.236	61.6326	61.8321	67.7447	46.659	55.5063	66.6752	61.2284	62.889	58.0832	58.2157	60.7998	58.2402	68.9919	63.1989	61.6737	59.1407	60.168	62.6602	65.7866	62.4301	61.7191	70.2419	57.0224	69.7352	58.7374	65.8003	60.9145	48.3891	57.8058	61.2616	53.1539	54.8027	63.3367	51.644	63.1542	59.684	62.9491	67.7458	61.7536	53.372
crRNA158	51.4558	64.5564	60.4578	58.8246	63.2364	58.3285	67.7291	61.6208	56.6157	62.7496	64.2964	59.4232	45.6885	58.9192	61.3498	54.617	63.4647	57.4491	63.8973	57.5937	55.9659	64.5757	59.5799	63.5837	56.6205	59.2182	62.1179	60.0967	60.0182	53.9491	61.4174	63.8283	64.2959	59.2778	66.2023	60.3981	48.679	59.2103	60.8579	56.7851	61.1922	50.4335	57.1841	56.362	60.3209	58.8419	56.8703	58.1415	55.0465
crRNA159	58.8781	63.9956	66.5699	56.2888	62.7731	55.8596	60.9508	62.4195	61.0484	59.6814	63.621	63.0127	48.258	61.6269	66.0635	55.111	72.6639	67.3767	61.3518	58.6172	57.2854	67.367	57.0209	62.8697	66.7761	66.1548	64.8958	66.1096	67.0575	61.8983	63.9412	59.6601	62.4234	57.4541	69.817	60.5316	51.8539	56.7419	67.4718	64.0006	58.3308	53.0912	64.1233	58.9021	63.4132	64.4495	64.6213	58.4714	49.6389
crRNA160	50.2628	59.3779	59.5064	62.1038	60.8761	57.9319	60.2889	59.1278	57.9554	62.5678	61.4154	58.5896	48.4309	59.8349	60.4964	63.1822	62.7854	57.4662	61.7928	59.3452	58.6078	67.4563	58.9672	66.339	57.016	68.7337	65.4946	65.0411	65.5463	62.9366	63.0817	55.5027	60.042	55.9665	60.8737	61.5062	52.9992	57.538	66.7255	51.2848	57.1448	53.8431	54.1539	54.6021	62.5026	58.1974	63.7336	58.9906	51.9733
crRNA161	27.2538	27.4161	28.8265	31.3412	29.6266	27.0632	29.3667	35.0977	29.5302	33.907	31.8546	32.212	24.8881	31.2728	35.4946	29.5823	31.9268	31.8153	33.6408	30.1596	31.6135	35.8166	32.8473	33.6538	26.7042	28.324	33.6017	28.0094	31.5717	27.5826	29.1099	28.8332	29.1471	26.5538	29.8297	22.4277	28.7833	32.2664	31.7186	29.1722	29.9596	29.775	32.5095	31.5081	35.9363	31.1096	33.5159	28.2465	22.0249
crRNA162	43.6503	56.0629	59.0735	64.1919	62.3577	51.0142	58.1728	61.9394	54.9629	61.1281	59.253	60.5358	50.1692	56.7873	68.5781	59.8039	64.0432	56.585	62.9263	60.0197	55.0802	67.4221	59.2522	60.5923	61.2952	63.5732	62.0309	63.6234	65.1291	56.834	68.2679	59.6688	66.3656	60.088	71.355	62.6445	51.8547	61.0484	53.898	53.5461	60.8136	59.3658	56.908	51.9092	60.5792	55.7049	66.0611	57.5892	54.0447
crRNA163	50.9991	60.6927	72.2083	68.5127	66.6013	54.5832	49.8391	65.4662	66.2354	58.1368	62.0159	59.107	50.3329	58.5107	65.7998	57.6642	63.3461	57.6874	62.4409	57.4994	61.2199	66.3232	60.0196	66.6666	61.5938	68.8068	63.709	62.6805	61.3239	62.3129	60.0493	55.2226	63.423	56.5276	63.7177	64.783	50.9034	62.1546	65.3738	54.8617	59.9052	56.4192	55.4087	55.1605	55.1889	58.152	62.2542	54.2851	51.6339
crRNA164	47.4321	63.3678	65.6832	59.5311	56.0374	57.3539	59.2871	61.206	59.871	61.1893	63.0403	67.245	49.7957	57.3961	57.5998	56.2264	57.5275	58.2441	61.3485	58.4728	57.6989	72.1768	58.7112	63.5509	61.7333	57.8497	64.6056	67.2725	64.7076	56.778	65.762	54.9029	69.4216	64.1902	64.033	59.4875	49.9637	65.8783	65.2422	53.6199	59.4346	55.8886	60.6022	57.3296	63.9533	54.6281	61.7	55.9107	53.9548
crRNA165	52.0354	66.7562	62.9546	62.866	56.8965	58.3261	46.7206	60.2033	61.8923	59.8661	59.8021	62.6402	48.0426	59.8908	68.5089	62.0272	66.1031	58.0264	65.902	59.875	60.155	69.006	58.9429	66.7097	62.4413	61.5628	70.6212	64.0661	64.2495	59.1684	65.9176	63.1154	67.7844	63.1901	65.7718	56.441	47.8587	61.096	64.7535	57.2779	61.7307	61.8522	63.8984	56.6994	64.9759	58.9259	59.7918	58.9587	47.6511
crRNA166	47.4604	60.1334	64.0877	55.9822	61.6555	52.9784	56.0969	66.114	55.6616	63.2944	53.6077	66.8612	47.4615	60.5984	71.5654	55.8811	70.3166	49.0261	69.0568	55.0482	57.4405	67.0709	66.2677	65.5008	56.5891	63.7396	67.6988	56.9029	66.4847	62.189	72.6458	55.0099	70.469	63.3105	67.4372	63.4108	50.1204	61.1316	68.3441	58.799	61.8163	53.4826	53.4328	58.6565	60.4842	56.366	64.0756	56.2539	55.742
crRNA167	54.7462	64.7227	78.8233	59.9595	61.186	60.6633	68.4739	68.5186	68.9354	66.5265	70.3817	69.1081	50.1182	65.1989	70.9368	57.7686	67.9443	53.5765	66.4045	67.3583	66.0968	66.5173	75.9638	72.1567	68.1345	71.0245	69.7751	69.0151	68.7226	70.3354	74.2673	63.3185	71.0852	66.7097	68.6545	64.371	56.099	61.6651	76.2897	55.4231	63.4598	55.9573	62.3735	60.4639	62.0656	67.865	70.7352	58.6018	51.4462
crRNA168	53.3636	58.9552	61.1925	69.8718	59.8453	61.7561	59.0224	65.0281	60.7413	67.6642	61.3291	67.2826	49.5492	60.5412	64.1904	58.6328	67.5214	56.7443	66.1625	62.7649	62.3065	69.6308	64.7449	62.9337	59.5192	68.1045	64.134	71.6244	65.1218	68.8057	67.3108	64.089	62.2981	61.8559	65.8831	67.6337	52.234	62.3026	61.8719	55.1164	60.5565	57.4723	65.7397	52.607	64.785	58.2843	68.3889	62.4766	60.0272
crRNA169	50.2491	74.67	63.2663	65.0106	66.2013	57.4317	63.5203	65.1982	59.2079	61.4768	63.2171	66.6115	47.5533	56.5019	67.0478	60.0422	62.3396	59.8187	62.3407	60.3034	60.328	71.2443	61.8689	68.1394	59.0928	67.5209	64.8011	64.616	61.7726	64.8254	63.348	58.7428	61.9736	62.7018	66.2252	61.9079	51.1649	60.768	65.6101	60.1733	67.1576	54.3668	61.4161	55.5838	62.3159	56.4724	67.6844	62.0395	58.5497
crRNA170	36.78	43.9311	49.1634	45.1779	57.304	49.7719	40.5798	50.717	48.6446	52.0174	50.2663	42.9795	45.8068	46.7451	44.9482	49.3149	51.5101	45.9512	42.4424	59.8497	46.9261	63.2604	47.9958	56.1522	46.8417	47.461	51.5161	46.8954	57.7004	45.0319	44.6842	41.9427	52.4329	41.6388	58.5511	41.9173	41.6139	49.4076	54.7614	44.1064	52.7169	49.367	50.4539	56.8521	51.248	46.8032	52.5899	52.7148	42.25
crRNA171	24.1387	27.9579	28.9749	30.6782	28.4561	26.4137	31.4722	33.4086	29.1989	29.8953	32.5185	34.1858	25.7174	31.9853	31.498	28.3071	31.1536	28.6988	30.6507	30.2905	32.7784	37.0157	32.9754	32.7299	29.1212	27.9186	31.4585	29.7886	31.684	29.0694	32.2466	28.3218	29.5966	28.2447	30.2975	21.5184	28.8694	33.4883	31.635	29.1956	32.7033	28.8372	35.4444	29.0563	33.7081	28.4868	33.849	33.1143	24.7587
crRNA172	26.7552	33.7339	29.6919	30.9461	32.8456	28.6952	32.1578	35.405	33.924	30.6598	32.7006	37.1794	28.4516	34.3422	37.7008	31.5695	32.7152	33.6368	36.984	35.4423	33.7723	37.4183	37.2718	34.0463	33.7981	31.8333	31.5214	30.9035	33.2118	32.2938	31.859	29.9624	34.1567	25.5304	35.5652	20.6988	29.2592	30.6254	37.116	31.1488	35.4504	29.2422	39.9582	31.4071	33.7378	29.7699	35.5848	31.8096	27.0961
crRNA173	57.5738	69.9694	66.5406	69.0764	72.1095	60.2699	62.5997	68.2404	71.5173	72.9824	70.9779	72.5051	63.2184	59.506	74.0597	64.9232	71.2629	63.4348	72.775	61.2573	65.4979	67.5126	65.7864	66.2956	63.0519	66.4358	78.9346	68.398	68.6554	64.4156	72.1932	74.725	69.9156	73.1613	67.2035	66.9697	59.6217	67.0127	76.0748	64.1957	71.6249	64.6377	59.7614	60.6721	67.7648	72.933	67.6817	68.2241	69.3141
crRNA174	64.0068	71.3595	82.6157	74.9937	76.9094	61.1367	74.0579	68.1455	67.2985	75.3639	74.7453	76.7886	64.705	62.5363	69.7723	70.7052	72.6055	66.7374	67.296	73.781	68.3931	86.9558	71.0264	73.558	67.2644	66.3501	85.1193	74.0084	73.1044	65.1821	80.1157	71.9835	78.231	68.3423	78.1701	69.3241	56.5388	66.5264	78.3188	69.3387	71.1963	65.6446	67.031	68.5195	72.3298	71.5052	75.259	66.6059	74.8356
crRNA176	48.0371	51.8134	60.4324	53.8781	59.7359	47.554	51.4745	56.6886	48.1662	56.614	51.6339	67.1129	55.5593	55.0845	59.511	59.5386	55.7401	58.3607	54.0336	55.2387	58.6213	55.2892	57.8492	61.5252	51.0727	58.2484	57.2869	58.2752	54.5821	54.7095	55.0096	58.902	56.1121	53.9052	53.8677	54.0198	53.9307	58.1183	67.7107	54.6247	58.3813	53.226	58.7602	56.4472	61.5853	49.9242	66.1835	59.6426	54.9204
[truncated: 135 more columns]

## Sheet: Rnd1_thresholds
	median	stdev	thresh
crRNA1	49.9377	17.0305	101.029
crRNA2	48.9519	13.4837	89.403
crRNA3	47.7509	12.6143	85.5938
crRNA4	49.7196	12.705	87.8346
crRNA5	51.4309	12.7039	89.5425
crRNA6	49.9073	13.2868	89.7676
crRNA7	49.7589	13.1402	89.1796
crRNA8	48.6911	14.5104	92.2225
crRNA9	48.752	14.6357	92.6592
crRNA10	49.7455	12.8181	88.1998
crRNA11	50.7812	15.7265	97.9606
crRNA12	51.2583	13.5559	91.926
crRNA13	48.7234	18.5305	104.315
crRNA14	51.1872	19.0555	108.354
crRNA15	46.619	12.3938	83.8005
crRNA16	48.5611	14.6814	92.6055
crRNA17	49.2761	15.1723	94.793
crRNA18	49.0764	13.5751	89.8016
crRNA19	50.7971	15.4293	97.0848
crRNA20	49.3128	18.5529	104.971
crRNA21	50.5511	17.2154	102.197
crRNA22	50.3459	16.0593	98.5238
crRNA23	49.4794	17.4109	101.712
crRNA24	44.9131	12.6041	82.7254
crRNA25	42.681	30.2728	133.499
crRNA26	40.9509	11.5309	75.5435
crRNA27	41.7359	16.7826	92.0837
crRNA28	42.5735	16.0807	90.8156
crRNA29	42.9188	12.908	81.6427
crRNA30	44.1633	14.0272	86.2448
crRNA31	43.4523	12.5175	81.0048
crRNA32	45.2172	15.9064	92.9364
crRNA33	44.8589	20.0827	105.107
crRNA34	44.6819	17.5199	97.2416
crRNA35	46.8491	31.129	140.236
crRNA36	45.4161	19.019	102.473
crRNA37	44.0829	22.7048	112.197
crRNA38	36.9336	14.1593	79.4114
crRNA39	39.8663	10.8475	72.4088
crRNA40	42.9954	15.4737	89.4164
crRNA41	43.7512	16.6093	93.5792
crRNA42	43.2719	11.8192	78.7294
crRNA43	44.9977	14.4439	88.3293
crRNA44	44.2656	14.2633	87.0556
crRNA45	35.3401	20.4511	96.6933
crRNA46	36.481	13.0997	75.7801
crRNA47	36.8349	11.8103	72.2656
crRNA48	37.2677	14.6068	81.0881
crRNA49	35.6174	14.5525	79.275
crRNA50	30.4098	9.29597	58.2978
crRNA51	27.6903	13.3977	67.8835
crRNA52	33.4839	17.8955	87.1703
crRNA53	36.2014	31.5845	130.955
crRNA54	35.975	19.314	93.917
crRNA55	34.2574	17.322	86.2234
crRNA56	36.2066	9.98589	66.1643
crRNA57	35.7226	16	83.7225
crRNA58	36.8946	10.9146	69.6384
crRNA59	35.5747	14.6271	79.4561
crRNA60	36.2237	15.9708	84.136
crRNA61	36.5632	44.4121	169.8
crRNA62	33.7323	20.6428	95.6608
crRNA63	33.0426	11.8916	68.7174
crRNA64	37.5935	18.1089	91.9202
crRNA65	36.6732	21.0309	99.766
crRNA66	36.1672	15.3404	82.1885
crRNA67	34.4775	12.3941	71.6599
crRNA68	35.9426	12.8429	74.4713
crRNA69	37.4824	14.8806	82.1242
crRNA70	37.4325	17.7823	90.7795
crRNA71	37.389	16.916	88.137
crRNA72	37.2204	19.2523	94.9772
crRNA73	40.8418	15.3674	86.9441
crRNA74	34.6164	21.6409	99.5391
crRNA75	37.1704	38.4971	152.662
crRNA76	37.1666	30.8602	129.747
crRNA77	36.4218	13.7548	77.6862
crRNA78	37.1314	16.5981	86.9255
crRNA79	31.1212	14.8281	75.6055
crRNA80	37.2001	15.3476	83.2431
crRNA81	37.0738	15.1132	82.4134
crRNA82	39.0733	14.2432	81.8028
crRNA83	38.5944	17.6556	91.5611
crRNA84	35.7921	13.4921	76.2684
crRNA85	38.7352	17.8041	92.1475
crRNA86	36.8232	11.9314	72.6175
crRNA87	36.2867	17.6707	89.2988
crRNA88	36.8828	15.0388	81.9992
crRNA89	36.4233	20.7969	98.8141
crRNA90	37.0613	11.7782	72.396
crRNA91	19.2584	16.1	67.5585
crRNA92	19.5152	19.9909	79.4879
crRNA93	18.3403	7.30583	40.2577
crRNA94	18.5883	16.6238	68.4596
crRNA95	17.9485	12.9994	56.9468
crRNA96	18.727	9.06847	45.9325
crRNA97	18.2247	13.1812	57.7682
crRNA98	19.5755	17.2813	71.4194
crRNA99	18.9881	11.7485	54.2335
crRNA100	19.7932	10.0518	49.9486
crRNA101	18.9882	17.8445	72.5216
crRNA102	19.1312	15.1304	64.5224
crRNA103	16.4467	12.0617	52.6317
crRNA104	18.7589	8.82372	45.2301
crRNA105	18.6278	25.618	95.4817
crRNA106	18.5909	8.97188	45.5065
crRNA107	18.5949	21.5452	83.2304
crRNA108	19.0181	12.9806	57.9599
crRNA109	18.3369	9.41448	46.5803
crRNA110	18.8927	15.1189	64.2493
crRNA111	32.2083	17.3519	84.2639
crRNA112	32.252	22.0889	98.5186
crRNA113	32.309	18.9543	89.1719
crRNA114	32.5617	14.795	76.9468
crRNA115	33.1563	13.9021	74.8628
crRNA116	31.5727	10.9227	64.3406
crRNA117	33.0146	10.7502	65.2652
crRNA118	33.4024	17.5343	86.0054
crRNA119	28.8464	14.2837	71.6975
crRNA120	33.118	11.2126	66.7559
crRNA121	32.0311	15.8515	79.5856
crRNA122	31.8429	23.0095	100.871
crRNA123	32.3311	15.8465	79.8706
crRNA124	33.111	13.6961	74.1994
crRNA125	33.0321	19.0801	90.2724
crRNA126	30.8855	19.3951	89.0708
crRNA127	32.5708	12.6473	70.5126
crRNA128	29.1101	12.5369	66.7207
crRNA129	32.145	13.1798	71.6844
crRNA130	31.9567	20.6692	93.9642
crRNA131	18.4532	14.5066	61.9729
crRNA132	18.9747	14.6591	62.952
crRNA133	18.8354	16.2948	67.7197
crRNA134	18.5933	23.7478	89.8368
crRNA135	18.7606	17.8222	72.2273
crRNA136	19.2058	32.7068	117.326
crRNA137	19.1236	13.894	60.8056
crRNA138	17.5108	21.6911	82.584
crRNA139	18.3844	15.8741	66.0068
crRNA140	17.4913	20.0567	77.6615
crRNA141	18.114	22.2607	84.8962
crRNA142	18.0841	24.7594	92.3624
crRNA143	18.0662	14.1652	60.5616
crRNA144	18.1112	12.1724	54.6282
crRNA145	18.6748	19.7632	77.9646
crRNA146	17.9339	14.5529	61.5927
crRNA147	18.1088	15.0475	63.2513
crRNA148	18.3653	15.5383	64.9801
crRNA149	18.2982	28.2054	102.914
crRNA150	19.9491	16.168	68.453
crRNA151	18.1134	8.00217	42.1199
crRNA152	17.6471	15.8584	65.2223
crRNA153	17.7813	12.0858	54.0386
crRNA154	17.5145	35.5607	124.197
crRNA155	19.2668	13.9011	60.9702
crRNA156	18.6765	7.94721	42.5181
crRNA157	18.3191	10.9926	51.2969
crRNA158	17.9388	12.7436	56.1697
crRNA159	18.5548	13.6768	59.5851
crRNA160	18.293	12.5163	55.8418
crRNA161	17.7338	34.7198	121.893
crRNA162	17.4558	14.445	60.7907
crRNA163	18.0266	15.6376	64.9392
crRNA164	18.1514	12.8769	56.7821
crRNA165	17.553	11.8743	53.176
crRNA166	18.0553	20.5742	79.778
crRNA167	19.5207	11.7057	54.638
crRNA168	18.1186	12.4061	55.337
crRNA169	17.5321	16.6695	67.5408
crRNA170	49.4528	17.4222	101.72
crRNA171	43.0014	12.1257	79.3784
crRNA172	34.64	10.2075	65.2625
crRNA173	18.0366	9.84186	47.5621
crRNA174	29.1515	10.7108	61.2838
crRNA175	18.2165	16.34	67.2365
crRNA176	16.6917	11.1675	50.1942

## Sheet: Rnd2_thresholds
	median	stdev	thresh
crRNA1	70.6105	17.8945	124.294
crRNA2	77.0559	33.3986	177.252
crRNA3	58.5254	14.5316	102.12
crRNA4	62.5271	16.8054	112.943
crRNA5	68.722	21.2279	132.406
crRNA6	67.7862	22.1777	134.319
crRNA7	69.1566	19.8974	128.849
crRNA8	68.4721	16.0072	116.494
crRNA9	70.0481	20.6898	132.117
crRNA10	71.1543	21.4832	135.604
crRNA11	72.0732	20.2022	132.68
crRNA12	29.4089	11.7094	64.5371
crRNA13	72.2724	22.1899	138.842
crRNA14	75.53	25.1892	151.098
crRNA15	73.7467	16.4775	123.179
crRNA16	71.6109	17.8909	125.284
crRNA17	72.597	22.6051	140.412
crRNA18	69.6698	18.3884	124.835
crRNA19	70.7877	23.1784	140.323
crRNA20	71.8244	23.8018	143.23
crRNA21	71.9061	22.4494	139.254
crRNA22	70.3217	21.3846	134.476
crRNA23	77.0914	29.2851	164.947
crRNA24	71.0583	17.2174	122.71
crRNA25	71.1723	38.5295	186.761
crRNA26	73.57	19.2181	131.224
crRNA27	72.6908	16.682	122.737
crRNA28	73.068	23.3631	143.157
crRNA29	74.17	20.4827	135.618
crRNA30	31.333	36.3317	140.328
crRNA31	73.0445	17.9675	126.947
crRNA32	77.7008	22.9382	146.515
crRNA33	75.1626	24.4194	148.421
crRNA34	72.6784	25.3786	148.814
crRNA35	48.7474	26.0455	126.884
crRNA36	71.413	19.3683	129.518
crRNA37	72.7491	17.0984	124.044
crRNA38	29.6503	10.4129	60.8888
crRNA39	76.5662	16.9546	127.43
crRNA40	72.698	25.1662	148.197
crRNA41	70.815	22.4037	138.026
crRNA42	69.1171	15.2272	114.799
crRNA43	71.2896	19.4964	129.779
crRNA44	72.6619	17.6605	125.644
crRNA45	74.82	28.4798	160.26
crRNA46	69.768	17.2069	121.389
crRNA47	29.256	11.908	64.9799
crRNA48	32.1148	28.7454	118.351
crRNA49	70.9802	22.6239	138.852
crRNA50	62.3618	16.0308	110.454
crRNA51	72.2079	37.7929	185.587
crRNA52	73.2096	20.7427	135.438
crRNA53	74.6186	22.1596	141.097
crRNA54	73.0948	21.5135	137.635
crRNA55	74.3134	23.1667	143.814
crRNA56	69.587	25.9439	147.419
crRNA57	62.4772	23.2511	132.23
crRNA58	69.5061	20.8291	131.993
crRNA59	60.88	17.428	113.164
crRNA60	60.6298	22.5394	128.248
crRNA61	49.9125	28.5518	135.568
crRNA62	47.4345	21.0251	110.51
crRNA63	46.8758	21.9585	112.751
crRNA64	47.3253	25.0079	122.349
crRNA65	47.8298	27.399	130.027
crRNA66	49.1714	31.0965	142.461
crRNA67	57.4587	17.0273	108.541
crRNA68	48.2321	27.0372	129.344
crRNA69	0	0	0
crRNA70	47.4505	28.8591	134.028
crRNA71	47.7248	21.6264	112.604
crRNA72	60.2008	21.2493	123.949
crRNA73	47.2894	24.7843	121.642
crRNA74	47.3909	28.7214	133.555
crRNA75	62.0989	17.5795	114.837
crRNA76	48.9925	23.1392	118.41
crRNA77	50.671	29.2429	138.4
crRNA78	0	0	0
crRNA79	63.2836	23.3469	133.324
crRNA80	62.9347	20.4738	124.356
crRNA81	32.9772	28.6478	118.921
crRNA82	36.5121	21.1333	99.9121
crRNA83	67.5461	15.8714	115.16
crRNA84	64.7265	26.319	143.683
crRNA85	36.8221	20.6862	98.8808
crRNA86	64.058	19.8688	123.664
crRNA87	48.2021	13.609	89.0292
crRNA88	64.6995	21.9089	130.426
crRNA89	65.9575	23.8861	137.616
crRNA90	62.8914	24.8621	137.478
crRNA91	62.447	14.3472	105.488
crRNA92	63.6259	25.3916	139.801
crRNA93	62.6036	20.5163	124.153
crRNA94	64.671	19.3979	122.865
crRNA95	64.4856	19.8918	124.161
crRNA96	70.409	24.9349	145.214
crRNA97	64.6052	23.7103	135.736
crRNA98	68.8097	23.268	138.614
crRNA99	53.0405	20.7177	115.194
crRNA100	53.1397	21.1088	116.466
crRNA101	54.2525	20.5015	115.757
crRNA102	53.3439	22.5377	120.957
crRNA103	54.6864	20.9822	117.633
crRNA104	54.6215	14.3938	97.8029
crRNA105	56.4493	38.511	171.982
crRNA106	53.1727	13.2508	92.9252
crRNA107	55.0458	26.0488	133.192
crRNA108	53.8471	21.7587	119.123
crRNA109	57.6298	31.6205	152.491
crRNA110	54.9568	18.911	111.69
crRNA111	54.0666	27.5662	136.765
crRNA112	53.396	16.8469	103.937
crRNA113	53.1423	20.0798	113.382
crRNA114	54.8036	20.6013	116.608
crRNA115	28.583	12.6288	66.4692
crRNA116	28.0138	10.6073	59.8358
crRNA117	28.8667	13.8896	70.5356
crRNA118	28.8257	23.3265	98.8053
crRNA119	27.4379	13.1803	66.9789
crRNA120	28.4453	26.3805	107.587
crRNA121	29.5173	16.7515	79.7717
crRNA122	28.5491	21.8105	93.9806
crRNA123	29.7319	15.7279	76.9157
crRNA124	29.1352	12.0209	65.198
crRNA125	29.302	9.29883	57.1985
crRNA126	53.7632	20.4853	115.219
crRNA127	55.0572	15.5594	101.735
crRNA128	53.5801	18.7567	109.85
crRNA129	54.1938	18.2961	109.082
crRNA130	55.315	23.8543	126.878
crRNA131	55.1909	19.7851	114.546
crRNA132	55.8609	22.7133	124.001
crRNA133	55.7299	23.6282	126.615
crRNA134	55.5005	17.3197	107.46
crRNA135	59.3443	15.2817	105.189
crRNA136	29.1028	15.0472	74.2444
crRNA137	60.21	17.4681	112.614
crRNA138	61.0665	19.3921	119.243
crRNA139	60.9861	20.5486	122.632
crRNA140	64.1222	24.0549	136.287
crRNA141	31.4342	17.3435	83.4648
crRNA142	30.5794	27.2705	112.391
crRNA143	32.3747	38.434	147.677
crRNA144	31.6247	22.2638	98.4161
crRNA145	33.8437	29.7736	123.164
crRNA146	32.8117	28.1167	117.162
crRNA147	33.0549	25.4467	109.395
crRNA148	33.1418	32.3909	130.315
crRNA149	32.7122	35.388	138.876
crRNA150	83.9353	22.1772	150.467
crRNA151	61.6601	17.2276	113.343
crRNA152	62.1854	17.3066	114.105
crRNA153	64.2437	17.1827	115.792
crRNA154	64.0455	22.6659	132.043
crRNA155	69.334	22.0627	135.522
crRNA156	66.5345	16.1759	115.062
crRNA157	62.5383	21.1101	125.868
crRNA158	59.9234	21.0536	123.084
crRNA159	62.3854	20.4983	123.88
crRNA160	60.6701	16.8296	111.159
crRNA161	30.7664	23.6263	101.645
crRNA162	60.0755	18.9182	116.83
crRNA163	60.7698	21.8452	126.305
crRNA164	61.1757	16.5695	110.884
crRNA165	60.8246	13.935	102.63
crRNA166	61.8163	21.4022	126.023
crRNA167	65.7679	22.2964	132.657
crRNA168	63.3285	20.9493	126.176
crRNA169	63.3142	22.7392	131.532
crRNA170	47.6575	20.2819	108.503
crRNA171	30.1398	13.2419	69.8655
crRNA172	32.364	24.0247	104.438
crRNA173	67.9687	23.4343	138.271
crRNA174	71.7225	15.3076	117.645
crRNA176	55.0361	20.0278	115.119

## Sheet: Rnd1_thresholded
	Target1	Target2	Target3	Target4	Target5	Target6	Target7	Target8	Target9	Target10	Target11	Target12	Target13	Target14	Target15	Target16	Target17	Target18	Target19	Target20	Target21	Target22	Target23	Target24	Target25	Target26	Target27	Target28	Target29	Target30	Target31	Target32	Target33	Target34	Target35	Target36	Target37	Target38	Target39	Target40	Target41	Target42	Target43	Target44	Target45	Target46	Target47	Target48	Target49
crRNA1	318.145	0	0	0	0	0	0	0	0	0	0	0	0	0	0	0	0	0	0	0	0	0	0	0	0	0	0	0	0	0	0	0	0	0	0	0	0	0	0	0	0	0	0	0	0	0	0	0	0
crRNA2	0	356.718	0	0	0	0	0	0	0	0	0	0	0	0	0	0	0	0	0	0	0	0	0	0	0	0	0	0	0	0	0	0	0	0	0	0	0	0	0	0	0	0	0	0	0	0	0	0	0
crRNA3	0	0	321.921	0	0	0	0	0	0	0	0	0	0	0	0	0	0	0	0	0	0	0	0	0	0	0	0	0	0	0	0	0	0	0	0	0	0	0	0	0	0	0	0	0	0	0	0	0	0
crRNA4	0	0	0	364.046	0	0	0	0	0	0	0	0	0	0	0	0	0	0	0	0	0	0	0	0	0	0	0	0	0	0	0	0	0	0	0	0	0	0	0	0	0	0	0	0	0	0	0	0	0
crRNA5	0	0	0	0	304.887	0	0	0	0	0	0	0	0	0	0	0	0	0	0	0	0	0	0	0	0	0	0	0	0	0	0	0	0	0	0	0	0	0	0	0	0	0	0	0	0	0	0	0	0
crRNA6	0	0	0	0	0	335.316	0	0	0	0	0	0	0	0	0	0	0	0	0	0	0	0	0	0	0	0	0	0	0	0	0	0	0	0	0	0	0	0	0	0	0	0	0	0	0	0	0	0	0
crRNA7	0	0	0	0	0	0	0	0	0	0	0	0	0	0	0	0	0	0	0	0	0	0	0	0	0	0	0	0	0	0	0	0	0	0	0	0	0	0	0	0	0	0	0	0	0	0	0	0	0
crRNA8	0	0	0	0	0	0	0	323.768	0	0	0	0	0	0	0	0	0	0	0	0	0	0	0	0	0	0	0	0	0	0	0	0	0	0	0	0	0	0	0	0	0	0	0	0	0	0	0	0	0
crRNA9	0	0	0	0	0	0	0	0	382.486	0	0	0	0	0	0	0	0	0	0	0	0	0	0	0	0	0	0	0	0	0	0	0	0	0	0	0	0	0	0	0	0	0	0	0	0	0	0	0	0
crRNA10	0	0	0	0	0	0	0	0	0	375.247	0	0	0	0	0	0	0	0	0	0	0	0	0	0	0	0	0	0	0	0	0	0	0	0	0	0	0	0	0	0	0	0	0	0	0	0	0	0	0
crRNA11	0	0	0	0	0	0	0	0	0	0	319.942	0	0	0	0	0	0	0	0	0	0	0	0	0	0	0	0	0	0	0	0	0	0	0	0	0	0	0	0	0	0	0	0	0	0	0	0	0	0
crRNA12	0	0	0	0	0	0	0	0	0	0	0	119.311	0	0	0	0	0	0	0	0	0	0	0	0	0	0	0	0	0	0	0	0	0	0	0	0	0	0	0	0	0	0	0	0	0	0	0	0	0
crRNA13	0	0	0	0	0	0	0	0	0	0	0	0	307.423	0	0	0	0	0	0	0	0	0	0	0	0	0	0	0	0	0	0	0	0	0	0	0	0	0	0	0	0	0	0	0	0	0	0	0	0
crRNA14	0	0	0	0	0	0	0	0	0	0	0	0	0	328.178	46.1574	0	0	0	0	0	0	0	0	0	0	0	0	0	0	0	0	0	0	0	0	0	0	0	0	0	0	0	0	0	0	0	0	0	0
crRNA15	0	0	0	0	0	0	0	0	0	0	0	0	0	0	335.715	0	0	0	0	0	0	0	0	0	0	0	0	0	0	0	0	0	0	0	0	0	0	0	0	0	0	0	0	0	0	0	0	0	0
crRNA16	0	0	0	0	0	0	0	0	0	0	0	0	0	0	0	343.281	0	0	0	0	0	0	0	0	0	0	0	0	0	0	0	0	0	0	0	0	0	0	0	0	0	0	0	0	0	0	0	0	0
crRNA17	0	0	0	0	0	0	0	0	0	0	0	0	0	0	0	0	318.983	0	0	0	0	0	0	0	0	0	0	0	0	0	0	0	0	0	0	0	0	0	0	0	0	0	0	0	0	0	0	0	0
crRNA18	0	0	0	0	0	0	0	0	0	0	0	0	0	0	0	0	0	301.444	0	0	0	0	0	0	0	0	0	0	0	0	0	0	0	0	0	0	0	0	0	0	0	0	0	0	0	0	0	0	0
crRNA19	0	0	0	0	0	0	0	0	0	0	0	0	0	0	0	0	0	0	336.576	0	0	0	0	0	0	0	0	0	0	0	0	0	0	0	0	0	0	0	0	0	0	0	0	0	0	0	0	0	0
crRNA20	0	0	0	0	0	0	0	0	0	0	0	0	0	0	0	0	0	0	0	297.697	0	0	0	0	0	0	0	0	0	0	0	0	0	0	0	0	0	0	0	0	0	0	0	0	0	0	0	0	0
crRNA21	0	0	0	0	0	0	0	0	0	0	0	0	0	0	0	0	0	0	0	0	370.474	0	0	0	0	0	0	0	0	0	0	0	0	0	0	0	0	0	0	0	0	0	0	0	0	0	0	0	0
crRNA22	0	0	0	0	0	0	0	0	0	0	0	0	0	0	0	0	0	0	0	0	0	399.209	0	0	0	0	0	0	0	0	0	0	0	0	0	0	0	0	0	0	0	0	0	0	0	0	0	0	0
crRNA23	0	0	0	0	0	0	0	0	0	0	0	0	0	0	0	0	0	0	0	0	0	0	332.764	0	15.4408	0	0	0	0	0	0	0	0	0	0	0	0	0	0	0	0	0	0	0	0	0	0	0	0
crRNA24	0	0	0	0	0	0	0	0	0	0	0	0	0	0	0	0	0	0	0	0	0	0	0	408.376	0	0	0	0	0	0	0	0	0	0	0	0	0	0	0	0	0	0	0	0	0	0	0	0	0
crRNA25	0	0	0	0	0	0	0	0	0	0	0	0	0	0	0	0	0	0	0	0	0	0	0	0	285.444	256.24	0	0	0	0	0	0	0	0	0	0	0	0	0	0	0	0	0	0	0	0	0	0	0
crRNA26	0	0	0	0	0	0	0	0	0	0	0	0	0	0	0	0	0	0	0	0	0	0	0	0	0	311.882	0	0	0	0	0	0	0	0	0	0	0	0	0	0	0	0	0	0	0	0	0	0	0
crRNA27	0	0	0	0	0	0	0	0	0	0	0	0	0	0	0	0	0	0	0	0	0	0	0	0	0	0	314.22	0	0	0	0	0	0	0	0	0	0	0	0	0	0	0	0	0	0	0	0	0	0
crRNA28	0	0	0	0	0	0	0	0	0	0	0	0	0	0	0	0	0	0	0	0	0	0	0	0	0	0	0	342.114	0	0	0	0	0	0	0	0	0	0	0	0	0	0	0	0	0	0	0	0	0
crRNA29	0	0	0	0	0	0	0	0	0	0	0	0	0	0	0	0	0	0	0	0	0	0	0	0	0	0	0	0	367.13	0	0	0	0	0	0	0	0	0	0	0	0	0	0	0	0	0	0	0	0
crRNA30	0	0	0	0	0	0	0	0	0	0	0	0	0	0	0	0	0	0	0	0	0	0	0	0	0	0	0	0	0	357.001	0	0	0	0	0	0	0	0	0	0	0	0	0	0	0	0	0	0	0
crRNA31	0	0	0	0	0	0	0	0	0	0	0	0	0	0	0	0	0	0	0	0	0	0	0	0	0	0	0	0	0	0	322.545	0	0	0	0	0	0	0	0	0	0	0	0	0	0	0	0	0	0
crRNA32	0	0	0	0	0	0	0	0	0	0	0	0	0	0	0	0	0	0	0	0	0	0	0	0	0	0	0	0	0	0	0	329.093	0	0	0	0	0	0	0	0	0	0	0	0	0	0	0	0	0
crRNA33	0	0	0	0	0	0	0	0	0	0	0	0	0	0	0	0	0	0	0	0	0	0	0	0	0	0	0	0	0	0	0	0	340.141	0	0	0	0	0	0	0	0	0	0	0.922535	0	0	0	0	0
crRNA34	0	0	0	0	0	0	0	0	0	0	0	0	0	0	0	0	0	0	0	0	0	0	0	0	0	0	0	0	0	0	0	0	0	330.547	0	0	0	0	0	0	0	0	0	0	0	0	0	0	0
crRNA35	0	0	0	0	0	0	0	0	0	0	0	0	0	0	0	0	0	0	0	0	0	0	0	0	0	0	0	0	0	0	0	0	0	0	312.349	0	0	0	0	0	0	0	0	0	0	0	0	0	0
crRNA36	0	0	0	0	0	0	0	0	0	0	0	0	0	0	0	0	0	0	0	0	0	0	0	0	0	0	0	0	0	0	0	0	0	0	0	265.791	0	0	0	0	0	0	0	0	0	0	0	0	0
crRNA37	0	0	0	0	0	0	0	0	0	0	0	0	0	0	0	0	0	0	0	0	0	0	0	0	0	0	0	0	0	0	0	0	0	0	0	0	290.05	0	0	0	0	0	0	0	0	0	0	0	0
crRNA38	0	0	0	0	0	0	0	0	0	0	0	0	0	0	0	0	0	0	0	0	0	0	0	0	0	0	0	0	0	0	0	0	0	0	0	0	0	0	0	0	0	0	0	0	0	0	0	0	0
crRNA39	0	0	0	0	0	0	0	0	0	0	0	0	0	0	0	0	0	0	0	0	0	0	0	0	0	0	0	0	0	0	0	0	0	0	0	0	0	0	121.366	0	0	0	0	0	0	0	0	0	0
crRNA40	0	0	0	0	0	0	0	0	0	0	0	0	0	0	0	0	0	0	0	0	0	0	0	0	0	0	0	0	0	0	0	0	0	0	0	0	0	0	0	342.202	0	0	0	0	0	0	0	0	0
crRNA41	0	0	0	0	0	0	0	0	0	0	0	0	0	0	0	0	0	0	0	0	0	0	0	0	0	0	0	0	0	0	0	0	0	0	0	0	0	0	0	0	377.268	0	0	0	0	0	0	0	0
crRNA42	0	0	0	0	0	0	0	0	0	0	0	0	0	0	0	0	0	0	0	0	0	0	0	0	0	0	0	0	0	0	0	0	0	0	0	0	0	0	0	0	0	52.3096	0	0	0	0	0	0	0
crRNA43	0	0	0	0	0	0	0	0	0	0	0	0	0	0	0	0	0	0	0	0	0	0	0	0	0	0	0	0	0	0	0	0	0	0	0	0	0	0	0	0	0	0	319.792	0	0	0	0	0	0
crRNA44	0	0	0	0	0	0	0	0	0	0	0	0	0	0	0	0	0	0	0	0	0	0	0	0	0	0	0	0	0	0	0	0	0	0	0	0	0	0	0	0	0	0	0	361.479	0	0	0	0	0
crRNA45	0	0	0	0	0	0	0	0	0	0	0	0	0	0	0	0	0	0	0	0	0	0	0	0	0	0	0	0	0	0	0	0	0	0	0	0	0	0	0	0	0	0	0	0	285.316	0	0	0	0
crRNA46	0	0	0	0	0	0	0	0	0	0	0	0	0	0	0	0	0	0	0	0	0	0	0	0	0	0	0	0	0	0	0	0	0	0	0	0	0	0	0	0	0	0	0	0	0	358.41	0	0	0
crRNA47	0	0	0	0	0	0	0	0	0	0	0	0	0	0	0	0	0	0	0	0	0	0	0	0	0	0	0	0	0	0	0	0	0	0	0	0	0	0	0	0	0	0	0	0	0	0	0	0	0
crRNA48	0	0	0	0	0	0	0	0	0	0	0	0	0	0	0	0	0	0	0	0	0	0	0	0	0	0	0	0	0	0	0	0	0	0	0	0	0	0	0	0	0	0	0	0	0	0	0	0	0
crRNA49	0	0	0	0	0	0	0	0	0	0	0	0	0	0	0	0	0	0	0	0	0	0	0	0	0	0	0	0	0	0	0	0	0	0	0	0	0	0	0	0	0	0	0	0	0	0	0	0	292.915
crRNA50	0	0	0	0	0	0	0	0	0	0	0	0	0	0	0	0	0	0	0	0	0	0	0	0	0	0	0	0	0	0	0	0	0	0	0	0	0	0	0	0	0	0	0	0	0	0	0	0	0
crRNA51	0	0	0	0	0	0	0	0	0	0	0	0	0	0	0	0	0	0	0	0	0	0	0	0	0	0	0	0	0	0	0	0	0	0	0	0	0	0	0	0	0	0	0	0	0	0	0	0	0
crRNA52	0	0	0	0	0	0	0	0	0	0	0	0	0	0	0	0	0	0	0	0	0	0	0	0	0	0	0	0	0	0	0	0	0	0	0	0	0	0	0	0	0	0	0	0	0	0	0	0	0
crRNA53	0	0	0	0	0	0	0	0	0	0	0	0	0	0	0	0	0	0	0	0	0	0	0	0	0	0	0	0	0	0	0	0	0	0	0	0	0	0	0	0	0	0	0	0	0	0	0	0	0
crRNA54	0	0	0	0	0	0	0	0	0	0	0	0	0	0	0	0	0	0	0	0	0	0	0	0	0	0	0	0	0	0	0	0	0	0	0	0	0	0	0	0	0	0	0	0	0	0	0	0	0
crRNA55	0	0	0	0	0	0	0	0	0	0	0	0	0	0	0	0	0	0	0	0	0	0	0	0	0	0	0	0	0	0	0	0	0	0	0	0	0	0	0	0	0	0	0	0	0	0	0	0	0
crRNA56	0	0	0	0	0	0	0	0	0	0	0	0	0	0	0	0	0	0	0	0	0	0	0	0	0	0	0	0	0	0	0	0	0	0	0	0	0	0	0	0	0	0	0	0	0	0	0	0	0
crRNA57	0	0	0	0	0	0	0	0	0	0	0	0	0	0	0	0	0	0	0	0	0	0	0	0	0	0	0	0	0	0	0	0	0	0	0	0	0	0	0	0	0	0	0	0	0	0	0	0	0
crRNA58	0	0	0	0	0	0	0	0	0	0	0	0	0	0	0	0	0	0	0	0	0	0	0	0	0	0	0	0	0	0	0	0	0	0	0	0	0	0	0	0	0	0	0	0	0	0	0	0	0
crRNA59	0	0	0	0	0	0	0	0	0	0	0	0	0	0	0	0	0	0	0	0	0	0	0	0	0	0	0	0	0	0	0	0	0	0	0	0	0	0	0	0	0	0	0	0	0	0	0	0	0
crRNA60	0	0	0	0	0	0	0	0	0	0	0	0	0	0	0	0	0	0	0	0	0	0	0	0	0	0	0	0	0	0	0	0	0	0	0	0	0	0	0	0	0	0	0	0	0	0	0	0	0
crRNA61	0	0	0	0	0	0	0	0	0	0	0	0	0	0	0	0	0	0	0	0	0	0	0	0	0	0	0	0	0	0	0	0	0	0	0	0	0	0	0	0	0	0	0	0	0	0	0	0	0
crRNA62	0	0	0	0	0	0	0	0	0	0	0	0	0	0	0	0	0	0	0	0	0	0	0	0	0	0	0	0	0	0	0	0	0	0	0	0	0	0	0	0	0	0	0	0	0	0	0	0	0
crRNA63	0	0	0	0	0	0	0	0	0	0	0	0	0	0	0	0	0	0	0	0	0	0	0	0	0	0	0	0	0	0	0	0	0	0	0	0	0	0	0	0	0	0	0	0	0	0	0	0	0
crRNA64	0	0	0	0	0	0	0	0	0	0	0	0	0	0	0	0	0	0	0	0	0	0	0	0	0	0	0	0	0	0	0	0	0	0	0	0	0	0	0	0	0	0	0	0	0	0	0	0	0
crRNA65	0	0	0	0	0	0	0	0	0	0	0	0	0	0	0	0	0	0	0	0	0	0	0	0	0	0	0	0	0	0	0	0	0	0	0	0	0	0	0	0	0	0	0	0	0	0	0	0	0
crRNA66	0	0	0	0	0	0	0	0	0	0	0	0	0	0	0	0	0	0	0	0	0	0	0	0	0	0	0	0	0	0	0	0	0	0	0	0	0	0	0	0	0	0	0	0	0	0	0	0	0
crRNA67	0	0	0	0	0	0	0	0	0	0	0	0	0	0	0	0	0	0	0	0	0	0	0	0	0	0	0	0	0	0	0	0	0	0	0	0	0	0	0	0	0	0	0	0	0	0	0	0	0
crRNA68	0	0	0	0	0	0	0	0	0	0	0	0	0	0	0	0	0	0	0	0	0	0	0	0	0	0	0	0	0	0	0	0	0	0	0	0	0	0	0	0	0	0	0	0	0	0	0	0	0
crRNA69	0	0	0	0	0	0	0	0	0	0	0	0	0	0	0	0	0	0	0	0	0	0	0	0	0	0	0	0	0	0	0	0	0	0	0	0	0	0	0	0	0	0	0	0	0	0	0	0	0
crRNA70	0	0	0	0	0	0	0	0	0	0	0	0	0	0	0	0	0	0	0	0	0	0	0	0	0	0	0	0	0	0	0	0	0	0	0	0	0	0	0	0	0	0	0	0	0	0	0	0	0
crRNA71	0	0	0	0	0	0	0	0	0	0	0	0	0	0	0	0	0	0	0	0	0	0	0	0	0	0	0	0	0	0	0	0	0	0	0	0	0	0	0	0	0	0	0	0	0	0	0	0	0
crRNA72	0	0	0	0	0	0	0	0	0	0	0	0	0	0	0	0	0	0	0	0	0	0	0	0	0	0	0	0	0	0	0	0	0	0	0	0	0	0	0	0	0	0	0	0	0	0	0	0	0
crRNA73	0	0	0	0	0	0	0	0	0	0	0	0	0	0	0	0	0	0	0	0	0	0	0	0	0	0	0	0	0	0	0	0	0	0	0	0	0	0	0	0	0	0	0	0	0	0	0	0	0
crRNA74	0	0	0	0	0	0	0	0	0	0	0	0	0	0	0	0	0	0	0	0	0	0	0	0	0	0	0	0	0	0	0	0	0	0	0	0	0	0	0	0	0	0	0	0	0	0	0	0	0
crRNA75	0	0	0	0	0	0	0	0	0	0	0	0	0	0	0	0	0	0	0	0	0	0	0	0	0	0	0	0	0	0	0	0	0	0	0	0	0	0	0	0	0	0	0	0	0	0	0	0	0
crRNA76	0	0	0	0	0	0	0	0	0	0	0	0	0	0	0	0	0	0	0	0	0	0	0	0	0	0	0	0	0	0	0	0	0	0	0	0	0	0	0	0	0	0	0	0	0	0	0	0	0
crRNA77	0	0	0	0	0	0	0	0	0	0	0	0	0	0	0	0	0	0	0	0	0	0	0	0	0	0	0	0	0	0	0	0	0	0	0	0	0	0	0	0	0	0	0	0	0	0	0	0	0
crRNA78	0	0	0	0	0	0	0	0	0	0	0	0	0	0	0	0	0	0	0	0	0	0	0	0	0	0	0	0	0	0	0	0	0	0	0	0	0	0	0	0	0	0	0	0	0	0	0	0	0
crRNA79	0	0	0	0	0	0	0	0	0	0	0	0	0	0	0	0	0	0	0	0	0	0	0	0	0	0	0	0	0	0	0	0	0	0	0	0	0	0	0	0	0	0	0	0	0	0	0	0	0
crRNA80	0	0	0	0	0	0	0	0	0	0	0	0	0	0	0	0	0	0	0	0	0	0	0	0	0	0	0	0	0	0	0	0	0	0	0	0	0	0	0	0	0	0	0	0	0	0	0	0	0
crRNA81	0	0	0	0	0	0	0	0	0	0	0	0	0	0	0	0	0	0	0	0	0	0	0	0	0	0	0	0	0	0	0	0	0	0	0	0	0	0	0	0	0	0	0	0	0	0	0	0	0
crRNA82	0	0	0	0	0	0	0	0	0	0	0	0	0	0	0	0	0	0	0	0	0	0	0	0	0	0	0	0	0	0	0	0	0	0	0	0	0	0	0	0	0	0	0	0	0	0	0	0	0
crRNA83	0	0	0	0	0	0	0	0	0	0	0	0	0	0	0	0	0	0	0	0	0	0	0	0	0	0	0	0	0	0	0	0	0	0	0	0	0	0	0	0	0	0	0	0	0	0	0	0	0
crRNA84	0	0	0	0	0	0	0	0	0	0	0	0	0	0	0	0	0	0	0	0	0	0	0	0	0	0	0	0	0	0	0	0	0	0	0	0	0	0	0	0	0	0	0	0	0	0	0	0	0
crRNA85	0	0	0	0	0	0	0	0	0	0	0	0	0	0	0	0	0	0	0	0	0	0	0	0	0	0	0	0	0	0	0	0	0	0	0	0	0	0	0	0	0	0	0	0	0	0	0	0	0
crRNA86	0	0	0	0	0	0	0	0	0	0	0	0	0	0	0	0	0	0	0	0	0	0	0	0	0	0	0	0	0	0	0	0	0	0	0	0	0	0	0	0	0	0	0	0	0	0	0	0	0
crRNA87	0	0	0	0	0	0	0	0	0	0	0	0	0	0	0	0	0	0	0	0	0	0	0	0	0	0	0	0	0	0	0	0	0	0	0	0	0	0	0	0	0	0	0	0	0	0	0	0	0
crRNA88	0	0	0	0	0	0	0	0	0	0	0	0	0	0	0	0	0	0	0	0	0	0	0	0	0	0	0	0	0	0	0	0	0	0	0	0	0	0	0	0	0	0	0	0	0	0	0	0	0
crRNA89	0	0	0	0	0	0	0	0	0	0	0	0	0	0	0	0	0	0	0	0	0	0	0	0	0	0	0	0	0	0	0	0	0	0	0	0	0	0	0	0	0	0	0	0	0	0	0	0	0
crRNA90	0	0	0	0	0	0	0	0	0	0	0	0	0	0	0	0	0	0	0	0	0	0	0	0	0	0	0	0	0	0	0	0	0	0	0	0	0	0	0	0	0	0	0	0	0	0	0	0	0
crRNA91	0	0	0	0	0	0	0	0	0	0	0	0	0	0	0	0	0	0	0	0	0	0	0	0	0	0	0	0	0	0	0	0	0	0	0	0	0	0	0	0	0	0	0	0	0	0	0	0	0
crRNA92	0	0	0	0	0	0	0	0	0	0	0	0	0	0	0	0	0	0	0	0	0	0	0	0	0	0	0	0	0	0	0	0	0	0	0	0	0	0	0	0	0	0	0	0	0	0	0	0	0
crRNA93	0	0	0	0	0	0	0	0	0	0	0	0	0	0	0	0	0	0	0	0	0	0	0	0	0	0	0	0	0	0	0	0	0	0	0	0	0	0	0	0	0	0	0	0	0	0	0	0	0
crRNA94	0	0	0	0	0	0	0	0	0	0	0	0	0	0	0	0	0	0	0	0	0	0	0	0	0	0	0	0	0	0	0	0	0	0	0	0	0	0	0	0	0	0	0	0	0	0	0	0	0
crRNA95	0	0	0	0	0	0	0	0	0	0	0	0	0	0	0	0	0	0	0	0	0	0	0	0	0	0	0	0	0	0	0	0	0	0	0	0	0	0	0	0	0	0	0	0	0	0	0	0	0
crRNA96	0	0	0	0	0	0	0	0	0	0	0	0	0	0	0	0	0	0	0	0	0	0	0	0	0	0	0	0	0	0	0	0	0	0	0	0	0	0	0	0	0	0	0	0	0	0	0	0	0
crRNA97	0	0	0	0	0	0	0	0	0	0	0	0	0	0	0	0	0	0	0	0	0	0	0	0	0	0	0	0	0	0	0	0	0	0	0	0	0	0	0	0	0	0	0	0	0	0	0	0	0
crRNA98	0	0	0	0	0	0	0	0	0	0	0	0	0	0	0	0	0	0	0	0	0	0	0	0	0	0	0	0	0	0	0	0	0	0	0	0	0	0	0	0	0	0	0	0	0	0	0	0	0
crRNA99	0	0	0	0	0	0	0	0	0	0	0	0	0	0	0	0	0	0	0	0	0	0	0	0	0	0	0	0	0	0	0	0	0	0	0	0	0	0	0	0	0	0	0	0	0	0	0	0	0
crRNA100	0	0	0	0	0	0	0	0	0	0	0	0	0	0	0	0	0	0	0	0	0	0	0	0	0	0	0	0	0	0	0	0	0	0	0	0	0	0	0	0	0	0	0	0	0	0	0	0	0
crRNA101	0	0	0	0	0	0	0	0	0	0	0	0	0	0	0	0	0	0	0	0	0	0	0	0	0	0	0	0	0	0	0	0	0	0	0	0	0	0	0	0	0	0	0	0	0	0	0	0	0
crRNA102	0	0	0	0	0	0	0	0	0	0	0	0	0	0	0	0	0	0	0	0	0	0	0	0	0	0	0	0	0	0	0	0	0	0	0	0	0	0	0	0	0	0	0	0	0	0	0	0	0
crRNA103	0	0	0	0	0	0	0	0	0	0	0	0	0	0	0	0	0	0	0	0	0	0	0	0	0	0	0	0	0	0	0	0	0	0	0	0	0	0	0	0	0	0	0	0	0	0	0	0	0
crRNA104	0	0	0	0	0	0	0	0	0	0	0	0	0	0	0	0	0	0	0	0	0	0	0	0	0	0	0	0	0	0	0	0	0	0	0	0	0	0	0	0	0	0	0	0	0	0	0	0	0
crRNA105	0	0	0	0	0	0	0	0	0	0	0	0	0	0	0	0	0	0	0	0	0	0	0	0	0	0	0	0	0	0	0	0	0	0	0	0	0	0	0	0	0	0	0	0	0	0	0	0	0
crRNA106	0	0	0	0	0	0	0	0	0	0	0	0	0	0	0	0	0	0	0	0	0	0	0	0	0	0	0	0	0	0	0	0	0	0	0	0	0	0	0	0	0	0	0	0	0	0	0	0	0
crRNA107	0	0	0	0	0	0	0	0	0	0	0	0	0	0	0	0	0	0	0	0	0	0	0	0	0	0	0	0	0	0	0	0	0	0	0	0	0	0	0	0	0	0	0	0	0	0	0	0	0
crRNA108	0	0	0	0	0	0	0	0	0	0	0	0	0	0	0	0	0	0	0	0	0	0	0	0	0	0	0	0	0	0	0	0	0	0	0	0	0	0	0	0	0	0	0	0	0	0	0	0	0
crRNA109	0	0	0	0	0	0	0	0	0	0	0	0	0	0	0	0	0	0	0	0	0	0	0	0	0	0	0	0	0	0	0	0	0	0	0	0	0	0	0	0	0	0	0	0	0	0	0	0	0
crRNA110	0	0	0	0	0	0	0	0	0	0	0	0	0	0	0	0	0	0	0	0	0	0	0	0	0	0	0	0	0	0	0	0	0	0	0	0	0	0	0	0	0	0	0	0	0	0	0	0	0
crRNA111	0	0	0	0	0	0	0	0	0	0	0	0	0	0	0	0	0	0	0	0	0	0	0	0	0	0	0	0	0	0	0	0	0	0	0	0	0	0	0	0	0	0	0	0	0	0	0	0	0
crRNA112	0	0	0	0	0	0	0	0	0	0	0	0	0	0	0	0	0	0	0	0	0	0	0	0	0	0	0	0	0	0	0	0	0	0	0	0	0	0	0	0	0	0	0	0	0	0	0	0	0
crRNA113	0	0	0	0	0	0	0	0	0	0	0	0	0	0	0	0	0	0	0	0	0	0	0	0	0	0	0	0	0	0	0	0	0	0	0	0	0	0	0	0	0	0	0	0	0	0	0	0	0
crRNA114	0	0	0	0	0	0	0	0	0	0	0	0	0	0	0	0	0	0	0	0	0	0	0	0	0	0	0	0	0	0	0	0	0	0	0	0	0	0	0	0	0	0	0	0	0	0	0	0	0
crRNA115	0	0	0	0	0	0	0	0	0	0	0	0	0	0	0	0	0	0	0	0	0	0	0	0	0	0	0	0	0	0	0	0	0	0	0	0	0	0	0	0	0	0	0	0	0	0	0	0	0
crRNA116	0	0	0	0	0	0	0	0	0	0	0	0	0	0	0	0	0	0	0	0	0	0	0	0	0	0	0	0	0	0	0	0	0	0	0	0	0	0	0	0	0	0	0	0	0	0	0	0	0
crRNA117	0	0	0	0	0	0	0	0	0	0	0	0	0	0	0	0	0	0	0	0	0	0	0	0	0	0	0	0	0	0	0	0	0	0	0	0	0	0	0	0	0	0	0	0	0	0	0	0	0
crRNA118	0	0	0	0	0	0	0	0	0	0	0	0	0	0	0	0	0	0	0	0	0	0	0	0	0	0	0	0	0	0	0	0	0	0	0	0	0	0	0	0	0	0	0	0	0	0	0	0	0
crRNA119	0	0	0	0	0	0	0	0	0	0	0	0	0	0	0	0	0	0	0	0	0	0	0	0	0	0	0	0	0	0	0	0	0	0	0	0	0	0	0	0	0	0	0	0	0	0	0	0	0
crRNA120	0	0	0	0	0	0	0	0	0	0	0	0	0	0	0	0	0	0	0	0	0	0	0	0	0	0	0	0	0	0	0	0	0	0	0	0	0	0	0	0	0	0	0	0	0	0	0	0	0
crRNA121	0	0	0	0	0	0	0	0	0	0	0	0	0	0	0	0	0	0	0	0	0	0	0	0	0	0	0	0	0	0	0	0	0	0	0	0	0	0	0	0	0	0	0	0	0	0	0	0	0
crRNA122	0	0	0	0	0	0	0	0	0	0	0	0	0	0	0	0	0	0	0	0	0	0	0	0	0	0	0	0	0	0	0	0	0	0	0	0	0	0	0	0	0	0	0	0	0	0	0	0	0
crRNA123	0	0	0	0	0	0	0	0	0	0	0	0	0	0	0	0	0	0	0	0	0	0	0	0	0	0	0	0	0	0	0	0	0	0	0	0	0	0	0	0	0	0	0	0	0	0	0	0	0
crRNA124	0	0	0	0	0	0	0	0	0	0	0	0	0	0	0	0	0	0	0	0	0	0	0	0	0	0	0	0	0	0	0	0	0	0	0	0	0	0	0	0	0	0	0	0	0	0	0	0	0
crRNA125	0	0	0	0	0	0	0	0	0	0	0	0	0	0	0	0	0	0	0	0	0	0	0	0	0	0	0	0	0	0	0	0	0	0	0	0	0	0	0	0	0	0	0	0	0	0	0	0	0
crRNA126	0	0	0	0	0	0	0	0	0	0	0	0	0	0	0	0	0	0	0	0	0	0	0	0	0	0	0	0	0	0	0	0	0	0	0	0	0	0	0	0	0	0	0	0	0	0	0	0	0
crRNA127	0	0	0	0	0	0	0	0	0	0	0	0	0	0	0	0	0	0	0	0	0	0	0	0	0	0	0	0	0	0	0	0	0	0	0	0	0	0	0	0	0	0	0	0	0	0	0	0	0
crRNA128	0	0	0	0	0	0	0	0	0	0	0	0	0	0	0	0	0	0	0	0	0	0	0	0	0	0	0	0	0	0	0	0	0	0	0	0	0	0	0	0	0	0	0	0	0	0	0	0	0
crRNA129	0	0	0	0	0	0	0	0	0	0	0	0	0	0	0	0	0	0	0	0	0	0	0	0	0	0	0	0	0	0	0	0	0	0	0	0	0	0	0	0	0	0	0	0	0	0	0	0	0
crRNA130	0	0	0	0	0	0	0	0	0	0	0	0	0	0	0	0	0	0	0	0	0	0	0	0	0	0	0	0	0	0	0	0	0	0	0	0	0	0	0	0	0	0	0	0	0	0	0	0	0
crRNA131	0	0	0	0	0	0	0	0	0	0	0	0	0	0	0	0	0	0	0	0	0	0	0	0	0	0	0	0	0	0	0	0	0	0	0	0	0	0	0	0	0	0	0	0	0	0	0	0	0
crRNA132	0	0	0	0	0	0	0	0	0	0	0	0	0	0	0	0	0	0	0	0	0	0	0	0	0	0	0	0	0	0	0	0	0	0	0	0	0	0	0	0	0	0	0	0	0	0	0	0	0
crRNA133	0	0	0	0	0	0	0	0	0	0	0	0	0	0	0	0	0	0	0	0	0	0	0	0	0	0	0	0	0	0	0	0	0	0	0	0	0	0	0	0	0	0	0	0	0	0	0	0	0
crRNA134	0	0	0	0	0	0	0	0	0	0	0	0	0	0	0	0	0	0	0	0	0	0	0	0	0	0	0	0	0	0	0	0	0	0	0	0	0	0	0	0	0	0	0	0	0	0	0	0	0
crRNA135	0	0	0	0	0	0	0	0	0	0	0	0	0	0	0	0	0	0	0	0	0	0	0	0	0	0	0	0	0	0	0	0	0	0	0	0	0	0	0	0	0	0	0	0	0	0	0	0	0
crRNA136	0	0	0	0	0	0	0	0	0	0	0	0	0	0	0	0	0	0	0	0	0	0	0	0	0	0	0	0	0	0	0	0	0	0	0	0	0	0	0	0	0	0	0	0	0	0	0	0	0
crRNA137	0	0	0	0	0	0	0	0	0	0	0	0	0	0	0	0	0	0	0	0	0	0	0	0	0	0	0	0	0	0	0	0	0	0	0	0	0	0	0	0	0	0	0	0	0	0	0	0	0
crRNA138	0	0	0	0	0	0	0	0	0	0	0	0	0	0	0	0	0	0	0	0	0	0	0	0	0	0	0	0	0	0	0	0	0	0	0	0	0	0	0	0	0	0	0	0	0	0	0	0	0
crRNA139	0	0	0	0	0	0	0	0	0	0	0	0	0	0	0	0	0	0	0	0	0	0	0	0	0	0	0	0	0	0	0	0	0	0	0	0	0	0	0	0	0	0	0	0	0	0	0	0	0
crRNA140	0	0	0	0	0	0	0	0	0	0	0	0	0	0	0	0	0	0	0	0	0	0	0	0	0	0	0	0	0	0	0	0	0	0	0	0	0	0	0	0	0	0	0	0	0	0	0	0	0
crRNA141	0	0	0	0	0	0	0	0	0	0	0	0	0	0	0	0	0	0	0	0	0	0	0	0	0	0	0	0	0	0	0	0	0	0	0	0	0	0	0	0	0	0	0	0	0	0	0	0	0
crRNA142	0	0	0	0	0	0	0	0	0	0	0	0	0	0	0	0	0	0	0	0	0	0	0	0	0	0	0	0	0	0	0	0	0	0	0	0	0	0	0	0	0	0	0	0	0	0	0	0	0
crRNA143	0	0	0	0	0	0	0	0	0	0	0	0	0	0	0	0	0	0	0	0	0	0	0	0	0	0	0	0	0	0	0	0	0	0	0	0	0	0	0	0	0	0	0	0	0	0	0	0	0
crRNA144	0	0	0	0	0	0	0	0	0	0	0	0	0	0	0	0	0	0	0	0	0	0	0	0	0	0	0	0	0	0	0	0	0	0	0	0	0	0	0	0	0	0	0	0	0	0	0	0	0
crRNA145	0	0	0	0	0	0	0	0	0	0	0	0	0	0	0	0	0	0	0	0	0	0	0	0	0	0	0	0	0	0	0	0	0	0	0	0	0	0	0	0	0	0	0	0	0	0	0	0	0
crRNA146	0	0	0	0	0	0	0	0	0	0	0	0	0	0	0	0	0	0	0	0	0	0	0	0	0	0	0	0	0	0	0	0	0	0	0	0	0	0	0	0	0	0	0	0	0	0	0	0	0
crRNA147	0	0	0	0	0	0	0	0	0	0	0	0	0	0	0	0	0	0	0	0	0	0	0	0	0	0	0	0	0	0	0	0	0	0	0	0	0	0	0	0	0	0	0	0	0	0	0	0	0
crRNA148	0	0	0	0	0	0	0	0	0	0	0	0	0	0	0	0	0	0	0	0	0	0	0	0	0	0	0	0	0	0	0	0	0	0	0	0	0	0	0	0	0	0	0	0	0	0	0	0	0
crRNA149	0	0	0	0	0	0	0	0	0	0	0	0	0	0	0	0	0	0	0	0	0	0	0	0	0	0	0	0	0	0	0	0	0	0	0	0	0	0	0	0	0	0	0	0	0	0	0	0	0
crRNA150	0	0	0	0	0	0	0	0	0	0	0	0	0	0	0	0	0	0	0	0	0	0	0	0	0	0	0	0	0	0	0	0	0	0	0	0	0	0	0	0	0	0	0	0	0	0	0	0	0
crRNA151	0	0	0	0	0	0	0	0	0	0	0	0	0	0	0	0	0	0	0	0	0	0	0	0	0	0	0	0	0	0	0	0	0	0	0	0	0	0	0	0	0	0	0	0	0	0	0	0	0
crRNA152	0	0	0	0	0	0	0	0	0	0	0	0	0	0	0	0	0	0	0	0	0	0	0	0	0	0	0	0	0	0	0	0	0	0	0	0	0	0	0	0	0	0	0	0	0	0	0	0	0
crRNA153	0	0	0	0	0	0	0	0	0	0	0	0	0	0	0	0	0	0	0	0	0	0	0	0	0	0	0	0	0	0	0	0	0	0	0	0	0	0	0	0	0	0	0	0	0	0	0	0	0
crRNA154	0	0	0	0	0	0	0	0	0	0	0	0	0	0	0	0	0	0	0	0	0	0	0	0	0	0	0	0	0	0	0	0	0	0	0	0	0	0	0	0	0	0	0	0	0	0	0	0	0
crRNA155	0	0	0	0	0	0	0	0	0	0	0	0	0	0	0	0	0	0	0	0	0	0	0	0	0	0	0	0	0	0	0	0	0	0	0	0	0	0	0	0	0	0	0	0	0	0	0	0	0
crRNA156	0	0	0	0	0	0	0	0	0	0	0	0	0	0	0	0	0	0	0	0	0	0	0	0	0	0	0	0	0	0	0	0	0	0	0	0	0	0	0	0	0	0	0	0	0	0	0	0	0
crRNA157	0	0	0	0	0	0	0	0	0	0	0	0	0	0	0	0	0	0	0	0	0	0	0	0	0	0	0	0	0	0	0	0	0	0	0	0	0	0	0	0	0	0	0	0	0	0	0	0	0
crRNA158	0	0	0	0	0	0	0	0	0	0	0	0	0	0	0	0	0	0	0	0	0	0	0	0	0	0	0	0	0	0	0	0	0	0	0	0	0	0	0	0	0	0	0	0	0	0	0	0	0
crRNA159	0	0	0	0	0	0	0	0	0	0	0	0	0	0	0	0	0	0	0	0	0	0	0	0	0	0	0	0	0	0	0	0	0	0	0	0	0	0	0	0	0	0	0	0	0	0	0	0	0
crRNA160	0	0	0	0	0	0	0	0	0	0	0	0	0	0	0	0	0	0	0	0	0	0	0	0	0	0	0	0	0	0	0	0	0	0	0	0	0	0	0	0	0	0	0	0	0	0	0	0	0
crRNA161	0	0	0	0	0	0	0	0	0	0	0	0	0	0	0	0	0	0	0	0	0	0	0	0	0	0	0	0	0	0	0	0	0	0	0	0	0	0	0	0	0	0	0	0	0	0	0	0	0
crRNA162	0	0	0	0	0	0	0	0	0	0	0	0	0	0	0	0	0	0	0	0	0	0	0	0	0	0	0	0	0	0	0	0	0	0	0	0	0	0	0	0	0	0	0	0	0	0	0	0	0
crRNA163	0	0	0	0	0	0	0	0	0	0	0	0	0	0	0	0	0	0	0	0	0	0	0	0	0	0	0	0	0	0	0	0	0	0	0	0	0	0	0	0	0	0	0	0	0	0	0	0	0
crRNA164	0	0	0	0	0	0	0	0	0	0	0	0	0	0	0	0	0	0	0	0	0	0	0	0	0	0	0	0	0	0	0	0	0	0	0	0	0	0	0	0	0	0	0	0	0	0	0	0	0
crRNA165	0	0	0	0	0	0	0	0	0	0	0	0	0	0	0	0	0	0	0	0	0	0	0	0	0	0	0	0	0	0	0	0	0	0	0	0	0	0	0	0	0	0	0	0	0	0	0	0	0
crRNA166	0	0	0	0	0	0	0	0	0	0	0	0	0	0	0	0	0	0	0	0	0	0	0	0	0	0	0	0	0	0	0	0	0	0	0	0	0	0	0	0	0	0	0	0	0	0	0	0	0
crRNA167	0	0	0	0	0	0	0	0	0	0	0	0	0	0	0	0	0	0	0	0	0	0	0	0	0	0	0	0	0	0	0	0	0	0	0	0	0	0	0	0	0	0	0	0	0	0	0	0	0
crRNA168	0	0	0	0	0	0	0	0	0	0	0	0	0	0	0	0	0	0	0	0	0	0	0	0	0	0	0	0	0	0	0	0	0	0	0	0	0	0	0	0	0	0	0	0	0	0	0	0	0
crRNA169	0	0	0	0	0	0	0	0	0	0	0	0	0	0	0	0	0	0	0	0	0	0	0	0	0	0	0	0	0	0	0	0	0	0	0	0	0	0	0	0	0	0	0	0	0	0	0	0	0
crRNA170	0	0	0	0	0	0	0	0	0	0	0	0	0	0	0	0	0	0	0	0	0	0	0	0	0	0	0	0	0	0	0	0	0	0	0	0	0	0	0	0	0	0	0	0	0	0	0	0	0
crRNA171	0	0	0	0	0	0	0	0	0	0	0	0	0	0	0	0	0	0	0	0	0	0	0	0	0	0	0	0	0	0	0	0	0	0	0	0	0	0	0	0	0	0	0	0	0	0	0	0	0
crRNA172	0	0	0	0	0	0	0	0	0	0	0	0	0	0	0	0	0	0	0	0	0	0	0	0	0	0	0	0	0	0	0	0	0	0	0	0	0	0	0	0	0	0	0	0	0	0	0	0	0
crRNA173	0	0	0	0	0	0	0	0	0	0	0	0	0	0	0	0	0	0	0	0	0	0	0	0	0	0	0	0	0	0	0	0	0	0	0	0	0	0	0	0	0	0	0	0	0	0	0	0	0
crRNA174	0	0	0	0	0	0	0	0	0	0	0	0	0	0	0	0	0	0	0	0	0	0	0	0	0	0	0	0	0	0	0	0	0	0	0	0	0	0	0	0	0	0	0	0	0	0	0	0	0
crRNA175	0	0	0	0	0	0	0	0	0	0	0	0	0	0	0	0	0	0	0	0	0	0	0	0	0	0	0	0	0	0	0	0	0	0	0	0	0	0	0	0	0	0	0	0	0	0	0	0	0
crRNA176	0	0	0	0	0	0	0	0	0	0	0	0	0	0	0	0	0	0	0	0	0	0	0	0	0	0	0	0	0	0	0	0	0	0	0	0	0	0	0	0	0	0	0	0	0	0	0	0	0
[truncated: 135 more columns]

## Sheet: Rnd2_thresholded
	Target1	Target2	Target3	Target4	Target5	Target6	Target7	Target8	Target9	Target10	Target11	Target12	Target13	Target14	Target15	Target16	Target17	Target18	Target19	Target20	Target21	Target22	Target23	Target24	Target25	Target26	Target27	Target28	Target29	Target30	Target31	Target32	Target33	Target34	Target35	Target36	Target37	Target38	Target39	Target40	Target41	Target42	Target43	Target44	Target45	Target46	Target47	Target48	Target49
crRNA1	248.238	0	0	0	0	0	0	0	0	0	0	0	0	0	0	0	0	0	0	0	0	0	0	0	0	0	0	0	0	0	0	0	0	0	0	0	0	0	0	0	0	0	0	0	0	0	0	0	0
crRNA2	0	281.175	0	0	0	0	0	0	0	0	0	0	0	0	0	0	0	0	0	0	0	0	0	0	0	0	0	0	0	0	0	0	0	0	0	0	0	0	0	0	0	0	0	0	0	0	0	0	0
crRNA3	0	0	208.898	0	0	0	0	0	0	0	0	0	0	0	0	0	0	0	0	0	0	0	0	0	0	0	0	0	0	0	0	0	0	0	0	0	0	0	0	0	0	0	0	0	0	0	0	0	0
crRNA4	0	0	0	227.547	0	0	0	0	0	0	0	0	0	0	0	0	0	0	0	0	0	0	0	0	0	0	0	0	0	0	0	0	0	0	0	0	0	0	0	0	0	0	0	0	0	0	0	0	0
crRNA5	0	0	0	0	233.047	0	0	0	0	0	0	0	0	0	0	0	0	0	0	0	0	0	0	0	0	0	0	0	0	0	0	0	0	0	0	0	0	0	0	0	0	0	0	0	0	0	0	0	0
crRNA6	0	0	0	0	0	209.596	0	0	0	0	0	0	0	0	0	0	0	0	0	0	0	0	0	0	0	0	0	0	0	0	0	0	0	0	0	0	0	0	0	0	0	0	0	0	0	0	0	0	0
crRNA7	0	0	0	0	0	0	0	0	0	0	0	0	0	0	0	0	0	0	0	0	0	0	0	0	0	0	0	0	0	0	0	0	0	0	0	0	0	0	0	0	0	0	0	0	0	0	0	0	0
crRNA8	0	0	0	0	0	0	0	243.109	0	0	0	0	0	0	0	0	0	0	0	0	0	0	0	0	0	0	0	0	0	0	0	0	0	0	0	0	0	0	0	0	0	0	0	0	0	0	0	0	0
crRNA9	0	0	0	0	0	0	0	0	233.337	0	0	0	0	0	0	0	0	0	0	0	0	0	0	0	0	0	0	0	0	0	0	0	0	0	0	0	0	0	0	0	0	0	0	0	0	0	0	0	0
crRNA10	0	0	0	0	0	0	0	0	0	263.117	0	0	0	0	0	0	0	0	0	0	0	0	0	0	0	0	0	0	0	0	0	0	0	0	0	0	0	0	0	0	0	0	0	0	0	0	0	0	0
crRNA11	0	0	0	0	0	0	0	0	0	0	264.117	0	0	0	0	0	0	0	0	0	0	0	0	0	0	0	0	0	0	0	0	0	0	0	0	0	0	0	0	0	0	0	0	0	0	0	0	0	0
crRNA12	0	0	0	0	0	0	0	0	0	0	0	269.284	0	0	0	0	0	0	0	0	0	0	0	0	0	0	0	0	0	0	0	0	0	0	0	0	0	0	0	0	0	0	0	0	0	0	0	0	0
crRNA13	0	0	0	0	0	0	0	0	0	0	0	0	211.639	0	0	0	0	0	0	0	0	0	0	0	0	0	0	0	0	0	0	0	0	0	0	0	0	0	0	0	0	0	0	0	0	0	0	0	0
crRNA14	0	0	0	0	0	0	0	0	0	0	0	0	0	200.786	17.1896	0	0	0	0	0	0	0	0	0	0	0	0	0	0	0	0	0	0	0	0	0	0	0	0	0	0	0	0	0	0	0	0	0	0
crRNA15	0	0	0	0	0	0	0	0	0	0	0	0	0	0	318.037	0	0	0	0	0	0	0	0	0	0	0	0	0	0	0	0	0	0	0	0	0	0	0	0	0	0	0	0	0	0	0	0	0	0
crRNA16	0	0	0	0	0	0	0	0	0	0	0	0	0	0	0	243.137	0	0	0	0	0	0	0	0	0	0	0	0	0	0	0	0	0	0	0	0	0	0	0	0	0	0	0	0	0	0	0	0	0
crRNA17	0	0	0	0	0	0	0	0	0	0	0	0	0	0	0	0	265.587	0	0	0	0	0	0	0	0	0	0	0	0	0	0	0	0	0	0	0	0	0	0	0	0	0	0	0	0	0	0	0	0
crRNA18	0	0	0	0	0	0	0	0	0	0	0	0	0	0	0	0	0	225.165	0	0	0	0	0	0	0	0	0	0	0	0	0	0	0	0	0	0	0	0	0	0	0	0	0	0	0	0	0	0	0
crRNA19	0	0	0	0	0	0	0	0	0	0	0	0	0	0	0	0	0	0	240.146	0	0	0	0	0	0	0	0	0	0	0	0	0	0	0	0	0	0	0	0	0	0	0	0	0	0	0	0	0	0
crRNA20	0	0	0	0	0	0	0	0	0	0	0	0	0	0	0	0	0	0	0	260.641	0	0	0	0	0	0	0	0	0	0	0	0	0	0	0	0	0	0	0	0	0	0	0	0	0	0	0	0	0
crRNA21	0	0	0	0	0	0	0	0	0	0	0	0	0	0	0	0	0	0	0	0	221.691	0	0	0	0	0	0	0	0	0	0	0	0	0	0	0	0	0	0	0	0	0	0	0	0	0	0	0	0
crRNA22	0	0	0	0	0	0	0	0	0	0	0	0	0	0	0	0	0	0	0	0	0	259.289	0	0	0	0	0	0	0	0	0	0	0	0	0	0	0	0	0	0	0	0	0	0	0	0	0	0	0
crRNA23	0	0	0	0	0	0	0	0	0	0	0	0	0	0	0	0	0	0	0	0	0	0	245.641	0	55.4585	4.84192	0	0	0	0	0	0	0	0	0	0	0	0	0	0	0	0	0	0	0	0	0	0	0
crRNA24	0	0	0	0	0	0	0	0	0	0	0	0	0	0	0	0	0	0	0	0	0	0	0	287.137	0	0	0	0	0	0	0	0	0	0	0	0	0	0	0	0	0	0	0	0	0	0	0	0	0
crRNA25	0	0	0	0	0	0	0	0	0	0	0	0	0	0	0	0	0	0	0	0	0	0	0	0	183.51	212.087	0	0	0	0	0	0	0	0	0	0	0	0	0	0	0	0	0	0	0	0	0	0	0
crRNA26	0	0	0	0	0	0	0	0	0	0	0	0	0	0	0	0	0	0	0	0	0	0	0	0	0	265.675	0	0	0	0	0	0	0	0	0	0	0	0	0	0	0	0	0	0	0	0	0	0	0
crRNA27	0	0	0	0	0	0	0	0	0	0	0	0	0	0	0	0	0	0	0	0	0	0	0	0	0	0	297.443	0	0	0	0	0	0	0	0	0	0	0	0	0	0	0	0	0	0	0	0	0	0
crRNA28	0	0	0	0	0	0	0	0	0	0	0	0	0	0	0	0	0	0	0	0	0	0	0	0	0	0	0	270.681	0	0	0	0	0	0	0	0	0	0	0	0	0	0	0	0	0	0	0	0	0
crRNA29	0	0	0	0	0	0	0	0	0	0	0	0	0	0	0	0	0	0	0	0	0	0	0	0	0	0	0	0	295.813	0	0	0	0	0	0	0	0	0	0	0	0	0	0	0	0	0	0	0	0
crRNA30	0	0	0	0	0	0	0	0	0	0	0	0	0	0	0	0	0	0	0	0	0	0	0	0	0	0	0	0	0	186.639	0	0	0	0	0	0	0	0	0	0	0	0	0	0	0	0	0	0	0
crRNA31	0	0	0	0	0	0	0	0	0	0	0	0	0	0	0	0	0	0	0	0	0	0	0	0	0	0	0	0	0	0	291.007	0	0	0	0	0	0	0	0	0	0	0	0	0	0	0	0	0	0
crRNA32	0	0	0	0	0	0	0	0	0	0	0	0	0	0	0	0	0	0	0	0	0	0	0	0	0	0	0	0	0	0	0	255.864	0	0	0	0	0	0	0	0	0	0	0	0	0	0	0	0	0
crRNA33	0	0	0	0	0	0	0	0	0	0	0	0	0	0	0	0	0	0	0	0	0	0	0	0	0	0	0	0	0	0	0	0	269.286	0	0	0	0	0	0	0	0	0	0	0	0	0	0	0	0
crRNA34	0	0	0	0	0	0	0	0	0	0	0	0	0	0	0	0	0	0	0	0	0	0	0	0	0	0	0	0	0	0	0	0	0	230.047	0	0	0	0	0	0	0	0	0	0	0	0	0	0	0
crRNA35	0	0	0	0	0	0	0	0	0	0	0	0	0	0	0	0	0	0	0	0	0	0	0	0	0	0	0	0	0	0	0	0	0	0	304.471	0	0	0	0	0	0	0	0	0	0	0	0	0	0
crRNA36	0	0	0	0	0	0	0	0	0	0	0	0	0	0	0	0	0	0	0	0	0	0	0	0	0	0	0	0	0	0	0	0	0	0	0	263.104	0	0	0	0	0	0	0	0	0	0	0	0	0
crRNA37	0	0	0	0	0	0	0	0	0	0	0	0	0	0	0	0	0	0	0	0	0	0	0	0	0	0	0	0	0	0	0	0	0	0	0	0	207.93	0	0	0	0	0	0	0	0	0	0	0	0
crRNA38	0	0	0	0	0	0	0	0	0	0	0	0	0	0	0	0	0	0	0	0	0	0	0	0	0	0	0	0	0	0	0	0	0	0	0	0	0	347.25	0	0	0	0	0	0	0	0	0	0	0
crRNA39	0	0	0	0	0	0	0	0	0	0	0	0	0	0	0	0	0	0	0	0	0	0	0	0	0	0	0	0	0	0	0	0	0	0	0	0	0	0	0	0	0	0	0	0	0	0	0	0	0
crRNA40	0	0	0	0	0	0	0	0	0	0	0	0	0	0	0	0	0	0	0	0	0	0	0	0	0	0	0	0	0	0	0	0	0	0	0	0	0	0	0	208.043	0	0	0	0	0	0	0	0	0
crRNA41	0	0	0	0	0	0	0	0	0	0	0	0	0	0	0	0	0	0	0	0	0	0	0	0	0	0	0	0	0	0	0	0	0	0	0	0	0	0	0	0	204.629	0	0	0	0	0	0	0	0
crRNA42	0	0	0	0	0	0	0	0	0	0	0	0	0	0	0	0	0	0	0	0	0	0	0	0	0	0	0	0	0	0	0	0	0	0	0	0	0	0	0	0	0	0	0	0	0	0	0	0	0
crRNA43	0	0	0	0	0	0	0	0	0	0	0	0	0	0	0	0	0	0	0	0	0	0	0	0	0	0	0	0	0	0	0	0	0	0	0	0	0	0	0	0	0	0	188.08	0	0	0	0	0	0
crRNA44	0	0	0	0	0	0	0	0	0	0	0	0	0	0	0	0	0	0	0	0	0	0	0	0	0	0	0	0	0	0	0	0	0	0	0	0	0	0	0	0	0	0	0	243.213	0	0	0	0	0
crRNA45	0	0	0	0	0	0	0	0	0	0	0	0	0	0	0	0	0	0	0	0	0	0	0	0	0	0	0	0	0	0	0	0	0	0	0	0	0	0	0	0	0	0	0	0	240.574	0	0	0	0
crRNA46	0	0	0	0	0	0	0	0	0	0	0	0	0	0	0	0	0	0	0	0	0	0	0	0	0	0	0	0	0	0	0	0	0	0	0	0	0	0	0	0	0	0	0	0	0	244.614	0	0	0
crRNA47	0	0	0	0	0	0	0	0	0	0	0	0	0	0	0	0	0	0	0	0	0	0	0	0	0	0	0	0	0	0	0	0	0	0	0	0	0	0	0	0	0	0	0	0	0	0	311.248	0	0
crRNA48	0	0	0	0	0	0	0	0	0	0	0	0	0	0	0	0	0	0	0	0	0	0	0	0	0	0	0	0	0	0	0	0	0	0	0	0	0	0	0	0	0	0	0	0	0	0	0	234.011	0
crRNA49	0	0	0	0	0	0	0	0	0	0	0	0	0	0	0	0	0	0	0	0	0	0	0	0	0	0	0	0	0	0	0	0	0	0	0	0	0	0	0	0	0	0	0	0	0	0	0	0	213.44
crRNA50	0	0	0	0	0	0	0	0	0	0	0	0	0	0	0	0	0	0	0	0	0	0	0	0	0	0	0	0	0	0	0	0	0	0	0	0	0	0	0	0	0	0	0	0	0	0	0	0	0
crRNA51	0	0	0	0	0	0	0	0	0	0	0	0	0	0	0	0	0	0	0	0	0	0	0	0	0	0	0	0	0	0	0	0	0	0	0	0	0	0	0	0	0	0	0	0	0	0	0	0	0
crRNA52	0	0	0	0	0	0	0	0	0	0	0	0	0	0	0	0	0	0	0	0	0	0	0	0	0	0	0	0	0	0	0	0	0	0	0	0	0	0	0	0	0	0	0	0	0	0	0	0	0
crRNA53	0	0	0	0	0	0	0	0	0	0	0	0	0	0	0	0	0	0	0	0	0	0	0	0	0	0	0	0	0	0	0	0	0	0	0	0	0	0	0	0	0	0	0	0	0	0	0	0	0
crRNA54	0	0	0	0	0	0	0	0	0	0	0	0	0	0	0	0	0	0	0	0	0	0	0	0	0	0	0	0	0	0	0	0	0	0	0	0	0	0	0	0	0	0	0	0	0	0	0	0	0
crRNA55	0	0	0	0	0	0	0	0	0	0	0	0	0	0	0	0	0	0	0	0	0	0	0	0	0	0	0	0	0	0	0	0	0	0	0	0	0	0	0	0	0	0	0	0	0	0	0	0	0
crRNA56	0	0	0	0	0	0	0	0	0	0	0	0	0	0	0	0	0	0	0	0	0	0	0	0	0	0	0	0	0	0	0	0	0	0	0	0	0	0	0	0	0	0	0	0	0	0	0	0	0
crRNA57	0	0	0	0	0	0	0	0	0	0	0	0	0	0	0	0	0	0	0	0	0	0	0	0	0	0	0	0	0	0	0	0	0	0	0	0	0	0	0	0	0	0	0	0	0	0	0	0	0
crRNA58	0	0	0	0	0	0	0	0	0	0	0	0	0	0	0	0	0	0	0	0	0	0	0	0	0	0	0	0	0	0	0	0	0	0	0	0	0	0	0	0	0	0	0	0	0	0	0	0	0
crRNA59	0	0	0	0	0	0	0	0	0	0	0	0	0	0	0	0	0	0	0	0	0	0	0	0	0	0	0	0	0	0	0	0	0	0	0	0	0	0	0	0	0	0	0	0	0	0	0	0	0
crRNA60	0	0	0	0	0	0	0	0	0	0	0	0	0	0	0	0	0	0	0	0	0	0	0	0	0	0	0	0	0	0	0	0	0	0	0	0	0	0	0	0	0	0	0	0	0	0	0	0	0
crRNA61	0	0	0	0	0	0	0	0	0	0	0	0	0	0	0	0	0	0	0	0	0	0	0	0	0	0	0	0	0	0	0	0	0	0	0	0	0	0	0	0	0	0	0	0	0	0	0	0	0
crRNA62	0	0	0	0	0	0	0	0	0	0	0	0	0	0	0	0	0	0	0	0	0	0	0	0	0	0	0	0	0	0	0	0	0	0	0	0	0	0	0	0	0	0	0	0	0	0	0	0	0
crRNA63	0	0	0	0	0	0	0	0	0	0	0	0	0	0	0	0	0	0	0	0	0	0	0	0	0	0	0	0	0	0	0	0	0	0	0	0	0	0	0	0	0	0	0	0	0	0	0	0	0
crRNA64	0	0	0	0	0	0	0	0	0	0	0	0	0	0	0	0	0	0	0	0	0	0	0	0	0	0	0	0	0	0	0	0	0	0	0	0	0	0	0	0	0	0	0	0	0	0	0	0	0
crRNA65	0	0	0	0	0	0	0	0	0	0	0	0	0	0	0	0	0	0	0	0	0	0	0	0	0	0	0	0	0	0	0	0	0	0	0	0	0	0	0	0	0	0	0	0	0	0	0	0	0
crRNA66	0	0	0	0	0	0	0	0	0	0	0	0	0	0	0	0	0	0	0	0	0	0	0	0	0	0	0	0	0	0	0	0	0	0	0	0	0	0	0	0	0	0	0	0	0	0	0	0	0
crRNA67	0	0	0	0	0	0	0	0	0	0	0	0	0	0	0	0	0	0	0	0	0	0	0	0	0	0	0	0	0	0	0	0	0	0	0	0	0	0	0	0	0	0	0	0	0	0	0	0	0
crRNA68	0	0	0	0	0	0	0	0	0	0	0	0	0	0	0	0	0	0	0	0	0	0	0	0	0	0	0	0	0	0	0	0	0	0	0	0	0	0	0	0	0	0	0	0	0	0	0	0	0
crRNA69
crRNA70	0	0	0	0	0	0	0	0	0	0	0	0	0	0	0	0	0	0	0	0	0	0	0	0	0	0	0	0	0	0	0	0	0	0	0	0	0	0	0	0	0	0	0	0	0	0	0	0	0
crRNA71	0	0	0	0	0	0	0	0	0	0	0	0	0	0	0	0	0	0	0	0	0	0	0	0	0	0	0	0	0	0	0	0	0	0	0	0	0	0	0	0	0	0	0	0	0	0	0	0	0
crRNA72	0	0	0	0	0	0	0	0	0	0	0	0	0	0	0	0	0	0	0	0	0	0	0	0	0	0	0	0	0	0	0	0	0	0	0	0	0	0	0	0	0	0	0	0	0	0	0	0	0
crRNA73	0	0	0	0	0	0	0	0	0	0	0	0	0	0	0	0	0	0	0	0	0	0	0	0	0	0	0	0	0	0	0	0	0	0	0	0	0	0	0	0	0	0	0	0	0	0	0	0	0
crRNA74	0	0	0	0	0	0	0	0	0	0	0	0	0	0	0	0	0	0	0	0	0	0	0	0	0	0	0	0	0	0	0	0	0	0	0	0	0	0	0	0	0	0	0	0	0	0	0	0	0
crRNA75	0	0	0	0	0	0	0	0	0	0	0	0	0	0	0	0	0	0	0	0	0	0	0	0	0	0	0	0	0	0	0	0	0	0	0	0	0	0	0	0	0	0	0	0	0	0	0	0	0
crRNA76	0	0	0	0	0	0	0	0	0	0	0	0	0	0	0	0	0	0	0	0	0	0	0	0	0	0	0	0	0	0	0	0	0	0	0	0	0	0	0	0	0	0	0	0	0	0	0	0	0
crRNA77	0	0	0	0	0	0	0	0	0	0	0	0	0	0	0	0	0	0	0	0	0	0	0	0	0	0	0	0	0	0	0	0	0	0	0	0	0	0	0	0	0	0	0	0	0	0	0	0	0
crRNA78
crRNA79	0	0	0	0	0	0	0	0	0	0	0	0	0	0	0	0	0	0	0	0	0	0	0	0	0	0	0	0	0	0	0	0	0	0	0	0	0	0	0	0	0	0	0	0	0	0	0	0	0
crRNA80	0	0	0	0	0	0	0	0	0	0	0	0	0	0	0	0	0	0	0	0	0	0	0	0	0	0	0	0	0	0	0	0	0	0	0	0	0	0	0	0	0	0	0	0	0	0	0	0	0
crRNA81	0	0	0	0	0	0	0	0	0	0	0	0	0	0	0	0	0	0	0	0	0	0	0	0	0	0	0	0	0	0	0	0	0	0	0	0	0	0	0	0	0	0	0	0	0	0	0	0	0
crRNA82	0	0	0	0	0	0	0	0	0	0	0	0	0	0	0	0	0	0	0	0	0	0	0	0	0	0	0	0	0	0	0	0	0	0	0	0	0	0	0	0	0	0	0	0	0	0	0	0	0
crRNA83	0	0	0	0	0	0	0	0	0	0	0	0	0	0	0	0	0	0	0	0	0	0	0	0	0	0	0	0	0	0	0	0	0	0	0	0	0	0	0	0	0	0	0	0	0	0	0	0	0
crRNA84	0	0	0	0	0	0	0	0	0	0	0	0	0	0	0	0	0	0	0	0	0	0	0	0	0	0	0	0	0	0	0	0	0	0	0	0	0	0	0	0	0	0	0	0	0	0	0	0	0
crRNA85	0	0	0	0	0	0	0	0	0	0	0	0	0	0	12.8861	0	0	0	0	0	0	0	0	0	0	0	0	0	0	0	0	0	0	0	0	0	0	0	0	0	0	0	0	0	0	0	0	0	0
crRNA86	0	0	0	0	0	0	0	0	0	0	0	0	0	0	0	0	0	0	0	0	0	0	0	0	0	0	0	0	0	0	0	0	0	0	0	0	0	0	0	0	0	0	0	0	0	0	0	0	0
crRNA87	0	0	0	0	0	0	0	0	0	0	0	0	0	0	0	0	0	0	0	0	0	0	0	0	0	0	0	0	0	0	0	0	0	0	0	0	0	0	0	0	0	0	0	0	0	0	0	0	0
crRNA88	0	0	0	0	0	0	0	0	0	0	0	0	0	0	0	0	0	0	0	0	0	0	0	0	0	0	0	0	0	0	0	0	0	0	0	0	0	0	0	0	0	0	0	0	0	0	0	0	0
crRNA89	0	0	0	0	0	0	0	0	0	0	0	0	0	0	0	0	0	0	0	0	0	0	0	0	0	0	0	0	0	0	0	0	0	0	0	0	0	0	0	0	0	0	0	0	0	0	0	0	0
crRNA90	0	0	0	0	0	0	0	0	0	0	0	0	0	0	0	0	0	0	0	0	0	0	0	0	0	0	0	0	0	0	0	0	0	0	0	0	0	0	0	0	0	0	0	0	0	0	0	0	0
crRNA91	0	0	0	0	0	0	0	0	0	0	0	0	0	0	0	0	0	0	0	0	0	0	0	0	0	0	0	0	0	0	0	0	0	0	0	0	0	0	0	0	0	0	0	0	0	0	0	0	0
crRNA92	0	0	0	0	0	0	0	0	0	0	0	0	0	0	0	0	0	0	0	0	0	0	0	0	0	0	0	0	0	0	0	0	0	0	0	0	0	0	0	0	0	0	0	0	0	0	0	0	0
crRNA93	0	0	0	0	0	0	0	0	0	0	0	0	0	0	0	0	0	0	0	0	0	0	0	0	0	0	0	0	0	0	0	0	0	0	0	0	0	0	0	0	0	0	0	0	0	0	0	0	0
crRNA94	0	0	0	0	0	0	0	0	0	0	0	0	0	0	0	0	0	0	0	0	0	0	0	0	0	0	0	0	0	0	0	0	0	0	0	0	0	0	0	0	0	0	0	0	0	0	0	0	0
crRNA95	0	0	0	0	0	0	0	0	0	0	0	0	0	0	0	0	0	0	0	0	0	0	0	0	0	0	0	0	0	0	0	0	0	0	0	0	0	0	0	0	0	0	0	0	0	0	0	0	0
crRNA96	0	0	0	0	0	0	0	0	0	0	0	0	0	0	0	0	0	0	0	0	0	0	0	0	0	0	0	0	0	0	0	0	0	0	0	0	0	0	0	0	0	0	0	0	0	0	0	0	0
crRNA97	0	0	0	0	0	0	0	0	0	0	0	0	0	0	0	0	0	0	0	0	0	0	0	0	0	0	0	0	0	0	0	0	0	0	0	0	0	0	0	0	0	0	0	0	0	0	0	0	0
crRNA98	0	0	0	0	0	0	0	0	0	0	0	0	0	0	0	0	0	0	0	0	0	0	0	0	0	0	0	0	0	0	0	0	0	0	0	0	0	0	0	0	0	0	0	0	0	0	0	0	0
crRNA99	0	0	0	0	0	0	0	0	0	0	0	0	0	0	0	0	0	0	0	0	0	0	0	0	0	0	0	0	0	0	0	0	0	0	0	0	0	0	0	0	0	0	0	0	0	0	0	0	0
crRNA100	0	0	0	0	0	0	0	0	0	0	0	0	0	0	0	0	0	0	0	0	0	0	0	0	0	0	0	0	0	0	0	0	0	0	0	0	0	0	0	0	0	0	0	0	0	0	0	0	0
crRNA101	0	0	0	0	0	0	0	0	0	0	0	0	0	0	0	0	0	0	0	0	0	0	0	0	0	0	0	0	0	0	0	0	0	0	0	0	0	0	0	0	0	0	0	0	0	0	0	0	0
crRNA102	0	0	0	0	0	0	0	0	0	0	0	0	0	0	0	0	0	0	0	0	0	0	0	0	0	0	0	0	0	0	0	0	0	0	0	0	0	0	0	0	0	0	0	0	0	0	0	0	0
crRNA103	0	0	0	0	0	0	0	0	0	0	0	0	0	0	0	0	0	0	0	0	0	0	0	0	0	0	0	0	0	0	0	0	0	0	0	0	0	0	0	0	0	0	0	0	0	0	0	0	0
crRNA104	0	0	0	0	0	0	0	0	0	0	0	0	0	0	0	0	0	0	0	0	0	0	0	0	0	0	0	0	0	0	0	0	0	0	0	0	0	0	0	0	0	0	0	0	0	0	0	0	0
crRNA105	0	0	0	0	0	0	0	0	0	0	0	0	0	0	0	0	0	0	0	0	0	0	0	0	0	0	0	0	0	0	0	0	0	0	0	0	0	0	0	0	0	0	0	0	0	0	0	0	0
crRNA106	0	0	0	0	0	0	0	0	0	0	0	0	0	0	0	0	0	0	0	0	0	0	0	0	0	0	0	0	0	0	0	0	0	0	0	0	0	0	0	0	0	0	0	0	0	0	0	0	0
crRNA107	0	0	0	0	0	0	0	0	0	0	0	0	0	0	0	0	0	0	0	0	0	0	0	0	0	0	0	0	0	0	0	0	0	0	0	0	0	0	0	0	0	0	0	0	0	0	0	0	0
crRNA108	0	0	0	0	0	0	0	0	0	0	0	0	0	0	0	0	0	0	0	0	0	0	0	0	0	0	0	0	0	0	0	0	0	0	0	0	0	0	0	0	0	0	0	0	0	0	0	0	0
crRNA109	0	0	0	0	0	0	0	0	0	0	0	0	0	0	0	0	0	0	0	0	0	0	0	0	0	0	0	0	0	0	0	0	0	0	0	0	0	0	0	0	0	0	0	0	0	0	0	0	0
crRNA110	0	0	0	0	0	0	0	0	0	0	0	0	0	0	0	0	0	0	0	0	0	0	0	0	0	0	0	0	0	0	0	0	0	0	0	0	0	0	0	0	0	0	0	0	0	0	0	0	0
crRNA111	0	0	0	0	0	0	0	0	0	0	0	0	0	0	0	0	0	0	0	0	0	0	0	0	0	0	0	0	0	0	0	0	0	0	0	0	0	0	0	0	0	0	0	0	0	0	0	0	0
crRNA112	0	0	0	0	0	0	0	0	0	0	0	0	0	0	0	0	0	0	0	0	0	0	0	0	0	0	0	0	0	0	0	0	0	0	0	0	0	0	0	0	0	0	0	0	0	0	0	0	0
crRNA113	0	0	0	0	0	0	0	0	0	0	0	0	0	0	0	0	0	0	0	0	0	0	0	0	0	0	0	0	0	0	0	0	0	0	0	0	0	0	0	0	0	0	0	0	0	0	0	0	0
crRNA114	0	0	0	0	0	0	0	0	0	0	0	0	0	0	0	0	0	0	0	0	0	0	0	0	0	0	0	0	0	0	0	0	0	0	0	0	0	0	0	0	0	0	0	0	0	0	0	0	0
crRNA115	0	0	0	0	0	0	0	0	0	0	0	0	0	0	0	0	0	0	0	0	0	0	0	0	0	0	0	0	0	0	0	0	0	0	0	0	0	0	0	0	0	0	0	0	0	0	0	0	0
crRNA116	0	0	0	0	0	0	0	0	0	0	0	0	0	0	0	0	0	0	0	0	0	0	0	0	0	0	0	0	0	0	0	0	0	0	0	0	0	0	0	0	0	0	0	0	0	0	0	0	0
crRNA117	0	0	0	0	0	0	0	0	0	0	0	0	0	0	0	0	0	0	0	0	0	0	0	0	0	0	0	0	0	0	0	0	0	0	0	0	0	0	0	0	0	0	0	0	0	0	0	0	0
crRNA118	0	0	0	0	0	0	0	0	0	0	0	0	0	0	0	0	0	0	0	0	0	0	0	0	0	0	0	0	0	0	0	0	0	0	0	0	0	0	0	0	0	0	0	0	0	0	0	0	0
crRNA119	0	0	0	0	0	0	0	0	0	0	0	0	0	0	0	0	0	0	0	0	0	0	0	0	0	0	0	0	0	0	0	0	0	0	0	0	0	0	0	0	0	0	0	0	0	0	0	0	0
crRNA120	0	0	0	0	0	0	0	0	0	0	0	0	0	0	0	0	0	0	0	0	0	0	0	0	0	0	0	0	0	0	0	0	0	0	0	0	0	0	0	0	0	0	0	0	0	0	0	0	0
crRNA121	0	0	0	0	0	0	0	0	0	0	0	0	0	0	0	0	0	0	0	0	0	0	0	0	0	0	0	0	0	0	0	0	0	0	0	0	0	0	0	0	0	0	0	0	0	0	0	0	0
crRNA122	0	0	0	0	0	0	0	0	0	0	0	0	0	0	0	0	0	0	0	0	0	0	0	0	0	0	0	0	0	0	0	0	0	0	0	0	0	0	0	0	0	0	0	0	0	0	0	0	0
crRNA123	0	0	0	0	0	0	0	0	0	0	0	0	0	0	0	0	0	0	0	0	0	0	0	0	0	0	0	0	0	0	0	0	0	0	0	0	0	0	0	0	0	0	0	0	0	0	0	0	0
crRNA124	0	0	0	0	0	0	0	0	0	0	0	0	0	0	0	0	0	0	0	0	0	0	0	0	0	0	0	0	0	0	0	0	0	0	0	0	0	0	0	0	0	0	0	0	0	0	0	0	0
crRNA125	0	0	0	0	0	0	0	0	0	0	0	0	0	0	0	0	0	0	0	0	0	0	0	0	0	0	0	0	0	0	0	0	0	0	0	0	0	0	0	0	0	0	0	0	0	0	0	0	0
crRNA126	0	0	0	0	0	0	0	0	0	0	0	0	0	0	0	0	0	0	0	0	0	0	0	0	0	0	0	0	0	0	0	0	0	0	0	0	0	0	0	0	0	0	0	0	0	0	0	0	0
crRNA127	0	0	0	0	0	0	0	0	0	0	0	0	0	0	0	0	0	0	0	0	0	0	0	0	0	0	0	0	0	0	0	0	0	0	0	0	0	0	0	0	0	0	0	0	0	0	0	0	0
crRNA128	0	0	0	0	0	0	0	0	0	0	0	0	0	0	0	0	0	0	0	0	0	0	0	0	0	0	0	0	0	0	0	0	0	0	0	0	0	0	0	0	0	0	0	0	0	0	0	0	0
crRNA129	0	0	0	0	0	0	0	0	0	0	0	0	0	0	0	0	0	0	0	0	0	0	0	0	0	0	0	0	0	0	0	0	0	0	0	0	0	0	0	0	0	0	0	0	0	0	0	0	0
crRNA130	0	0	0	0	0	0	0	0	0	0	0	0	0	0	0	0	0	0	0	0	0	0	0	0	0	0	0	0	0	0	0	0	0	0	0	0	0	0	0	0	0	0	0	0	0	0	0	0	0
crRNA131	0	0	0	0	0	0	0	0	0	0	0	0	0	0	0	0	0	0	0	0	0	0	0	0	0	0	0	0	0	0	0	0	0	0	0	0	0	0	0	0	0	0	0	0	0	0	0	0	0
crRNA132	0	0	0	0	0	0	0	0	0	0	0	0	0	0	0	0	0	0	0	0	0	0	0	0	0	0	0	0	0	0	0	0	0	0	0	0	0	0	0	0	0	0	0	0	0	0	0	0	0
crRNA133	0	0	0	0	0	0	0	0	0	0	0	0	0	0	0	0	0	0	0	0	0	0	0	0	0	0	0	0	0	0	0	0	0	0	0	0	0	0	0	0	0	0	0	0	0	0	0	0	0
crRNA134	0	0	0	0	0	0	0	0	0	0	0	0	0	0	0	0	0	0	0	0	0	0	0	0	0	0	0	0	0	0	0	0	0	0	0	0	0	0	0	0	0	0	0	0	0	0	0	0	0
crRNA135	0	0	0	0	0	0	0	0	0	0	0	0	0	0	0	0	0	0	0	0	0	0	0	0	0	0	0	0	0	0	0	0	0	0	0	0	0	0	0	0	0	0	0	0	0	0	0	0	0
crRNA136	0	0	0	0	0	0	0	0	0	0	0	0	0	0	0	0	0	0	0	0	0	0	0	0	0	0	0	0	0	0	0	0	0	0	0	0	0	0	0	0	0	0	0	0	0	0	0	0	0
crRNA137	0	0	0	0	0	0	0	0	0	0	0	0	0	0	0	0	0	0	0	0	0	0	0	0	0	0	0	0	0	0	0	0	0	0	0	0	0	0	0	0	0	0	0	0	0	0	0	0	0
crRNA138	0	0	0	0	0	0	0	0	0	0	0	0	0	0	0	0	0	0	0	0	0	0	0	0	0	0	0	0	0	0	0	0	0	0	0	0	0	0	0	0	0	0	0	0	0	0	0	0	0
crRNA139	0	0	0	0	0	0	0	0	0	0	0	0	0	0	0	0	0	0	0	0	0	0	0	0	0	0	0	0	0	0	0	0	0	0	0	0	0	0	0	0	0	0	0	0	0	0	0	0	0
crRNA140	0	0	0	0	0	0	0	0	0	0	0	0	0	0	0	0	0	0	0	0	0	0	0	0	0	0	0	0	0	0	0	0	0	0	0	0	0	0	0	0	0	0	0	0	0	0	0	0	0
crRNA141	0	0	0	0	0	0	0	0	0	0	0	0	0	0	0	0	0	0	0	0	0	0	0	0	0	0	0	0	0	0	0	0	0	0	0	0	0	0	0	0	0	0	0	0	0	0	0	0	0
crRNA142	0	0	0	0	0	0	0	0	0	0	0	0	0	0	0	0	0	0	0	0	0	0	0	0	0	0	0	0	0	0	0	0	0	0	0	0	0	0	0	0	0	0	0	0	0	0	0	0	0
crRNA143	0	0	0	0	0	0	0	0	0	0	0	0	0	0	0	0	0	0	0	0	0	0	0	0	0	0	0	0	0	0	0	0	0	0	0	0	0	0	0	0	0	0	0	0	0	0	0	0	0
crRNA144	0	0	0	0	0	0	0	0	0	0	0	0	0	0	0	0	0	0	0	0	0	0	0	0	0	0	0	0	0	0	0	0	0	0	0	0	0	0	0	0	0	0	0	0	0	0	0	0	0
crRNA145	0	0	0	0	0	0	0	0	0	0	0	0	0	0	0	0	0	0	0	0	0	0	0	0	0	0	0	0	0	0	0	0	0	0	0	0	0	0	0	0	0	0	0	0	0	0	0	0	0
crRNA146	0	0	0	0	0	0	0	0	0	0	0	0	0	0	0	0	0	0	0	0	0	0	0	0	0	0	0	0	0	0	0	0	0	0	0	0	0	0	0	0	0	0	0	0	0	0	0	0	0
crRNA147	0	0	0	0	0	0	0	0	0	0	0	0	0	0	0	0	0	0	0	0	0	0	0	0	0	0	0	0	0	0	0	0	0	0	0	0	0	0	0	0	0	0	0	0	0	0	0	0	0
crRNA148	0	0	0	0	0	0	0	0	0	0	0	0	0	0	0	0	0	0	0	0	0	0	0	0	0	0	0	0	0	0	0	0	0	0	0	0	0	0	0	0	0	0	0	0	0	0	0	0	0
crRNA149	0	0	0	0	0	0	0	0	0	0	0	0	0	0	0	0	0	0	0	0	0	0	0	0	0	0	0	0	0	0	0	0	0	0	0	0	0	0	0	0	0	0	0	0	0	0	0	0	0
crRNA150	0	0	0	0	0	0	0	0	0	0	0	0	0	0	0	0	0	0	0	0	0	0	0	0	0	0	0	0	0	0	0	0	0	0	0	0	0	0	0	0	0	0	0	0	0	0	0	0	0
crRNA151	0	0	0	0	0	0	0	0	0	0	0	0	0	0	0	0	0	0	0	0	0	0	0	0	0	0	0	0	0	0	0	0	0	0	0	0	0	0	0	0	0	0	0	0	0	0	0	0	0
crRNA152	0	0	0	0	0	0	0	0	0	0	0	0	0	0	0	0	0	0	0	0	0	0	0	0	0	0	0	0	0	0	0	0	0	0	0	0	0	0	0	0	0	0	0	0	0	0	0	0	0
crRNA153	0	0	0	0	0	0	0	0	0	0	0	0	0	0	0	0	0	0	0	0	0	0	0	0	0	0	0	0	0	0	0	0	0	0	0	0	0	0	0	0	0	0	0	0	0	0	0	0	0
crRNA154	0	0	0	0	0	0	0	0	0	0	0	0	0	0	0	0	0	0	0	0	0	0	0	0	0	0	0	0	0	0	0	0	0	0	0	0	0	0	0	0	0	0	0	0	0	0	0	0	0
crRNA155	0	0	0	0	0	0	0	0	0	0	0	0	0	0	0	0	0	0	0	0	0	0	0	0	0	0	0	0	0	0	0	0	0	0	0	0	0	0	0	0	0	0	0	0	0	0	0	0	0
crRNA156	0	0	0	0	0	0	0	0	0	0	0	0	0	0	0	0	0	0	0	0	0	0	0	0	0	0	0	0	0	0	0	0	0	0	0	0	0	0	0	0	0	0	0	0	0	0	0	0	0
crRNA157	0	0	0	0	0	0	0	0	0	0	0	0	0	0	0	0	0	0	0	0	0	0	0	0	0	0	0	0	0	0	0	0	0	0	0	0	0	0	0	0	0	0	0	0	0	0	0	0	0
crRNA158	0	0	0	0	0	0	0	0	0	0	0	0	0	0	0	0	0	0	0	0	0	0	0	0	0	0	0	0	0	0	0	0	0	0	0	0	0	0	0	0	0	0	0	0	0	0	0	0	0
crRNA159	0	0	0	0	0	0	0	0	0	0	0	0	0	0	0	0	0	0	0	0	0	0	0	0	0	0	0	0	0	0	0	0	0	0	0	0	0	0	0	0	0	0	0	0	0	0	0	0	0
crRNA160	0	0	0	0	0	0	0	0	0	0	0	0	0	0	0	0	0	0	0	0	0	0	0	0	0	0	0	0	0	0	0	0	0	0	0	0	0	0	0	0	0	0	0	0	0	0	0	0	0
crRNA161	0	0	0	0	0	0	0	0	0	0	0	0	0	0	0	0	0	0	0	0	0	0	0	0	0	0	0	0	0	0	0	0	0	0	0	0	0	0	0	0	0	0	0	0	0	0	0	0	0
crRNA162	0	0	0	0	0	0	0	0	0	0	0	0	0	0	0	0	0	0	0	0	0	0	0	0	0	0	0	0	0	0	0	0	0	0	0	0	0	0	0	0	0	0	0	0	0	0	0	0	0
crRNA163	0	0	0	0	0	0	0	0	0	0	0	0	0	0	0	0	0	0	0	0	0	0	0	0	0	0	0	0	0	0	0	0	0	0	0	0	0	0	0	0	0	0	0	0	0	0	0	0	0
crRNA164	0	0	0	0	0	0	0	0	0	0	0	0	0	0	0	0	0	0	0	0	0	0	0	0	0	0	0	0	0	0	0	0	0	0	0	0	0	0	0	0	0	0	0	0	0	0	0	0	0
crRNA165	0	0	0	0	0	0	0	0	0	0	0	0	0	0	0	0	0	0	0	0	0	0	0	0	0	0	0	0	0	0	0	0	0	0	0	0	0	0	0	0	0	0	0	0	0	0	0	0	0
crRNA166	0	0	0	0	0	0	0	0	0	0	0	0	0	0	0	0	0	0	0	0	0	0	0	0	0	0	0	0	0	0	0	0	0	0	0	0	0	0	0	0	0	0	0	0	0	0	0	0	0
crRNA167	0	0	0	0	0	0	0	0	0	0	0	0	0	0	0	0	0	0	0	0	0	0	0	0	0	0	0	0	0	0	0	0	0	0	0	0	0	0	0	0	0	0	0	0	0	0	0	0	0
crRNA168	0	0	0	0	0	0	0	0	0	0	0	0	0	0	0	0	0	0	0	0	0	0	0	0	0	0	0	0	0	0	0	0	0	0	0	0	0	0	0	0	0	0	0	0	0	0	0	0	0
crRNA169	0	0	0	0	0	0	0	0	0	0	0	0	0	0	0	0	0	0	0	0	0	0	0	0	0	0	0	0	0	0	0	0	0	0	0	0	0	0	0	0	0	0	0	0	0	0	0	0	0
crRNA170	0	0	0	0	0	0	0	0	0	0	0	0	0	0	0	0	0	0	0	0	0	0	0	0	0	0	0	0	0	0	0	0	0	0	0	0	0	0	0	0	0	0	0	0	0	0	0	0	0
crRNA171	0	0	0	0	0	0	0	0	0	0	0	0	0	0	0	0	0	0	0	0	0	0	0	0	0	0	0	0	0	0	0	0	0	0	0	0	0	0	0	0	0	0	0	0	0	0	0	0	0
crRNA172	0	0	0	0	0	0	0	0	0	0	0	0	0	0	0	0	0	0	0	0	0	0	0	0	0	0	0	0	0	0	0	0	0	0	0	0	0	0	0	0	0	0	0	0	0	0	0	0	0
crRNA173	0	0	0	0	0	0	0	0	0	0	0	0	0	0	0	0	0	0	0	0	0	0	0	0	0	0	0	0	0	0	0	0	0	0	0	0	0	0	0	0	0	0	0	0	0	0	0	0	0
crRNA174	0	0	0	0	0	0	0	0	0	0	0	0	0	0	0	0	0	0	0	0	0	0	0	0	0	0	0	0	0	0	0	0	0	0	0	0	0	0	0	0	0	0	0	0	0	0	0	0	0
crRNA176	0	0	0	0	0	0	0	0	0	0	0	0	0	0	0	0	0	0	0	0	0	0	0	0	0	0	0	0	0	0	0	0	0	0	0	0	0	0	0	0	0	0	0	0	0	0	0	0	0
[truncated: 135 more columns]
