# Supplementary material for: Massively multiplexed nucleic acid detection with Cas13
Source: Nature. 2020 Apr 29;582(7811):277–82. doi: 10.1038/s41586-020-2279-8 (PMC7332423; doi:10.1038/s41586-020-2279-8)
Supplement: Supplementary file 6 — A list of clinical samples used and associated metadata. [file 41586_2020_2279_MOESM6_ESM.xlsx]

## Sheet: Patient Sample Data
Data from patient sample provider						RT-PCR testing we performed					NGS we performed					CARMEN we performed
Sample Name	Sample type	Virus	Year Collected	Test performed by clinical sample provider	Result	dengue RT-PCR	Zika RT-PCR	Flu RT-PCR	HIV RT-PCR	HCV RT-PCR	# Reads	# to viral genome	RPM	# to CARMEN crRNA	CARMEN RPM	Background-subtracted fluorescence intensity	Fold-change over background
20544	Plasma	dengue	2017	Dengue Virus 1-4 subtype by PCR SERUM (ARUP)	Detected Type 3	Detected					12556696	206333	32864	872	138.89	268.011	9.99924
20545	Plasma	dengue	2017	Dengue Virus 1-4 subtype by PCR SERUM (ARUP)	Detected Type 3	Detected					31153036	205132	13169	940	60.35	242.583	9.05056
20547	Plasma	dengue	2017	Dengue Virus 1-4 subtype by PCR SERUM (ARUP)	Detected Type 3	Detected					42786740	1529793	71508	7857	367.26	188.931	7.04885
20553	Plasma	dengue	2017	Dengue Virus 1-4 subtype by PCR SERUM (ARUP)	Detected Type 3	Detected					21823610	71287	6533	288	26.39	220.208	8.21577
91S	Serum	Zika	2016	LightMix Modular Zika Virus Real Time PCR Assay	Detected		Detected				13606232	50	7	2	0.29	495.674	19.6336
115S	Serum	Zika	2016	LightMix Modular Zika Virus Real Time PCR Assay	Detected		Detected				24502906	692	56	16	1.31	487.171	19.2968
127S	Serum	Zika	2016	LightMix Modular Zika Virus Real Time PCR Assay	Detected		Detected				23868020	2606	218	74	6.2	471.051	18.6583
180S	Serum	Zika	2016	LightMix Modular Zika Virus Real Time PCR Assay	Detected		Detected				19150148	1504	157	40	4.18	500.614	19.8293
000J3RUA	Throat/Nasal swab	influenza A	2018	CDC Human Influenza Virus RealTime RT-PCR Diagnostic Panel (Influenza A/B Typing Kit), CDC Human Influenza Virus RealTime RT-PCR Detection and Characterization Panel	influenza A, H3			Detected			15132148	206	27.23		0	449.932	16.9404
000J3RUB	Throat/Nasal swab	influenza A	2018	CDC Human Influenza Virus RealTime RT-PCR Diagnostic Panel (Influenza A/B Typing Kit), CDC Human Influenza Virus RealTime RT-PCR Detection and Characterization Panel	influenza A, H3			Detected			18513984	0	0		0	47.1494	1.77523
000J3RUC	Throat/Nasal swab	influenza A	2018	CDC Human Influenza Virus RealTime RT-PCR Diagnostic Panel (Influenza A/B Typing Kit), CDC Human Influenza Virus RealTime RT-PCR Detection and Characterization Panel	influenza A, H3			Detected			18883450	1320	139.8	8	0.85	512.935	19.3126
000J3RUF	Throat/Nasal swab	influenza A	2018	CDC Human Influenza Virus RealTime RT-PCR Diagnostic Panel (Influenza A/B Typing Kit), CDC Human Influenza Virus RealTime RT-PCR Detection and Characterization Panel	influenza A, H3			Detected			21531304	2123	197.2	13	1.21	510.151	19.2078
000J3RUG	Throat/Nasal swab	influenza A	2018	CDC Human Influenza Virus RealTime RT-PCR Diagnostic Panel (Influenza A/B Typing Kit), CDC Human Influenza Virus RealTime RT-PCR Detection and Characterization Panel	influenza A, H3			Detected			31180522	105	6.73		0	544.341	20.495
000J3RUH	Throat/Nasal swab	influenza A	2018	CDC Human Influenza Virus RealTime RT-PCR Diagnostic Panel (Influenza A/B Typing Kit), CDC Human Influenza Virus RealTime RT-PCR Detection and Characterization Panel	influenza A, H1pdm09			Detected			17366768	16322	1879.68		0	341.917	12.8736
000J3RUL	Throat/Nasal swab	influenza A	2018	CDC Human Influenza Virus RealTime RT-PCR Diagnostic Panel (Influenza A/B Typing Kit), CDC Human Influenza Virus RealTime RT-PCR Detection and Characterization Panel	influenza A, H3			Detected			20610966	110	10.67		0	290.92	10.9535
000J3RUM	Throat/Nasal swab	influenza A	2018	CDC Human Influenza Virus RealTime RT-PCR Diagnostic Panel (Influenza A/B Typing Kit), CDC Human Influenza Virus RealTime RT-PCR Detection and Characterization Panel	influenza A, H3			Detected			26289376	239	18.18	2	0.15	379.171	14.2762
000J3RUN	Throat/Nasal swab	influenza A	2018	CDC Human Influenza Virus RealTime RT-PCR Diagnostic Panel (Influenza A/B Typing Kit), CDC Human Influenza Virus RealTime RT-PCR Detection and Characterization Panel	influenza A, H3			Detected			11439742	9	1.57		0	536.765	20.2098
000J3RUO	Throat/Nasal swab	influenza A	2018	CDC Human Influenza Virus RealTime RT-PCR Diagnostic Panel (Influenza A/B Typing Kit), CDC Human Influenza Virus RealTime RT-PCR Detection and Characterization Panel	influenza A, H3			Detected			34434770	471	27.36	5	0.29	527.596	19.8646
000J3RUP	Throat/Nasal swab	influenza A	2018	CDC Human Influenza Virus RealTime RT-PCR Diagnostic Panel (Influenza A/B Typing Kit), CDC Human Influenza Virus RealTime RT-PCR Detection and Characterization Panel	influenza A, H1pdm09			Detected			15174048	410	54.04	1	0.13	497.201	18.7202
000J3RUS	Throat/Nasal swab	influenza A	2018	CDC Human Influenza Virus RealTime RT-PCR Diagnostic Panel (Influenza A/B Typing Kit), CDC Human Influenza Virus RealTime RT-PCR Detection and Characterization Panel	influenza A, H3			Detected			24060724	49569	4120.32	318	26.43	524.568	19.7506
000J3RUT	Throat/Nasal swab	influenza A	2018	CDC Human Influenza Virus RealTime RT-PCR Diagnostic Panel (Influenza A/B Typing Kit), CDC Human Influenza Virus RealTime RT-PCR Detection and Characterization Panel	influenza A, H3			Detected			13219518	3664	554.33	23	3.48	524.799	19.7593
000J3RV5	Throat/Nasal swab	influenza A	2018	CDC Human Influenza Virus RealTime RT-PCR Diagnostic Panel (Influenza A/B Typing Kit), CDC Human Influenza Virus RealTime RT-PCR Detection and Characterization Panel	influenza A, H1pdm09			Detected			27278178	5605	410.95		0	381.526	14.3649
000J3RVC	Throat/Nasal swab	influenza A	2018	CDC Human Influenza Virus RealTime RT-PCR Diagnostic Panel (Influenza A/B Typing Kit), CDC Human Influenza Virus RealTime RT-PCR Detection and Characterization Panel	influenza A, H1pdm09			Detected			22193010	2	0.18		0	26.741	1.00683
000J3RVK	Throat/Nasal swab	influenza A	2018	CDC Human Influenza Virus RealTime RT-PCR Diagnostic Panel (Influenza A/B Typing Kit), CDC Human Influenza Virus RealTime RT-PCR Detection and Characterization Panel	influenza A, H1pdm09			Detected			12377364	2034	328.66		0	257.015	9.67691
000J3RW6	Throat/Nasal swab	influenza A	2018	CDC Human Influenza Virus RealTime RT-PCR Diagnostic Panel (Influenza A/B Typing Kit), CDC Human Influenza Virus RealTime RT-PCR Detection and Characterization Panel	influenza A, H1pdm09			Detected			29645034	44114	2976.15		0	501.411	18.8787
000J3RW9	Throat/Nasal swab	influenza A	2018	CDC Human Influenza Virus RealTime RT-PCR Diagnostic Panel (Influenza A/B Typing Kit), CDC Human Influenza Virus RealTime RT-PCR Detection and Characterization Panel	influenza A, H1pdm09			Detected			10114546	1288	254.68		0	415.673	15.6506
000J3RWH	Throat/Nasal swab	influenza A	2018	CDC Human Influenza Virus RealTime RT-PCR Diagnostic Panel (Influenza A/B Typing Kit), CDC Human Influenza Virus RealTime RT-PCR Detection and Characterization Panel	influenza A, H1pdm09			Detected			18643482	336	36.04		0	68.7371	2.58803
000J3RWI	Throat/Nasal swab	influenza A	2018	CDC Human Influenza Virus RealTime RT-PCR Diagnostic Panel (Influenza A/B Typing Kit), CDC Human Influenza Virus RealTime RT-PCR Detection and Characterization Panel	influenza A, H1pdm09			Detected			19894248	3776	379.61		0	399.812	15.0534
HIV_10345	Plasma	HIV	2015	QUEST GENOTYPING LDT (T000119) || TaqMan || Quest Diagnostics || Roche || PCR_Quantitative || Human Immunodeficiency Virus 1 (HIV-1 GT)	Detected				Not detected		35698736	471	26	13	0.73	607.404	28.8316
HIV_10349	Plasma	HIV	2015	QUEST GENOTYPING LDT (T000119) || TaqMan || Quest Diagnostics || Roche || PCR_Quantitative || Human Immunodeficiency Virus 1 (HIV-1 GT)	Detected				Not detected		12570100	0	0	0	0	20.3572	0.966293
HIV_10355	Plasma	HIV	2015	QUEST GENOTYPING LDT (T000119) || TaqMan || Quest Diagnostics || Roche || PCR_Quantitative || Human Immunodeficiency Virus 1 (HIV-1 GT)	Detected				Not detected		13080022	0	0	0	0	22.0376	1.04606
HIV_10552	Plasma	HIV	2015	QUEST GENOTYPING LDT (T000119) || TaqMan || Quest Diagnostics || Roche || PCR_Quantitative || Human Immunodeficiency Virus 1 (HIV-1 GT)	Detected				Not detected		15053802	0	0	0	0	22.7025	1.07762
D000028508_Ser	Serum	HIV	2018	QUEST GENOTYPING LDT (T000119) || TaqMan || Quest Diagnostics || Roche || PCR_Quantitative || Human Immunodeficiency Virus 1 (HIV-1 GT)	Detected				Not detected		18378504	10	1.09	0	0	612.255	22.5022
D000028510_Ser	Serum	HIV	2018	QUEST GENOTYPING LDT (T000119) || TaqMan || Quest Diagnostics || Roche || PCR_Quantitative || Human Immunodeficiency Virus 1 (HIV-1 GT)	Detected				Not detected		4229858	3	1.42	0	0	464.972	17.0891
D000028508_Plas	Plasma	HIV	2018	QUEST GENOTYPING LDT (T000119) || TaqMan || Quest Diagnostics || Roche || PCR_Quantitative || Human Immunodeficiency Virus 1 (HIV-1 GT)	Detected				Not detected		12609668	9	1.43	0	0	67.2354	2.4711
D000028493_Plas	Plasma	HIV	2018	QUEST GENOTYPING LDT (T000119) || TaqMan || Quest Diagnostics || Roche || PCR_Quantitative || Human Immunodeficiency Virus 1 (HIV-1 GT)	Detected				Not detected		38290230	29	1.51	0	0	480.416	17.6567
D000028490_Ser	Serum	HIV	2018	QUEST GENOTYPING LDT (T000119) || TaqMan || Quest Diagnostics || Roche || PCR_Quantitative || Human Immunodeficiency Virus 1 (HIV-1 GT)	Detected				Not detected		19951324	24	2.41	0	0	64.6659	2.37666
D000028494_Plas	Plasma	HIV	2018	QUEST GENOTYPING LDT (T000119) || TaqMan || Quest Diagnostics || Roche || PCR_Quantitative || Human Immunodeficiency Virus 1 (HIV-1 GT)	Detected				Not detected		10026676	16	3.19	0	0	31.3872	1.15357
D000028494_Ser	Serum	HIV	2018	QUEST GENOTYPING LDT (T000119) || TaqMan || Quest Diagnostics || Roche || PCR_Quantitative || Human Immunodeficiency Virus 1 (HIV-1 GT)	Detected				Not detected		15309848	29	3.79	0	0	97.7258	3.59171
D000028510_Plas	Plasma	HIV	2018	QUEST GENOTYPING LDT (T000119) || TaqMan || Quest Diagnostics || Roche || PCR_Quantitative || Human Immunodeficiency Virus 1 (HIV-1 GT)	Detected				Not detected		22217154	78	7.02	0	0	553.194	20.3315
D000028493_Ser	Serum	HIV	2018	QUEST GENOTYPING LDT (T000119) || TaqMan || Quest Diagnostics || Roche || PCR_Quantitative || Human Immunodeficiency Virus 1 (HIV-1 GT)	Detected				Not detected		16585524	65	7.84	1	0.12	590.821	21.7144
D000028506_Ser	Serum	HIV	2018	QUEST GENOTYPING LDT (T000119) || TaqMan || Quest Diagnostics || Roche || PCR_Quantitative || Human Immunodeficiency Virus 1 (HIV-1 GT)	Detected				Not detected		4335682	35	16.15	0	0	222.319	8.17086
D000028491_Ser	Serum	HIV	2018	QUEST GENOTYPING LDT (T000119) || TaqMan || Quest Diagnostics || Roche || PCR_Quantitative || Human Immunodeficiency Virus 1 (HIV-1 GT)	Detected				Not detected		22207892	182	16.39	1	0.09	298.22	10.9605
D000028507_Ser	Serum	HIV	2018	QUEST GENOTYPING LDT (T000119) || TaqMan || Quest Diagnostics || Roche || PCR_Quantitative || Human Immunodeficiency Virus 1 (HIV-1 GT)	Detected				Not detected		18404242	258	28.04	7	0.76	37.2841	1.3703
D000028500_Ser	Serum	HIV	2018	QUEST GENOTYPING LDT (T000119) || TaqMan || Quest Diagnostics || Roche || PCR_Quantitative || Human Immunodeficiency Virus 1 (HIV-1 GT)	Detected				Not detected		8905662	151	33.91	5	1.12	514.401	18.9058
D000028488_Ser	Serum	HIV	2018	QUEST GENOTYPING LDT (T000119) || TaqMan || Quest Diagnostics || Roche || PCR_Quantitative || Human Immunodeficiency Virus 1 (HIV-1 GT)	Detected				Not detected		22230010	625	56.23	12	1.08	590.68	21.7092
D000028505_Ser	Serum	HIV	2018	QUEST GENOTYPING LDT (T000119) || TaqMan || Quest Diagnostics || Roche || PCR_Quantitative || Human Immunodeficiency Virus 1 (HIV-1 GT)	Detected				Not detected		16547856	518	62.61	1	0.12	536.904	19.7328
D000028496_Ser	Serum	HIV	2018	QUEST GENOTYPING LDT (T000119) || TaqMan || Quest Diagnostics || Roche || PCR_Quantitative || Human Immunodeficiency Virus 1 (HIV-1 GT)	Detected				Not detected		15320478	518	67.62	10	1.31	620.521	22.806
D000028496_Plas	Plasma	HIV	2018	QUEST GENOTYPING LDT (T000119) || TaqMan || Quest Diagnostics || Roche || PCR_Quantitative || Human Immunodeficiency Virus 1 (HIV-1 GT)	Detected				Not detected		11480722	413	71.95	1	0.17	286.239	10.5201
D000028500_Plas	Plasma	HIV	2018	QUEST GENOTYPING LDT (T000119) || TaqMan || Quest Diagnostics || Roche || PCR_Quantitative || Human Immunodeficiency Virus 1 (HIV-1 GT)	Detected				Not detected		14264972	594	83.28	12	1.68	22.8469	0.839691
D000028503_Ser	Serum	HIV	2018	QUEST GENOTYPING LDT (T000119) || TaqMan || Quest Diagnostics || Roche || PCR_Quantitative || Human Immunodeficiency Virus 1 (HIV-1 GT)	Detected				Not detected		17155616	798	93.03	8	0.93	436.784	16.0531
D000028503_Plas	Plasma	HIV	2018	QUEST GENOTYPING LDT (T000119) || TaqMan || Quest Diagnostics || Roche || PCR_Quantitative || Human Immunodeficiency Virus 1 (HIV-1 GT)	Detected				Not detected		13683650	2265	331.05	35	5.12	50.352	1.85058
D000028499_Ser	Serum	HIV	2018	QUEST GENOTYPING LDT (T000119) || TaqMan || Quest Diagnostics || Roche || PCR_Quantitative || Human Immunodeficiency Virus 1 (HIV-1 GT)	Detected				Not detected		5448114	1105	405.64	20	7.34	50.3504	1.85053
D000028499_Plas	Plasma	HIV	2018	QUEST GENOTYPING LDT (T000119) || TaqMan || Quest Diagnostics || Roche || PCR_Quantitative || Human Immunodeficiency Virus 1 (HIV-1 GT)	Detected				Not detected		9123108	5069	1111.24	56	12.28	138.745	5.0993
HCV_4718	Serum	HCV	2016	COBAS Ampliprep/TaqMan48 HCV, v2.0 (T000327)	1.8e+006 || IU/mL					Detected	9824004	1638	333	27	5.5	218.648	18.9213
HCV_5838	Serum	HCV	2016	COBAS Ampliprep/TaqMan48 HCV, v2.0 (T000327)	6.1e+006 || IU/mL					Detected	11902710	400	67	5	0.84	13.6181	1.17848
HCV_7843	Serum	HCV	2016	COBAS Ampliprep/TaqMan48 HCV, v2.0 (T000327)	7.03e+006 || IU/mL					Detected	21979556	867	79	18	1.64	15.7274	1.36102
HCV_21399	Plasma	HCV	2016	COBAS Ampliprep/TaqMan48 HCV, v2.0 (T000327)	2.47e+007 || IU/mL					Not detected	22332664	165431	14815	4506	403.53	469.682	40.6452
