# Supplementary material for: Massively multiplexed nucleic acid detection with Cas13
Source: Nature. 2020 Apr 29;582(7811):277–82. doi: 10.1038/s41586-020-2279-8 (PMC7332423; doi:10.1038/s41586-020-2279-8)
Supplement: Supplementary file 7 — Human associated virus panel patient sample data. [file 41586_2020_2279_MOESM7_ESM.xlsx]

## Sheet: Summary
Tab name	Contents
crRNA names	crRNA numbers in this experiment and corresponding names
Target names	Target numbers in this experiment and corresponding patient sample names
ChipX_medians_Yh	The experiment was done over 5 mChips. Tabs with the name format ChipX_medians_Yh provide the median droplet fluorescence value for each crRNA-Target pair on Chip number X at time point Y hours.
ChipX_std_dev_Yh	Tabs with the name format ChipX_std_dev_Yh provide the standard devation of the droplet fluorescence values for each crRNA-Target pair on Chip number X at time point Y hours.
ChipX_replicates	Tabs with the name format ChipX_replicates provide the number of droplet replicates for each crRNA-Target pair on Chip number X.

## Sheet: crRNA names
crRNAs used in this experiment are numbered according to the following list. Note that the sequences used for patient sample testing include the crRNA substitutions listed in tab "HAV round 2", without the addition of nCoV.
crRNA	Species name
crRNA1	---Deltavirus---Hepatitis_delta_virus---NA.aligned.p90.p3.3.tsv
crRNA2	Adenoviridae---Mastadenovirus---Human_mastadenovirus_B---NA.aligned.p90.p3.1.tsv
crRNA3	Adenoviridae---Mastadenovirus---Human_mastadenovirus_C---NA.aligned.p90.p3.1.tsv
crRNA4	Adenoviridae---Mastadenovirus---Human_mastadenovirus_D---NA.aligned.p90.p3.1.tsv
crRNA5	Adenoviridae---Mastadenovirus---Human_mastadenovirus_E---NA.aligned.p90.p3.1.tsv
crRNA6	Adenoviridae---Mastadenovirus---Human_mastadenovirus_F---NA.aligned.p90.p3.1.tsv
crRNA7	Anelloviridae------Torque_teno_Leptonychotes_weddellii_virus-1---NA
crRNA8	Anelloviridae------Torque_teno_Leptonychotes_weddellii_virus-2---NA.aligned.p90.p3.1.tsv
crRNA9	Anelloviridae---Betatorquevirus---TTV-like_mini_virus---NA.aligned.p90.p3.2.tsv
crRNA10	Anelloviridae---Gyrovirus---Avian_gyrovirus_2---NA.aligned.p90.p3.1.tsv
crRNA11	Anelloviridae---Gyrovirus---Chicken_anemia_virus---NA.aligned.p90.p3.1.tsv
crRNA12	Anelloviridae---Iotatorquevirus---Torque_teno_sus_virus_1a---NA.aligned.p90.p3.1.tsv
crRNA13	Anelloviridae---Iotatorquevirus---Torque_teno_sus_virus_1b---NA.aligned.p90.p3.1.tsv
crRNA14	Arenaviridae---Arenavirus---Mopeia_Lassa_virus_reassortant_29---L.aligned.p90.p3.1.tsv
crRNA15	Arenaviridae---Mammarenavirus---Argentinian_mammarenavirus---L.aligned.p90.p3.1.tsv
crRNA16	Arenaviridae---Mammarenavirus---Cali_mammarenavirus---S.aligned.p90.p3.1.tsv
crRNA17	Arenaviridae---Mammarenavirus---Guanarito_mammarenavirus---L.aligned.p90.p3.2.tsv
crRNA18	Arenaviridae---Mammarenavirus---Lassa_mammarenavirus---S.aligned.p90.p3.2.tsv
crRNA19	Arenaviridae---Mammarenavirus---Lymphocytic_choriomeningitis_mammarenavirus---L.aligned.p90.p3.7.tsv
crRNA20	Arenaviridae---Mammarenavirus---Machupo_mammarenavirus---L.aligned.p90.p3.1.tsv
crRNA21	Arenaviridae---Mammarenavirus---Whitewater_Arroyo_mammarenavirus---S.aligned.p90.p3.2.tsv
crRNA22	Astroviridae---Mamastrovirus---Mamastrovirus_1---NA.aligned.p90.p3.1.tsv
crRNA23	Caliciviridae---Norovirus---Norwalk_virus---NA.aligned.p90.p3.4.tsv
crRNA24	Caliciviridae---Sapovirus---Sapporo_virus---NA
crRNA25	Coronaviridae---Alphacoronavirus---Human_coronavirus_229E---NA.aligned.p90.p3.1.tsv
crRNA26	Coronaviridae---Alphacoronavirus---Human_coronavirus_NL63---NA.aligned.p90.p3.1.tsv
crRNA27	Coronaviridae---Betacoronavirus---Human_coronavirus_HKU1---NA.aligned.p90.p3.1.tsv
crRNA28	Coronaviridae---Betacoronavirus---Middle_East_respiratory_syndrome-related_coronavirus---NA.aligned.p90.p3.1.tsv
crRNA29	Coronaviridae---Betacoronavirus---Severe_acute_respiratory_syndrome-related_coronavirus---NA.aligned.p90.p3.1.tsv
crRNA30	Filoviridae---Ebolavirus---Reston_ebolavirus---NA.aligned.p90.p3.1.tsv
crRNA31	Filoviridae---Ebolavirus---Sudan_ebolavirus---NA.aligned.p90.p3.1.tsv
crRNA32	Filoviridae---Ebolavirus---Zaire_ebolavirus---NA.aligned.p90.p3.1.tsv
crRNA33	Filoviridae---Marburgvirus---Marburg_marburgvirus---NA.aligned.p90.p3.1.tsv
crRNA34	Flaviviridae---Flavivirus---Bagaza_virus---NA.aligned.p90.p3.1.tsv
crRNA35	Flaviviridae---Flavivirus---Culex_flavivirus---NA.aligned.p90.p3.1.tsv
crRNA36	Flaviviridae---Flavivirus---Dengue_virus---NA.aligned.p90.p3.2.tsv
crRNA37	Flaviviridae---Flavivirus---Japanese_encephalitis_virus---NA.aligned.p90.p3.1.tsv
crRNA38	Flaviviridae---Flavivirus---Kyasanur_Forest_disease_virus---NA.aligned.p90.p3.1.tsv
crRNA39	Flaviviridae---Flavivirus---Murray_Valley_encephalitis_virus---NA.aligned.p90.p3.1.tsv
crRNA40	Flaviviridae---Flavivirus---Powassan_virus---NA.aligned.p90.p3.1.tsv
crRNA41	Flaviviridae---Flavivirus---Saint_Louis_encephalitis_virus---NA.aligned.p90.p3.1.tsv
crRNA42	Flaviviridae---Flavivirus---Tembusu_virus---NA.aligned.p90.p3.1.tsv
crRNA43	Flaviviridae---Flavivirus---Tick-borne_encephalitis_virus---NA.aligned.p90.p3.1.tsv
crRNA44	Flaviviridae---Flavivirus---Usutu_virus---NA.aligned.p90.p3.1.tsv
crRNA45	Flaviviridae---Flavivirus---West_Nile_virus---NA.aligned.p90.p3.1.tsv
crRNA46	Flaviviridae---Flavivirus---Yellow_fever_virus---NA.aligned.p90.p3.1.tsv
crRNA47	Flaviviridae---Flavivirus---Zika_virus---NA.aligned.p90.p3.1.tsv
crRNA48	Flaviviridae---Hepacivirus---Hepacivirus_C---NA.aligned.p90.p3.2.tsv
crRNA49	Flaviviridae---Pegivirus---Pegivirus_A---NA.aligned.p90.p3.2.tsv
crRNA50	Flaviviridae---Pegivirus---Pegivirus_C---NA.aligned.p90.p3.2.tsv
crRNA51	Flaviviridae---Pegivirus---Pegivirus_H---NA.aligned.p90.p3.1.tsv
crRNA52	Hantaviridae---Orthohantavirus---Andes_orthohantavirus---S.aligned.p90.p3.1.tsv
crRNA53	Hantaviridae---Orthohantavirus---Dobrava-Belgrade_orthohantavirus---L.aligned.p90.p3.1.tsv
crRNA54	Hantaviridae---Orthohantavirus---Hantaan_orthohantavirus---L.aligned.p90.p3.1.tsv
crRNA55	Hantaviridae---Orthohantavirus---Imjin_orthohantavirus---L.aligned.p90.p3.1.tsv
crRNA56	Hantaviridae---Orthohantavirus---Nova_orthohantavirus---S.aligned.p90.p3.2.tsv
crRNA57	Hantaviridae---Orthohantavirus---Puumala_orthohantavirus---S.aligned.p90.p3.1.tsv
crRNA58	Hantaviridae---Orthohantavirus---Seoul_orthohantavirus---L.aligned.p90.p3.1.tsv
crRNA59	Hantaviridae---Orthohantavirus---Sin_Nombre_orthohantavirus---S.aligned.p90.p3.1.tsv
crRNA60	Hantaviridae---Orthohantavirus---Thottapalayam_orthohantavirus---S.aligned.p90.p3.1.tsv
crRNA61	Hantaviridae---Orthohantavirus---Tula_orthohantavirus---S.aligned.p90.p3.1.tsv
crRNA62	Hepadnaviridae---Orthohepadnavirus---Hepatitis_B_virus---NA.aligned.p90.p3.1.tsv
crRNA63	Hepeviridae---Orthohepevirus---Orthohepevirus_A---NA.aligned.p90.p3.1.tsv
crRNA64	Herpesviridae---Cytomegalovirus---Human_betaherpesvirus_5---NA.aligned.p90.p3.1.tsv
crRNA65	Herpesviridae---Lymphocryptovirus---Human_gammaherpesvirus_4---NA.aligned.p90.p3.1.tsv
crRNA66	Herpesviridae---Rhadinovirus---Human_gammaherpesvirus_8---NA.aligned.p90.p3.1.tsv
crRNA67	Herpesviridae---Simplexvirus---Human_alphaherpesvirus_1---NA.aligned.p90.p3.1.tsv
crRNA68	Herpesviridae---Simplexvirus---Human_alphaherpesvirus_2---NA.aligned.p90.p3.1.tsv
crRNA69	Herpesviridae---Varicellovirus---Human_alphaherpesvirus_3---NA.aligned.p90.p3.1.tsv
crRNA70	Nairoviridae---Orthonairovirus---Crimean-Congo_hemorrhagic_fever_orthonairovirus---L.aligned.p90.p3.1.tsv
crRNA71	Nairoviridae---Orthonairovirus---Nairobi_sheep_disease_orthonairovirus---S.aligned.p90.p3.1.tsv
crRNA72	Orthomyxoviridae---Alphainfluenzavirus---Influenza_A_virus---1.aligned.p90.p3.1.tsv
crRNA73	Orthomyxoviridae---Betainfluenzavirus---Influenza_B_virus---1.aligned.p90.p3.1.tsv
crRNA74	Orthomyxoviridae---Gammainfluenzavirus---Influenza_C_virus---1.aligned.p90.p3.1.tsv
crRNA75	Papillomaviridae---Alphapapillomavirus---Alphapapillomavirus_4---NA.aligned.p90.p3.1.tsv
crRNA76	Papillomaviridae---Alphapapillomavirus---Alphapapillomavirus_7---NA.aligned.p90.p3.2.tsv
crRNA77	Papillomaviridae---Alphapapillomavirus---Alphapapillomavirus_9---NA.aligned.p90.p3.1.tsv
crRNA78	Papillomaviridae---Betapapillomavirus---Betapapillomavirus_1---NA.aligned.p90.p3.3.tsv
crRNA79	Papillomaviridae---Betapapillomavirus---Betapapillomavirus_2---NA.aligned.p90.p3.6.tsv
crRNA80	Paramyxoviridae---Avulavirus---Avian_avulavirus_1---NA.aligned.p90.p3.2.tsv
crRNA81	Paramyxoviridae---Avulavirus---Avian_avulavirus_4---NA.aligned.p90.p3.1.tsv
crRNA82	Paramyxoviridae---Avulavirus---Avian_avulavirus_6---NA.aligned.p90.p3.1.tsv
crRNA83	Paramyxoviridae---Henipavirus---Hendra_henipavirus---NA.aligned.p90.p3.1.tsv
crRNA84	Paramyxoviridae---Henipavirus---Nipah_henipavirus---NA.aligned.p90.p3.1.tsv
crRNA85	Paramyxoviridae---Morbillivirus---Canine_morbillivirus---NA.aligned.p90.p3.1.tsv
crRNA86	Paramyxoviridae---Morbillivirus---Feline_morbillivirus---NA.aligned.p90.p3.1.tsv
crRNA87	Paramyxoviridae---Morbillivirus---Measles_morbillivirus---NA.aligned.p90.p3.1.tsv
crRNA88	Paramyxoviridae---Morbillivirus---Rinderpest_morbillivirus---NA.aligned.p90.p3.1.tsv
crRNA89	Paramyxoviridae---Morbillivirus---Small_ruminant_morbillivirus---NA.aligned.p90.p3.1.tsv
crRNA90	Paramyxoviridae---Respirovirus---Bovine_respirovirus_3---NA.aligned.p90.p3.1.tsv
crRNA91	Paramyxoviridae---Respirovirus---Human_respirovirus_1---NA.aligned.p90.p3.1.tsv
crRNA92	Paramyxoviridae---Respirovirus---Human_respirovirus_3---NA.aligned.p90.p3.1.tsv
crRNA93	Paramyxoviridae---Respirovirus---Murine_respirovirus---NA.aligned.p90.p3.1.tsv
crRNA94	Paramyxoviridae---Rubulavirus---Human_rubulavirus_2---NA.aligned.p90.p3.1.tsv
crRNA95	Paramyxoviridae---Rubulavirus---Human_rubulavirus_4---NA.aligned.p90.p3.1.tsv
crRNA96	Paramyxoviridae---Rubulavirus---Mammalian_rubulavirus_5---NA.aligned.p90.p3.1.tsv
crRNA97	Paramyxoviridae---Rubulavirus---Mumps_rubulavirus---NA.aligned.p90.p3.1.tsv
crRNA98	Parvoviridae---Erythroparvovirus---Primate_erythroparvovirus_1---NA.aligned.p90.p3.1.tsv
crRNA99	Peribunyaviridae---Orthobunyavirus---Akabane_orthobunyavirus---S.aligned.p90.p3.1.tsv
crRNA100	Peribunyaviridae---Orthobunyavirus---Bunyamwera_orthobunyavirus---S.aligned.p90.p3.1.tsv
crRNA101	Peribunyaviridae---Orthobunyavirus---California_encephalitis_orthobunyavirus---S.aligned.p90.p3.1.tsv
crRNA102	Peribunyaviridae---Orthobunyavirus---Guaroa_orthobunyavirus---S.aligned.p90.p3.1.tsv
crRNA103	Peribunyaviridae---Orthobunyavirus---Oropouche_orthobunyavirus---S.aligned.p90.p3.1.tsv
crRNA104	Peribunyaviridae---Orthobunyavirus---Sathuperi_orthobunyavirus---L.aligned.p90.p3.1.tsv
crRNA105	Peribunyaviridae---Orthobunyavirus---Shuni_orthobunyavirus---S.aligned.p90.p3.1.tsv
crRNA106	Phenuiviridae---Phlebovirus---Candiru_phlebovirus---L.aligned.p90.p3.6.tsv
crRNA107	Phenuiviridae---Phlebovirus---Rift_Valley_fever_phlebovirus---L.aligned.p90.p3.1.tsv
crRNA108	Phenuiviridae---Phlebovirus---SFTS_phlebovirus---L.aligned.p90.p3.1.tsv
crRNA109	Phenuiviridae---Phlebovirus---Sandfly_fever_Naples_phlebovirus---M.aligned.p90.p3.2.tsv
crRNA110	Phenuiviridae---Phlebovirus---Sandfly_fever_Sicilian_virus---S.aligned.p90.p3.3.tsv
crRNA111	Phenuiviridae---Phlebovirus---Uukuniemi_phlebovirus---S.aligned.p90.p3.3.tsv
crRNA112	Picornaviridae---Aphthovirus---Foot-and-mouth_disease_virus---NA.aligned.p90.p3.1.tsv
crRNA113	Picornaviridae---Cardiovirus---Cardiovirus_A---NA.aligned.p90.p3.1.tsv
crRNA114	Picornaviridae---Cardiovirus---Cardiovirus_B---NA.aligned.p90.p3.1.tsv
crRNA115	Picornaviridae---Enterovirus---Enterovirus_A---NA.aligned.p90.p3.6.tsv
crRNA116	Picornaviridae---Enterovirus---Enterovirus_B---NA.aligned.p90.p3.1.tsv
crRNA117	Picornaviridae---Enterovirus---Enterovirus_C---NA.aligned.p90.p3.1.tsv
crRNA118	Picornaviridae---Enterovirus---Enterovirus_D---NA.aligned.p90.p3.1.tsv
crRNA119	Picornaviridae---Enterovirus---Enterovirus_E---NA.aligned.p90.p3.1.tsv
crRNA120	Picornaviridae---Enterovirus---Rhinovirus_A---NA.aligned.p90.p3.1.tsv
crRNA121	Picornaviridae---Enterovirus---Rhinovirus_B---NA.aligned.p90.p3.1.tsv
crRNA122	Picornaviridae---Enterovirus---Rhinovirus_C---NA.aligned.p90.p3.1.tsv
crRNA123	Picornaviridae---Hepatovirus---Hepatovirus_A---NA.aligned.p90.p3.1.tsv
crRNA124	Picornaviridae---Kobuvirus---Aichivirus_A---NA.aligned.p90.p3.1.tsv
crRNA125	Picornaviridae---Parechovirus---Parechovirus_A---NA.aligned.p90.p3.1.tsv
crRNA126	Pneumoviridae------Respiratory_syncytial_virus---NA.aligned.p90.p3.1.tsv
crRNA127	Pneumoviridae---Metapneumovirus---Avian_metapneumovirus---NA.aligned.p90.p3.1.tsv
crRNA128	Pneumoviridae---Metapneumovirus---Human_metapneumovirus---NA.aligned.p90.p3.1.tsv
crRNA129	Pneumoviridae---Orthopneumovirus---Human_orthopneumovirus---NA.aligned.p90.p3.1.tsv
crRNA130	Polyomaviridae---Alphapolyomavirus---Human_polyomavirus_5---NA.aligned.p90.p3.1.tsv
crRNA131	Polyomaviridae---Betapolyomavirus---Human_polyomavirus_1---NA.aligned.p90.p3.1.tsv
crRNA132	Polyomaviridae---Betapolyomavirus---Human_polyomavirus_2---NA.aligned.p90.p3.1.tsv
crRNA133	Polyomaviridae---Betapolyomavirus---Human_polyomavirus_3---NA.aligned.p90.p3.1.tsv
crRNA134	Polyomaviridae---Betapolyomavirus---Human_polyomavirus_4---NA.aligned.p90.p3.1.tsv
crRNA135	Polyomaviridae---Betapolyomavirus---Macaca_mulatta_polyomavirus_1---NA.aligned.p90.p3.1.tsv
crRNA136	Poxviridae---Orthopoxvirus---Cowpox_virus---NA.aligned.p90.p3.1.tsv
crRNA137	Poxviridae---Orthopoxvirus---Monkeypox_virus---NA.aligned.p90.p3.1.tsv
crRNA138	Poxviridae---Orthopoxvirus---Vaccinia_virus---NA.aligned.p90.p3.1.tsv
crRNA139	Poxviridae---Orthopoxvirus---Variola_virus---NA.aligned.p90.p3.1.tsv
crRNA140	Poxviridae---Parapoxvirus---Orf_virus---NA.aligned.p90.p3.1.tsv
crRNA141	Reoviridae---Orbivirus---Great_Island_virus---1.aligned.p90.p3.2.tsv
crRNA142	Reoviridae---Orthoreovirus---Mammalian_orthoreovirus---L1.aligned.p90.p3.2.tsv
crRNA143	Reoviridae---Rotavirus---Rotavirus_A---11.aligned.p90.p3.1.tsv
crRNA144	Reoviridae---Rotavirus---Rotavirus_B---4.aligned.p90.p3.1.tsv
crRNA145	Reoviridae---Rotavirus---Rotavirus_C---2.aligned.p90.p3.3.tsv
crRNA146	Reoviridae---Rotavirus---Rotavirus_H---6.aligned.p90.p3.1.tsv
crRNA147	Reoviridae---Seadornavirus---Banna_virus---12.aligned.p90.p3.1.tsv
crRNA148	Retroviridae---Deltaretrovirus---Primate_T-lymphotropic_virus_1---NA.aligned.p90.p3.1.tsv
crRNA149	Retroviridae---Deltaretrovirus---Primate_T-lymphotropic_virus_2---NA.aligned.p90.p3.1.tsv
crRNA150	Retroviridae---Lentivirus---Human_immunodeficiency_virus_1---NA.aligned.p90.p3.1.tsv
crRNA151	Retroviridae---Lentivirus---Human_immunodeficiency_virus_2---NA.aligned.p90.p3.1.tsv
crRNA152	Retroviridae---Lentivirus---Simian_immunodeficiency_virus---NA
crRNA153	Rhabdoviridae---Lyssavirus---European_bat_1_lyssavirus---NA.aligned.p90.p3.1.tsv
crRNA154	Rhabdoviridae---Lyssavirus---European_bat_2_lyssavirus---NA.aligned.p90.p3.1.tsv
crRNA155	Rhabdoviridae---Lyssavirus---Rabies_lyssavirus---NA.aligned.p90.p3.1.tsv
crRNA156	Rhabdoviridae---Vesiculovirus---Indiana_vesiculovirus---NA.aligned.p90.p3.1.tsv
crRNA157	Rhabdoviridae---Vesiculovirus---New_Jersey_vesiculovirus---NA.aligned.p90.p3.1.tsv
crRNA158	Smacoviridae------Human_smacovirus_1---NA.aligned.p90.p3.2.tsv
crRNA159	Togaviridae---Alphavirus---Chikungunya_virus---NA.aligned.p90.p3.1.tsv
crRNA160	Togaviridae---Alphavirus---Eastern_equine_encephalitis_virus---NA.aligned.p90.p3.1.tsv
crRNA161	Togaviridae---Alphavirus---Getah_virus---NA.aligned.p90.p3.1.tsv
crRNA162	Togaviridae---Alphavirus---Highlands_J_virus---NA.aligned.p90.p3.1.tsv
crRNA163	Togaviridae---Alphavirus---Mayaro_virus---NA.aligned.p90.p3.1.tsv
crRNA164	Togaviridae---Alphavirus---Ross_River_virus---NA.aligned.p90.p3.1.tsv
crRNA165	Togaviridae---Alphavirus---Semliki_Forest_virus---NA.aligned.p90.p3.1.tsv
crRNA166	Togaviridae---Alphavirus---Sindbis_virus---NA.aligned.p90.p3.1.tsv
crRNA167	Togaviridae---Alphavirus---Venezuelan_equine_encephalitis_virus---NA.aligned.p90.p3.1.tsv
crRNA168	Togaviridae---Alphavirus---Western_equine_encephalitis_virus---NA.aligned.p90.p3.1.tsv
crRNA169	Togaviridae---Rubivirus---Rubella_virus---NA.aligned.p90.p3.1.tsv
crRNA170	Water control
crRNA171	HCV_crRNA2

## Sheet: Target names
In the tabs with CARMEN values (e.g. Chip1_medians_1h), the samples are referred to as "Targets" followed by a number, e.g. "Target1".
The following table shows the correspondence between sample names used in sequencing data analysis and "Target" numbers.
Sample name	"Target" number
CCE139_D000028496_Ser	1
CCE139_D000028505_Ser	2
CCE139_D000028488_Ser	3
CCE139_D000028493_Ser	4
CCE139_D000028503_Ser	5
CCE139_D000028491_Ser	6
CCE139_D000028490_Ser	7
CCE139_D000028507_Ser	8
CCE139_D000028500_Ser	9
CCE139_D000028494_Ser	10
CCE139_D000028499_Ser	11
CCE139_D000028506_Ser	12
CCE139_D000028508_Ser	13
CCE139_D000028510_Ser	14
CCE139_D000028508_Plas	15
CCE139_D000028494_Plas	16
CCE139_D000028496_Plas	17
CCE139_D000028510_Plas	18
CCE139_D000028503_Plas	19
CCE139_D000028500_Plas	20
CCE139_D000028499_Plas	21
CCE139_D000028493_Plas	22
CCE141_000J3RUA	23
CCE141_000J3RUB	24
CCE141_000J3RUC	25
CCE141_000J3RUF	26
CCE141_000J3RUG	27
CCE141_000J3RUH	28
CCE141_000J3RUL	29
CCE141_000J3RUM	30
CCE141_000J3RUN	31
CCE141_000J3RUO	32
CCE141_000J3RUP	33
CCE141_000J3RUS	34
CCE141_000J3RUT	35
CCE141_000J3RV5	38
CCE141_000J3RVC	36
CCE141_000J3RVK	37
CCE141_000J3RW6	41
CCE141_000J3RW9	42
CCE141_000J3RWH	39
CCE141_000J3RWI	40
Healthy_pooled_plasma	43
Healthy_pooled_serum	44
Healthy_pooled_nasal_fluid	45
No_template_control1	46
No_template_control2	47
Extracted_water	48
No_magnesium_control	49

## Sheet: Chip1_medians_1h
	Target1	Target2	Target3	Target4	Target5	Target6	Target7	Target8	Target9	Target10	Target11	Target12	Target13	Target14	Target15	Target16	Target17	Target18	Target19	Target20	Target21	Target22	Target23	Target24	Target25	Target26	Target27	Target28	Target29	Target30	Target31	Target32	Target33	Target34	Target35	Target36	Target37	Target38	Target39	Target40	Target41	Target42	Target43	Target44	Target45	Target46	Target47	Target48	Target49
crRNA19	26.7154	28.8795	32.1858	28.6211	30.2342	25.8246	28.3381	30.591	29.4602	32.5535	29.6735	30.7681	21.4227	24.2645	27.1354	25.6879	29.0195	22.9898	29.0295	24.127	26.3446	26.158	23.992	27.8362	21.8387	24.4596	28.9346	23.5209	30.52	25.8924	27.723	24.6813	26.2307	27.2135	25.7511	26.085	25.9508	28.2428	29.3541	27.7991	28.5437	28.8804	24.9482	28.3646	30.0744	28.0438	31.6369	25.8556	24.6056
crRNA23	27.3957	32.2666	35.3842	28.2033	32.2559	26.8182	31.8418	33.151	30.6793	36.1204	29.5944	32.9898	26.3949	26.8148	29.2942	25.9296	27.6278	25.5355	28.5087	24.9439	30.1023	27.1449	29.098	32.6295	31.5926	31.0259	37.3825	27.2823	30.7748	28.1654	36.4227	30.8569	28.5751	34.235	33.848	27.356	26.1618	32.0449	29.3924	31.5767	34.2777	29.5145	26.2922	29.4887	31.8598	30.6454	32.827	28.3879	25.4069
crRNA24	26.7752	28.3445	28.231	25.1816	32.7037	26.8877	31.1745	32.1935	27.8457	32.0587	28.8442	30.4924	24.7543	23.8329	27.4947	25.0954	27.8632	23.4379	27.6383	24.167	27.6923	25.3085	23.937	26.2763	24.2606	25.0537	27.1399	25.106	28.4018	26.9979	27.0569	25.2473	25.1533	26.0257	24.9536	26.4743	26.6833	27.7112	30.5183	27.8016	30.0271	26.0975	26.1132	26.9772	30.3139	28.1175	29.6444	25.0614	25.5449
crRNA28	26.0716	31.4071	30.9676	27.3899	30.8664	25.0658	30.0315	32.2256	28.8218	32.9333	31.0825	29.2049	23.6026	25.023	29.9087	25.3506	28.6186	23.703	27.1657	24.4066	28.8547	25.7057	26.7791	28.7147	24.5277	26.8498	27.6927	25.0914	29.7688	27.3092	27.4608	26.3989	25.7577	24.5084	26.3921	27.0387	27.6462	27.4715	31.377	28.1334	29.1847	28.5083	26.5983	27.6813	27.9091	30.28	30.3894	27.0105	26.9746
crRNA31	25.0207	27.3151	29.6156	27.0526	31.9561	26.6028	28.7234	31.2844	27.4341	31.4503	27.7743	29.6435	22.9792	24.3769	27.5533	23.7968	27.2835	24.0322	25.7784	24.8452	27.189	24.0131	24.9033	26.826	23.7928	22.9399	29.2103	25.3728	28.6306	26.8339	25.9276	24.9304	25.2912	24.9684	24.9774	25.409	24.7634	28.721	29.7063	26.0817	29.3902	27.358	25.4189	26.7528	29.668	27.5018	29.4252	25.6182	25.3042
crRNA32	25.4049	28.283	29.8183	27.8888	29.707	26.977	27.805	32.4854	25.8615	32.7638	28.1034	30.1125	48.4712	23.2391	28.2039	25.8371	59.2491	23.6975	50.8659	23.0009	26.8072	25.6961	26.5083	28.1267	27.5064	28.707	31.8568	23.4572	26.4952	26.9491	31.739	29.0244	26.8821	28.3186	29.9751	26.3409	26.648	28.529	30.4455	29.1696	31.5695	26.9263	23.8616	27.4519	29.4247	26.2237	27.5593	24.8733	22.6297
crRNA36	23.5958	34.1585	29.9808	26.4096	30.0808	25.6111	28.6745	34.1555	27.7586	31.1827	26.8506	32.5701	24.4789	25.6528	28.3823	25.9788	28.4558	25.6861	27.9602	26.3684	26.9119	25.133	24.0823	28.4678	23.0677	26.0093	27.5561	23.8505	28.2799	27.9144	27.5693	26.2907	25.7782	23.7407	25.2875	25.7211	25.429	28.5066	30.3849	29.1718	30.5052	28.0335	25.4158	26.7825	31.0805	29.4042	31.6445	26.5269	24.7777
crRNA47	25.9991	31.0421	33.7093	27.4774	29.1449	27.4295	29.8816	31.8527	28.2233	32.6731	30.6767	35.3482	24.6371	25.2959	29.1369	27.039	28.3148	25.1722	26.4813	26.1093	28.0888	26.1485	24.446	28.7233	24.7629	25.7878	28.6012	23.9649	31.69	26.9524	28.2331	27.3955	25.8088	26.9742	26.6852	26.5957	26.9535	28.6386	30.6177	93.7146	31.4217	29.4313	26.1339	28.8146	29.5087	29.7031	31.8664	28.8413	25.8963
crRNA67	26.9167	29.1851	31.9592	27.2589	30.3265	26.7317	29.7345	32.8456	29.5315	31.488	28.4235	28.9188	24.4814	27.0769	27.0415	24.6121	29.1186	25.2344	28.278	24.702	28.3925	24.566	24.8551	29.642	25.6915	24.1555	26.6264	26.4111	29.433	28.051	27.422	25.1186	25.6078	24.7212	25.7596	28.7468	25.7847	28.7885	29.4664	28.1877	31.4239	28.9879	25.2796	28.9362	29.6075	27.4151	29.8196	25.4729	24.3171
crRNA72	23.7923	28.7679	30.3989	26.3719	28.4602	24.8503	29.5295	29.8332	28.6539	29.2265	26.7713	29.4159	21.7689	23.3537	29.3786	23.9816	27.8242	23.6382	28.5632	22.8996	26.7389	26.3364	449.932	47.1494	512.935	510.151	544.341	341.917	290.92	379.171	536.765	527.596	497.201	524.568	524.799	26.741	257.015	381.526	68.7371	399.812	501.411	415.673	25.4683	26.5596	28.4747	27.2191	30.272	25.3496	24.6854
crRNA79	25.8106	31.0858	30.4563	26.8807	30.2164	27.398	29.695	31.1602	27.324	31.2	29.2448	50.7971	25.4022	27.027	28.1498	24.1237	29.5432	24.5468	26.865	25.1911	28.1062	25.6523	26.4562	28.5051	23.1322	29.9124	29.2603	26.5622	29.7428	110.716	30.2815	26.3564	27.3626	26.1789	29.8621	27.6823	25.599	30.0807	30.201	28.4698	31.1893	28.2693	25.4176	29.3653	29.3589	30.6365	29.8334	26.3229	23.2527
crRNA87	23.9755	27.7825	31.2084	27.9612	28.6957	25.5759	28.2429	30.5586	29.5331	29.7618	29.5415	31.506	22.7886	26.0328	27.2841	23.6761	28.434	23.3397	27.7352	23.7531	25.8444	23.5548	24.8428	27.151	23.2001	26.2449	26.2704	23.2339	29.7665	26.6219	25.3982	23.0197	25.8665	24.7832	25.5205	26.3481	26.0358	26.6841	31.1534	25.6537	29.7819	26.911	26.6694	27.1285	30.5846	27.3508	30.3601	25.9927	24.8479
crRNA97	25.1987	29.6205	30.995	26.6339	29.9296	25.1105	29.8596	30.2743	29.8273	31.0932	27.8849	32.4462	24.1459	24.7272	28.769	23.284	27.6366	23.5658	27.8873	24.5207	28.8204	25.5222	24.2042	26.2553	23.3019	24.9902	28.9195	26.1274	27.2894	26.5912	26.9668	24.9068	27.3745	24.1616	25.8288	26.1542	24.1384	28.3264	29.5399	28.0477	29.0108	27.1519	25.1361	26.4994	29.1698	27.3976	29.8638	26.3868	22.6677
crRNA106	22.6725	26.9061	29.5087	25.4018	29.0114	26.0091	27.2588	28.1658	26.2692	29.1607	27.6136	29.0705	23.607	25.51	26.6626	24.1601	28.86	22.0921	26.7251	24.5926	27.2369	23.881	23.4627	27.6213	21.87	22.7183	28.6835	24.2575	27.6019	26.1247	27.9594	23.9102	25.111	24.0334	24.5078	25.5602	23.126	27.5119	29.7456	27.8527	28.2828	28.4784	24.7149	26.0852	27.6784	26.8579	28.0497	25.2805	25.6352
crRNA150	35.5652	61.4283	614.916	75.3291	592.674	107.841	32.8888	220.295	499.634	182.684	601.062	109.643	36.1068	41.6241	51.7859	44.8011	132.894	161.553	549.7	518.606	564.126	42.7311	30.9939	37.4867	29.9551	32.4341	34.6885	33.3856	38.9006	34.6536	32.9483	33.7438	32.8478	31.0943	35.041	33.7991	32.6323	35.3442	40.6071	34.4682	40.2109	34.1443	33.0191	38.407	41.7171	35.2756	42.5294	37.2823	25.9616
crRNA152	24.9239	28.5348	29.7051	27.1947	29.3871	26.8418	30.4965	31.3248	31.5367	28.6388	28.1869	30.0197	23.678	24.5587	27.5764	25.178	25.9051	23.5288	25.8629	24.0483	24.3228	26.5691	23.7021	26.7359	22.5227	23.5787	27.1308	25.061	26.8808	25.5659	28.7993	23.5906	25.4351	24.2153	25.4843	25.6412	24.7868	27.6693	29.0103	26.7483	28.5556	26.5767	24.7814	27.0889	28.6396	26.7877	29.9311	26.0905	25.3517
crRNA155	26.605	30.5826	32.723	26.0004	30.8012	27.1778	30.6727	31.1773	31.2455	33.9822	32.4948	31.9244	24.0522	26.4287	30.2557	27.2706	29.5484	25.407	28.0837	25.0307	27.449	26.7752	26.814	29.9681	26.3592	28.5217	30.286	26.0263	31.4297	27.0204	30.2652	27.9956	29.0332	27.889	25.7935	28.9123	25.0741	31.8756	32.2373	29.4256	32.5797	29.8281	25.6255	28.9662	34.1791	27.931	31.1941	28.0517	25.4333
crRNA159	21.0219	22.9458	24.3078	22.7116	24.3201	21.9803	23.5637	26.766	23.5076	25.248	22.3858	24.5038	19.043	20.2605	23.4648	21.4917	21.2197	19.7731	23.1816	18.5445	22.8112	20.3318	20.1805	22.6911	19.2915	21.6613	23.2215	20.4414	22.9873	22.0663	21.7571	20.4146	20.6602	19.7297	21.6961	21.1905	21.2463	23.0505	24.8375	22.2025	23.4326	23.1306	19.6433	22.8557	22.5622	21.7152	25.0109	20.733	19.8872
crRNA170	23.2451	25.8244	28.9324	26.1532	28.4876	23.026	27.8238	28.0991	26.6864	29.6242	27.6299	29.7549	22.0743	23.0006	26.7053	25.2628	25.8038	22.2667	25.218	22.8415	24.3811	23.6594	23.4862	25.2463	21.0478	24.232	25.5672	23.0963	28.117	24.388	26.6008	23.8651	25.7217	21.6667	24.6039	24.9698	23.2799	25.5994	27.3384	25.7152	28.1003	24.8123	22.472	24.7657	25.6673	26.5041	26.9854	22.9577	22.4943

## Sheet: Chip1_std_dev_1h
	Target1	Target2	Target3	Target4	Target5	Target6	Target7	Target8	Target9	Target10	Target11	Target12	Target13	Target14	Target15	Target16	Target17	Target18	Target19	Target20	Target21	Target22	Target23	Target24	Target25	Target26	Target27	Target28	Target29	Target30	Target31	Target32	Target33	Target34	Target35	Target36	Target37	Target38	Target39	Target40	Target41	Target42	Target43	Target44	Target45	Target46	Target47	Target48	Target49
crRNA19	34.803	6.30924	75.8731	10.0109	93.0378	5.44184	10.5563	7.60591	89.7362	18.0292	101.259	11.4826	8.55664	6.34443	7.48482	12.2593	11.0615	41.2213	18.8474	51.1501	6.82618	7.70975	7.1722	6.82484	14.207	9.49386	14.7984	5.52844	77.4465	6.38391	7.00282	55.5813	6.2486	8.45679	18.2038	6.21077	8.01331	7.30528	49.6772	6.51172	17.695	8.27298	5.43146	48.4289	6.42078	10.4268	78.6829	5.81981	5.70301
crRNA23	7.40483	71.4171	43.6594	11.4269	79.2587	13.4832	7.8724	11.981	6.7991	6.84884	74.7082	7.99552	12.0352	7.08762	6.53819	6.05319	6.4797	7.16109	62.0439	5.86487	74.9868	6.80042	13.2627	8.31408	40.6411	29.499	8.28862	16.5576	7.48275	5.61939	11.4262	5.76123	7.01204	6.77511	11.2858	12.7247	7.68972	10.3373	9.96864	13.2524	6.70041	7.12059	5.89926	7.68275	9.86646	7.11969	6.7863	6.42895	5.60528
crRNA24	5.38613	6.46847	68.8076	10.5042	106.991	16.0526	7.08083	8.91188	101.364	7.39367	41.3073	10.0852	5.7991	6.05838	6.88437	42.4128	15.874	5.39468	14.4008	88.1684	7.42859	7.60294	6.464	5.5647	6.85846	12.6265	11.5827	5.38539	7.63258	32.4718	11.7403	7.2916	49.1389	38.9847	26.2152	8.33889	42.262	6.15688	7.06132	6.12756	48.7596	14.6227	5.65775	7.00375	8.98908	7.1915	7.22723	5.69051	6.22059
crRNA28	6.03577	8.954	23.4977	5.46304	7.14859	5.15613	7.33725	7.41229	48.2213	16.3162	97.4483	8.71995	5.84624	7.73737	6.74194	8.73571	6.88182	10.2514	15.4434	4.53987	126.253	6.39207	34.5509	8.18948	15.4169	29.699	5.84062	14.9947	22.5738	34.8026	5.55581	21.4307	19.1648	12.3332	22.2425	5.8185	6.3697	14.6623	6.84828	6.67927	6.287	8.02361	6.2174	6.79326	5.86262	6.72089	8.92639	21.5386	6.45327
crRNA31	14.263	7.68962	6.95376	5.41029	23.3183	6.26835	21.7879	6.69792	30.5153	30.2504	6.35782	11.7901	5.77767	5.33127	7.06162	17.6183	15.5748	5.53555	6.15071	88.7044	64.1518	6.31922	5.5034	5.37981	5.37643	37.9653	6.14812	4.78981	8.2942	10.6996	36.3314	39.8449	40.2502	20.2432	6.306	5.96171	5.55207	15.9235	18.1996	8.40425	10.0881	16.8486	6.20326	9.58224	12.4304	6.73817	6.66687	5.65101	6.66502
crRNA32	6.55758	5.71483	8.06598	9.94781	6.23575	16.1595	7.64766	29.7156	6.09806	17.3828	76.5701	22.6424	7.89115	5.92976	5.4855	10.1703	10.0447	17.2098	28.0965	47.2975	5.26843	6.75329	17.9207	17.0342	24.8674	22.8498	48.1577	8.27377	24.4405	22.9555	25.6117	11.684	5.79673	5.89599	6.80069	5.52772	6.97323	10.5081	8.09523	44.233	13.541	6.71384	6.53193	6.89274	6.58817	5.48181	5.79731	5.27682	4.94258
crRNA36	7.05685	17.0798	22.9751	12.4368	52.713	17.2814	7.15597	25.3657	13.7469	28.2684	5.5438	18.6911	5.81229	5.55825	6.5224	6.45043	7.36336	5.52278	44.9761	18.2003	66.7478	5.91665	27.1571	8.00645	25.7301	52.3621	6.17107	6.93207	18.2128	7.47296	42.4248	32.3438	19.3038	19.4009	11.6292	20.3896	8.61858	8.31865	7.78673	16.2205	9.5215	6.62016	6.73921	7.56995	7.29337	4.59085	7.34116	5.94475	6.14238
crRNA47	6.32211	8.94858	63.6196	5.89944	18.7004	6.41222	8.06816	8.1309	69.0972	21.6972	7.28563	21.9555	9.85962	5.71527	10.0155	10.9568	6.29457	6.41539	39.1322	93.2742	14.9893	5.34342	6.31019	7.54104	46.0234	26.4953	6.20009	13.5304	18.3469	5.7385	6.68947	7.86351	46.1081	9.06317	37.0478	6.00332	13.3037	8.32816	5.9979	40.118	7.30328	20.9903	5.31748	7.03317	9.93571	6.47169	6.83019	11.8069	5.53884
crRNA67	9.23739	6.87667	7.73908	12.6001	93.8062	10.2851	6.70619	20.6651	48.7922	7.28098	5.94911	11.9286	9.83346	6.4094	6.24625	7.15709	15.0066	6.96957	55.3022	10.4405	6.89483	8.13052	38.6209	5.73921	35.9204	9.92226	56.0305	25.2928	7.81667	10.2677	5.48468	4.90678	11.4662	56.7172	5.85468	8.29297	5.93168	7.60445	7.25559	7.01588	7.50255	10.7685	8.30906	10.7055	19.8206	6.33056	7.93107	5.44429	5.37357
crRNA72	20.6172	108.502	65.1437	40.0382	73.7229	20.8012	60.8423	52.0442	60.3358	93.2007	117.998	24.88	9.76974	51.4968	92.2812	71.419	79.5531	65.573	77.1323	76.4879	97.4428	65.5266	82.9247	42.7998	56.8267	105.391	46.7188	98.3468	56.0971	64.0109	100.308	64.3593	58.3837	71.0064	80.8801	87.5257	73.5737	88.7771	66.9184	88.5495	111.72	67.885	61.1428	54.455	64.6489	79.7149	15.4317	46.546	4.96598
crRNA79	6.08335	7.27498	113.618	10.0677	70.6652	11.5247	7.0752	7.33589	44.5463	6.59201	62.3837	9.88318	9.09393	6.03969	6.22859	5.95843	21.7867	24.5207	61.3096	96.6372	45.9077	6.60911	24.3037	6.84565	8.55408	50.6099	6.86049	8.92733	7.18482	21.3049	6.30751	20.8481	33.9186	37.7802	7.67259	7.58012	16.377	6.39224	6.25091	29.0327	12.802	6.11189	5.90075	6.63142	6.20081	10.11	6.51004	15.1304	5.24912
crRNA87	5.9557	6.70771	6.77177	7.06862	67.2989	16.2387	7.15279	40.5634	7.35086	28.4275	9.83428	10.8085	5.76574	6.43066	6.09409	7.02556	25.0883	9.76431	17.3539	77.8993	70.8419	32.6856	6.43426	5.88901	16.065	45.4367	9.95404	6.32121	11.4414	7.29754	5.061	23.2647	9.59239	42.2327	8.58286	6.82173	9.59686	7.69438	8.6284	5.34085	8.48425	15.655	8.20481	7.29054	6.77303	6.25602	6.67631	5.36214	7.95112
crRNA97	5.83602	6.08195	7.33211	13.7053	76.1631	9.36708	6.73784	6.98566	6.8616	25.7476	74.6466	6.9847	5.7813	5.17787	5.93795	7.55202	59.0037	20.0772	81.7077	66.3589	84.0969	33.5957	6.32174	6.8346	4.70788	8.56831	9.58604	6.78725	69.7286	8.17884	40.7806	6.37414	6.72101	5.30622	28.2808	9.34353	5.6496	7.84118	6.13922	6.86958	8.73997	9.07783	5.81665	6.6642	9.13846	10.3189	6.2967	5.49095	10.8307
crRNA106	4.93749	6.60654	74.8729	7.55587	53.8641	11.9194	21.596	8.46614	29.9505	16.0972	86.2481	12.0515	5.33821	5.89789	51.0246	6.44568	14.0456	29.2025	11.6397	14.9838	6.71932	5.17335	14.3068	5.67256	13.8465	4.99154	6.65112	8.15563	5.38044	21.9975	9.55146	34.8599	25.866	38.725	26.4669	5.40689	45.3817	6.7097	5.72443	5.54505	10.9402	12.6455	6.21601	12.3166	5.93866	14.2654	43.0783	4.86849	4.45998
crRNA150	61.3683	19.6523	52.6319	18.1956	102.993	25.6478	16.7628	86.0599	90.2641	90.8302	54.9787	18.988	47.9799	62.9326	53.7222	58.2268	36.7374	31.6504	74.1043	92.22	78.8823	63.5014	65.7809	28.5855	28.3625	61.8529	84.5328	7.64014	85.8029	13.9407	9.31431	76.7028	54.3219	13.1592	54.8649	109.541	63.9607	98.6265	37.6123	73.4658	75.4177	21.478	50.1377	115.877	77.9111	104.011	10.3396	102.795	20.6623
crRNA152	5.3422	6.77078	62.7379	11.0452	6.51572	12.425	6.48154	80.0224	61.7773	42.6008	117.217	99.3937	6.85245	5.29378	6.11076	6.05355	20.6929	7.57961	69.4283	5.78095	4.40789	4.28192	5.90631	5.27834	5.33908	22.9997	5.84454	19.5041	33.4937	22.0426	61.2087	5.58237	30.9384	19.8567	11.0637	7.61519	7.45279	6.89587	6.56681	11.4964	5.44916	6.77853	4.70676	6.62442	6.90694	6.48032	6.7172	11.069	6.4632
crRNA155	13.6084	7.85868	6.40198	8.63453	12.3827	14.5542	8.76512	7.56989	7.64578	24.7251	25.8311	10.7061	7.52489	6.08796	17.1368	10.9315	10.0973	26.8927	6.07063	10.2918	66.2305	10.5837	10.6223	6.55015	6.92698	6.73718	40.2887	6.21941	6.21433	11.0437	7.39326	7.4336	25.6215	7.70824	6.82798	6.25413	6.74648	6.80701	7.62701	7.5749	21.489	6.75489	9.82181	36.6191	13.5329	10.4745	11.942	19.147	23.1127
crRNA159	4.60282	5.28512	5.10117	5.18614	56.2683	4.70824	5.90877	6.1267	5.41148	5.06323	7.63844	8.97432	4.57582	4.04583	5.75012	8.47616	4.64238	4.47772	4.87772	4.86223	48.2731	4.50058	23.9797	13.1404	15.2118	4.42127	5.24738	7.12338	4.85886	13.7327	29.0689	7.1472	11.6725	19.8041	33.1292	5.64169	4.77057	10.2002	13.2512	4.73615	39.3172	9.54743	5.3466	4.93918	4.34182	4.64481	4.82641	4.79746	6.62941
crRNA170	5.05278	7.67153	96.9617	19.9866	6.29738	6.47096	6.09183	39.5156	65.253	21.4218	80.3127	11.7066	5.4137	5.69829	6.8914	6.97137	5.37314	37.0499	63.0625	73.0722	48.9697	4.66987	52.8057	5.87347	17.7869	12.6364	8.12191	42.9676	20.5603	34.5419	14.5351	64.6212	5.92926	9.80487	5.37084	6.16804	5.3413	12.4696	5.75764	6.54154	20.1055	19.2831	6.24984	8.32668	5.75775	6.4329	7.65541	5.53042	5.12758

## Sheet: Chip1_medians_3h
	Target1	Target2	Target3	Target4	Target5	Target6	Target7	Target8	Target9	Target10	Target11	Target12	Target13	Target14	Target15	Target16	Target17	Target18	Target19	Target20	Target21	Target22	Target23	Target24	Target25	Target26	Target27	Target28	Target29	Target30	Target31	Target32	Target33	Target34	Target35	Target36	Target37	Target38	Target39	Target40	Target41	Target42	Target43	Target44	Target45	Target46	Target47	Target48	Target49
crRNA19	16.1019	16.7054	18.9421	16.329	18.6615	15.5896	17.0265	18.222	18.0774	19.8937	18.706	18.826	12.8258	14.8844	17.5562	15.6236	17.2677	13.9333	17.5243	14.2824	16.63	16.2829	14.9464	16.6077	13.1275	14.3401	17.5458	14.0069	18.3748	15.8363	15.6821	14.0585	15.1487	15.5864	16.211	16.088	15.7461	16.4597	18.4428	16.9862	17.9086	16.5043	14.9573	17.5338	18.298	16.2042	18.422	15.4412	14.4563
crRNA23	17.6134	21.1614	22.9593	16.6417	20.5072	17.0018	18.2104	21.1047	20.0257	24.1236	17.7127	22.8327	16.3435	17.0772	18.1917	15.9124	17.4592	15.1275	18.0935	15.1601	19.5195	16.3003	17.9138	21.1447	20.4835	20.6624	24.4454	17.3602	18.5322	17.3316	23.284	20.447	17.4541	23.3582	22.4611	16.4616	16.2348	19.9709	19.1348	18.6207	22.2836	19.0212	15.9875	16.8662	20.1369	18.2592	21.303	18.5305	14.4256
crRNA24	15.8493	16.4257	17.3708	14.5573	19.4562	16.6587	18.5843	19.5203	16.3046	20.1617	17.2158	18.4804	14.0217	14.4116	18.348	15.6422	17.6788	14.4205	16.3396	14.5058	17.141	15.1856	14.0631	16.4867	13.8645	14.9163	15.7398	15.3616	17.1845	16.4878	16.1009	15.3801	15.4348	15.2996	15.5657	15.8119	15.7435	15.7153	18.7654	16.8708	18.2642	16.2345	15.2498	16.6067	19.7469	16.7667	18.7401	15.8339	15.1463
crRNA28	15.5626	18.1119	17.9844	16.0455	19.1632	14.9968	17.928	19.3407	18.5289	20.5776	19.4012	18.9044	14.3024	15.4013	19.101	15.81	17.2416	13.8188	16.6992	14.4516	17.4856	15.1954	15.4928	16.4689	13.6874	14.5158	16.5236	15.3711	17.7467	16.556	16.3853	15.6065	14.9287	14.7261	15.0824	16.4929	16.5119	16.7606	20.3721	17.5227	18.6048	17.3637	15.7985	16.8956	16.4911	18.68	18.34	15.1271	15.9459
crRNA31	15.2657	16.1112	17.9803	15.9818	18.7412	17.0813	17.1664	19.0614	16.0574	19.3939	16.4837	18.2287	14.2647	14.072	16.64	14.6963	17.1192	15.3612	16.0783	14.9486	16.5568	14.5039	15.3507	16.3751	12.9853	14.8412	17.3491	15.2303	18.2926	16.2244	16.0234	14.9662	15.4679	14.5619	15.3665	15.8644	15.1962	16.2493	18.384	15.6089	18.4764	16.7519	14.8577	16.0781	17.1315	16.8954	18.1307	14.9553	15.5713
crRNA32	14.6738	16.7886	18.978	17.3938	17.6603	15.9217	16.8648	20.0871	16.7718	20.3175	18.1199	20.0223	74.9235	15.2215	17.6148	16.848	77.0946	14.3818	64.6752	14.6498	16.4951	14.8783	16.3293	17.5774	16.4783	18.7281	20.4913	14.6765	16.6044	17.0563	20.8442	18.2397	16.8495	17.4922	19.0886	16.3954	16.2881	17.9111	19.1925	17.9308	19.6117	16.2673	15.2148	16.4506	18.5308	15.5551	17.4131	14.8933	14.0462
crRNA36	13.9219	19.7197	17.937	15.9095	18.2402	15.0371	16.8677	22.4412	16.6589	19.4272	16.1495	20.2394	14.9026	15.7923	17.8804	15.7317	17.4879	15.7071	17.783	17.2103	16.5984	14.5538	14.2877	17.8106	13.6758	15.9264	16.5798	14.9739	18.4024	17.0131	16.7212	15.5395	15.8757	14.1955	14.6085	15.4634	15.2174	16.1178	19.7167	17.0203	17.8915	17.3948	14.5744	16.9293	18.967	17.1167	19.3737	15.182	15.1453
crRNA47	14.858	18.929	20.8037	16.3687	18.3382	16.7384	18.4594	19.2948	17.5872	19.4703	18.9867	21.3118	14.9463	15.8445	18.9094	16.4957	18.1315	14.2885	16.3945	16.1857	16.1314	15.4843	14.5163	17.9836	14.7597	14.7969	17.8307	14.9291	17.8352	16.7208	15.6971	15.9629	15.8671	16.4358	15.9565	16.3188	15.9546	17.7742	18.8949	390.157	18.3454	16.9674	15.3362	17.8344	17.6803	18.1351	19.511	18.3371	15.1374
crRNA67	15.3467	17.3909	20.1929	16.7077	18.3169	15.9304	18.4032	19.776	18.2101	21.1519	16.8146	19.1334	15.7287	16.4871	16.7837	14.85	18.2927	14.6122	16.8161	14.6213	17.738	14.9171	15.2178	17.512	14.7281	14.3441	15.9342	15.634	17.88	17.6876	15.6991	14.5144	15.5608	13.7389	15.2725	17.0197	15.395	15.9801	18.1031	16.2957	19.6667	16.051	15.0593	18.5625	17.3845	17.052	17.8485	15.5967	14.8516
crRNA72	14.2703	16.7672	18.7153	15.4015	16.9027	14.4884	19.0009	18.4271	18.0746	17.447	16.4055	16.9544	13.4814	14.4223	18.802	15.0062	17.6554	14.2121	18.7086	14.389	16.3752	16.1021	513.584	50.6962	514.157	511.899	542.538	460.144	473.266	538.4	553.314	535.362	518.162	522.349	518.876	17.8664	383.453	481.654	113.462	479.167	554.681	507.011	15.395	15.8312	17.2228	16.2915	19.3209	15.4257	14.8474
crRNA79	15.4633	19.4671	18.1734	16.9927	17.9849	16.2194	18.6617	19.6207	17.2425	20.5334	18.4244	57.0747	15.7492	16.7754	17.6439	14.2479	18.6429	14.7862	16.4261	14.9572	17.2687	16.9575	16.9458	17.6468	14.9076	17.0659	19.6352	16.6238	18.1606	218.331	19.6599	16.1746	16.9762	16.345	20.3398	18.7025	14.6718	18.444	18.5036	17.8416	20.2045	16.5845	15.3186	17.9282	18.9705	19.9271	19.5631	16.1689	13.2978
crRNA87	13.9135	16.8897	18.7358	16.3717	17.256	15.0023	16.9915	18.7219	17.9268	18.1076	17.9045	20.5474	15.0579	15.8787	16.5234	14.7597	17.0441	13.5391	16.8139	13.3605	15.665	15.1889	14.6689	15.9724	12.9307	15.6675	16.5323	13.9384	18.9415	15.9676	14.6255	13.6431	15.6029	14.0161	14.4986	16.1798	15.4208	15.9556	18.8161	15.557	17.3693	15.7914	15.7236	16.2772	17.7486	16.7441	18.2721	15.0127	15.0693
crRNA97	14.9967	18.0622	18.9883	16.7072	18.1308	15.518	18.6318	18.7669	17.8416	19.0531	17.6514	20.5332	15.5989	15.5405	19.1164	13.9391	16.8809	13.8172	17.3121	14.8976	17.5787	15.406	14.7723	14.9687	13.5367	14.7479	16.9936	14.7509	17.773	14.8023	16.4333	15.1407	17.1989	14.1782	16.849	16.2745	14.6722	16.4612	18.4149	17.2105	18.0699	15.465	15.9271	16.3814	17.2194	16.8408	19.8559	15.3546	13.8442
crRNA106	13.5147	16.7007	18.3105	14.3583	17.5548	15.5048	16.8579	18.2807	16.5609	18.181	16.9306	18.2149	14.8369	16.8735	16.8512	14.8358	18.0359	13.8479	16.4349	15.3331	16.3597	14.5393	15.2943	15.8925	13.3402	13.9766	16.4925	14.9489	16.9743	17.3647	16.8301	14.4837	15.9501	15.338	14.8267	15.4399	14.9605	16.7071	18.2133	16.5053	17.3504	16.6382	14.8339	16.2538	16.8906	16.0223	18.7622	15.502	16.1008
crRNA150	37.2841	97.7258	612.255	138.745	620.521	222.319	22.8469	464.972	590.68	480.416	590.821	286.239	31.3872	50.352	64.6659	67.2354	298.22	436.784	536.904	514.401	553.194	50.3504	21.1901	27.185	19.4226	21.0362	22.8496	23.5067	28.2519	24.5275	22.3237	22.7803	23.7917	20.6404	21.5542	22.7847	23.1189	23.7892	28.4921	23.3735	28.0041	23.1756	22.9783	27.4038	28.7918	24.8974	32.0736	27.2087	14.9375
crRNA152	14.9938	16.2646	17.9915	15.9855	17.0941	16.1421	18.3904	18.5913	18.6486	17.2989	17.8384	18.03	14.1121	13.9094	18.4801	15.2751	16.5506	13.7798	16.2271	15.2231	15.6741	15.0416	14.8469	15.5437	12.9699	14.7671	16.0272	15.7404	16.9203	15.4415	16.463	13.9716	14.7837	14.3287	14.4722	14.5621	14.4605	16.3996	18.286	16.69	16.8766	15.5939	14.3911	15.5455	18.2825	16.2487	18.0621	16.1429	14.1308
crRNA155	16.1021	19.0578	20.628	16.0143	18.6132	15.3904	17.8664	20.1475	18.2493	21.6605	19.6776	21.1923	15.335	16.5195	19.6484	16.4074	18.7985	14.8348	17.4376	15.5533	17.94	15.6861	16.7124	18.2483	15.6931	16.9615	18.1993	15.3803	20.1384	17.1091	18.8717	15.6781	18.5395	17.4402	16.0107	17.5536	14.6365	19.7104	19.4011	17.6607	21.1068	18.0942	15.6278	17.7233	20.9519	18.5933	20.0859	17.5009	16.2372
crRNA159	13.0484	13.6501	14.7532	13.1647	14.5894	12.5057	14.1909	15.938	13.9631	16.5964	13.7672	15.4703	12.1867	12.488	14.2859	13.5381	12.6351	12.0505	15.066	11.8189	14.3075	12.5134	12.1782	13.0439	11.2332	12.8805	13.6763	12.6666	14.8423	13.451	13.3322	11.6681	12.5002	11.1932	13.4227	13.2933	12.5987	13.5874	15.1502	14.3473	13.9455	14.2484	11.9296	13.4071	12.7057	14.3494	16.1789	12.1569	11.7594
crRNA170	13.8095	16.053	16.4436	15.4294	16.4567	13.3009	16.7214	16.7523	16.5133	17.1185	17.0384	19.0285	13.099	13.8346	17.2798	14.3368	16.3418	13.1302	15.5247	13.6613	14.4512	13.4265	13.9759	15.3818	12.3018	14.1971	15.889	13.5338	17.3709	14.8005	15.1544	13.8793	15.4316	13.0091	14.8122	14.6383	13.236	14.7893	16.7812	14.4674	17.1557	14.6682	13.6981	14.3903	14.7271	16.1747	17.3721	13.7571	13.1475

## Sheet: Chip1_std_dev_3h
	Target1	Target2	Target3	Target4	Target5	Target6	Target7	Target8	Target9	Target10	Target11	Target12	Target13	Target14	Target15	Target16	Target17	Target18	Target19	Target20	Target21	Target22	Target23	Target24	Target25	Target26	Target27	Target28	Target29	Target30	Target31	Target32	Target33	Target34	Target35	Target36	Target37	Target38	Target39	Target40	Target41	Target42	Target43	Target44	Target45	Target46	Target47	Target48	Target49
crRNA19	69.9109	10.4467	95.0004	18.7131	116.326	3.83981	30.8937	4.90466	124.35	31.3799	108.921	30.8062	13.3355	4.74376	6.12571	30.4248	26.8677	72.2659	37.0118	58.4993	4.32888	25.0665	5.67375	5.58058	15.3837	25.5375	32.6867	3.38906	77.9732	6.74923	4.2262	60.4587	10.5351	18.9951	40.5028	4.17633	13.9401	18.0324	61.2078	16.4462	22.9159	4.54048	3.78089	27.8694	4.19559	24.9414	81.1267	3.90383	3.7421
crRNA23	13.4405	72.5777	79.022	25.0208	83.5988	35.3276	5.11367	18.0012	5.24755	5.51317	90.6313	5.47695	44.0733	31.4817	4.55241	4.36678	6.44464	5.33914	62.2771	4.89605	82.6675	4.41439	33.3717	6.32707	45.1443	33.7835	6.17653	20.6721	4.83296	3.70292	9.98585	4.77809	5.00108	16.2585	7.47691	22.0235	4.78119	23.687	16.8276	14.447	4.73864	4.82776	11.4979	7.79835	21.9654	5.1004	18.9993	4.53087	4.01367
crRNA24	11.2617	4.02454	77.264	23.9958	111.774	44.1715	13.2378	17.0803	133.462	6.49815	56.7569	22.807	5.0352	3.97911	4.42488	60.8183	38.1667	4.75866	36.1558	116.605	8.61674	5.30093	13.1577	3.55125	7.16284	23.0176	10.8243	3.3578	5.41861	53.8338	30.5116	4.68615	56.5749	52.304	38.4638	4.38446	25.8111	3.88754	4.86439	4.84751	55.732	30.2673	4.15769	4.45107	13.6125	4.89736	5.10958	3.53366	4.18947
crRNA28	3.6477	16.9458	40.8357	3.91444	9.53869	3.60044	4.37856	5.6639	82.8131	37.5729	104.868	6.39667	4.10975	21.2424	5.54515	4.16586	7.09321	27.8767	37.4459	3.44389	128.343	3.92779	48.7254	4.15084	14.932	32.9976	3.58412	16.7228	41.3398	61.1645	3.75306	24.056	21.5453	21.7335	22.5657	3.61532	3.82848	33.4131	4.64613	6.1976	4.6975	21.1458	4.09986	11.0831	3.89866	5.8655	22.5394	27.7027	3.50226
crRNA31	21.3616	14.4723	4.59846	7.43455	47.9315	4.61405	49.4773	4.5503	53.0317	60.832	4.21138	29.4417	5.68752	3.60494	17.3932	118.15	43.4048	3.71618	4.52118	104.613	65.6544	5.46866	3.87426	5.22954	7.58249	45.2534	4.09045	3.54457	15.0487	19.3648	43.5894	44.7865	47.8073	22.951	6.5107	3.7035	3.51264	20.4494	47.5197	5.08145	23.1353	19.277	4.03726	18.3432	28.4899	5.0121	4.62656	4.84097	10.5943
crRNA32	6.33697	3.93614	5.6232	22.8661	4.3972	40.9241	6.39734	61.0164	4.95619	58.1291	81.1274	65.1173	16.2752	6.5952	3.9878	26.4641	16.1681	49.1713	39.1478	51.7619	4.18068	5.50523	25.6008	44.2169	27.0717	26.4363	50.2474	8.14462	56.4632	36.2627	28.4163	12.7596	4.00814	4.54772	12.6766	4.14691	5.50201	10.3118	17.504	56.4931	13.3794	4.29138	4.59639	4.32272	4.33229	3.90562	4.05708	3.75247	3.23007
crRNA36	14.67	47.5343	54.3998	29.5431	96.3966	40.6354	4.63599	34.0809	20.2412	66.1881	3.48048	31.2026	3.6107	8.54369	5.95327	8.96747	14.5043	7.71929	67.1982	33.8609	75.0471	19.6557	37.7294	4.38611	33.4739	59.3019	3.50507	4.21499	34.9712	12.5365	46.1898	34.9303	23.1051	21.6722	26.5498	41.4458	8.88498	20.7313	22.5935	38.2768	17.5434	4.42291	5.94355	4.60915	10.8085	3.43086	4.88338	3.72352	3.36023
crRNA47	5.60423	18.1494	85.4559	3.93986	38.1744	4.31421	30.0362	6.76004	72.4035	70.8535	7.76625	89.3614	29.9254	3.36529	18.5008	38.7466	6.04535	14.6868	60.4604	95.1776	34.9682	5.14697	4.97051	18.0043	87.0023	29.0395	4.27178	17.6429	40.4294	4.38972	4.34071	15.7154	58.5643	25.092	65.025	4.97628	18.2249	15.1504	8.50943	83.1437	4.47688	25.5655	3.60019	4.00337	57.3994	6.12878	10.1872	27.7592	3.76583
crRNA67	31.3978	4.0609	4.91503	28.7038	100.171	8.52474	4.61135	28.7152	85.5396	6.8276	3.9448	34.4746	21.4042	8.14461	7.84872	13.0127	41.5284	9.69837	68.6052	28.7116	5.16175	4.80238	50.6048	4.60169	45.9253	9.95429	66.998	56.9927	22.3717	18.631	3.9949	3.1087	36.3009	66.4499	3.76068	19.2818	4.42835	5.84903	4.47944	14.0635	4.7972	30.2366	12.3656	28.7205	30.8254	9.36575	5.51343	5.18075	4.15914
crRNA72	42.392	147.623	108.868	76.4443	117.115	41.0194	95.143	81.8997	103.875	116.229	125.665	63.7539	19.353	76.2346	122.413	100.802	119.379	102.388	101.186	111.368	113.032	87.8313	82.5991	64.4233	53.3531	102.947	42.7093	120.514	86.675	72.2673	97.421	58.1467	43.6626	66.2386	75.8356	94.7152	107.436	106.469	100.32	99.3559	114.605	75.6045	96.4518	81.6059	103.652	109.613	35.2754	101.049	3.4442
crRNA79	3.54102	4.46308	124.559	21.0954	74.6795	27.363	4.77016	5.38399	58.2728	4.15721	63.2035	22.5945	3.31336	5.10891	5.10696	5.31117	56.4587	80.369	62.0972	115.396	54.2394	5.45468	31.2562	5.57751	6.49553	57.907	5.17443	13.4262	5.87735	48.5758	4.62426	23.8199	39.8361	40.676	10.3912	6.03683	41.7586	6.08461	4.44776	50.5958	10.5231	5.06978	3.49787	4.27342	4.63468	29.1977	4.60215	38.4504	3.57506
crRNA87	4.32649	4.24988	4.4448	4.86736	73.9358	44.7105	7.2834	74.3365	4.64872	66.1659	30.0542	12.2283	3.83816	11.2044	10.4265	4.70383	40.6214	24.2215	29.0476	90.2101	71.271	73.3506	3.86462	3.77751	40.9863	49.2013	9.21034	4.01257	18.1087	5.37514	3.35646	25.4721	20.0727	56.0016	4.9055	5.46647	26.8648	6.07491	6.90451	3.82748	4.08108	15.8404	20.6931	4.28002	4.38626	4.47947	4.18361	3.64425	5.73851
crRNA97	4.94727	3.94974	4.40735	28.2564	96.2238	20.4293	4.63487	15.2131	4.52783	76.9091	74.55	4.71349	5.52918	5.32588	6.01464	20.6566	62.6745	59.6313	89.8554	68.0308	102.396	68.946	3.68997	4.47418	2.96795	7.83142	9.19072	6.142	71.4419	10.8461	56.6389	3.73533	4.19166	3.50554	37.3195	13.4347	3.12842	5.75976	4.38609	4.05522	16.2174	23.375	3.69884	4.40023	23.4203	30.0396	4.52198	12.4985	3.98607
crRNA106	3.47605	9.5808	92.4355	10.4614	68.1432	23.0918	50.6668	5.62321	43.3736	21.493	87.3607	28.5206	6.12072	15.8944	59.9188	5.94608	30.3813	49.5057	31.79	18.9745	5.78096	6.08485	16.1099	3.7377	29.7969	2.86315	12.8108	7.9878	3.97964	33.7669	5.70131	37.4579	28.1599	41.6245	27.3921	3.07204	49.9049	4.30513	4.22412	3.98131	10.0653	16.2365	4.03983	6.27476	31.9367	35.656	77.8586	3.42021	2.94516
crRNA150	62.005	63.9403	45.8254	40.4767	55.6032	62.6516	51.1317	121.196	95.1036	90.7563	54.8264	62.5331	84.5404	86.1662	67.7589	66.0623	76.9513	76.0658	76.4302	88.4491	79.4493	87.888	74.7276	80.6562	58.8422	66.3179	102.68	15.33	117.443	48.9732	9.57712	92.7822	56.5327	38.7295	92.2042	121.737	86.8184	114.122	87.5497	103.886	95.9554	55.3241	72.1223	140.222	103.878	118.416	11.023	118.445	45.7503
crRNA152	3.31602	4.82117	77.5358	24.8396	4.8286	25.1468	7.27792	83.5553	90.8966	70.6463	118.327	102.821	18.9	3.9627	4.38653	5.46534	43.9124	13.4974	78.9337	4.69898	3.52874	3.05309	3.25784	3.89468	3.37535	25.5966	3.81973	36.7843	83.7529	34.5041	75.1933	6.47427	37.2001	21.2336	23.473	14.7451	5.72177	4.57771	3.9347	17.0497	3.77003	4.68121	3.20723	4.28561	3.97627	6.00792	4.90488	27.9202	7.6586
crRNA155	10.2411	5.17086	5.74538	13.1584	34.4339	30.0269	6.25642	5.31926	11.9949	69.1823	41.3256	66.2238	5.56223	5.27786	43.1739	30.8041	16.996	79.9823	6.59559	21.4489	66.7954	27.2067	29.1967	3.92991	17.642	4.97114	48.9917	4.10822	4.29361	13.2688	4.86342	4.62701	30.1631	9.74169	4.74869	4.20707	4.56609	4.52875	5.68002	5.3107	26.9827	5.02349	16.7885	67.3428	10.6695	34.4326	28.2585	42.5864	20.0589
crRNA159	3.38268	9.52801	4.35315	3.36756	63.8815	2.78543	4.53171	3.61133	7.2246	3.84796	17.8606	6.29294	4.47476	8.09749	4.42314	10.4817	6.06111	3.23035	3.52393	3.17511	58.709	3.68935	34.6202	28.0022	17.3753	2.79821	3.14584	6.72568	5.18988	31.6878	33.8166	7.68226	14.2195	22.6698	36.8432	4.92938	3.3502	13.1283	50.6807	4.6958	61.4066	9.29559	3.10321	3.22571	3.11792	3.29594	3.22232	2.93411	10.782
crRNA170	8.24274	15.8277	99.2846	48.1683	11.0406	7.33235	6.31332	86.7437	89.1586	63.2692	82.1671	39.0489	12.1812	16.3182	8.46419	13.8316	7.45828	89.9086	69.5806	87.5063	60.2715	3.26602	71.6811	7.41873	20.5188	33.0448	4.23328	50.6407	37.669	49.5238	38.0248	82.7995	7.24233	11.6696	3.79634	4.2922	7.18099	33.854	44.9461	15.0823	39.377	33.1577	21.4505	17.5389	8.25311	4.35621	16.2473	56.481	3.49402

## Sheet: Chip1_replicates
	Target1	Target2	Target3	Target4	Target5	Target6	Target7	Target8	Target9	Target10	Target11	Target12	Target13	Target14	Target15	Target16	Target17	Target18	Target19	Target20	Target21	Target22	Target23	Target24	Target25	Target26	Target27	Target28	Target29	Target30	Target31	Target32	Target33	Target34	Target35	Target36	Target37	Target38	Target39	Target40	Target41	Target42	Target43	Target44	Target45	Target46	Target47	Target48	Target49
crRNA19	65	80	74	61	66	83	83	60	69	59	83	57	48	59	73	67	63	74	69	78	73	83	67	71	69	70	67	73	57	61	78	81	69	76	92	68	75	79	86	80	73	62	62	75	77	62	60	88	64
crRNA23	84	77	64	80	61	70	70	61	54	57	65	67	60	63	67	66	79	86	72	83	77	100	85	54	58	58	61	73	63	78	82	54	90	75	70	76	87	75	75	79	62	76	81	78	67	79	69	70	51
crRNA24	82	70	61	74	74	80	77	71	73	49	73	60	69	51	51	72	72	71	84	74	87	60	64	57	60	62	61	71	61	62	74	75	80	66	73	66	78	76	91	71	88	73	67	68	57	82	69	60	51
crRNA28	66	75	56	75	67	65	74	66	63	79	71	61	53	58	75	63	76	74	68	80	76	62	65	70	75	60	60	66	57	71	77	78	81	74	63	63	81	84	65	56	64	79	69	63	53	61	76	64	28
crRNA31	89	76	79	71	85	74	68	60	61	72	62	47	62	60	63	62	68	60	77	71	71	90	69	64	79	55	73	52	65	62	81	90	68	82	67	61	75	64	91	66	65	66	68	65	58	69	68	79	55
crRNA32	58	69	71	79	62	74	76	67	54	46	69	72	67	66	56	60	71	75	59	72	66	65	71	68	81	59	85	76	77	61	75	58	67	65	61	72	67	65	67	64	79	69	68	75	67	54	69	82	57
crRNA36	71	65	77	80	74	77	71	57	74	49	72	57	68	60	69	71	76	70	69	75	74	72	68	56	73	64	56	64	63	65	66	76	69	67	71	69	95	66	73	73	74	66	64	63	76	60	54	80	58
crRNA47	70	75	56	76	75	73	77	74	67	66	59	57	60	73	63	67	71	77	74	64	63	79	66	70	75	70	72	64	53	71	54	76	64	72	63	74	71	74	72	85	69	65	67	71	82	75	68	84	54
crRNA67	64	57	58	72	82	66	74	80	71	54	53	58	51	61	60	61	76	86	74	72	54	74	62	41	84	65	65	58	48	66	67	84	77	70	68	68	67	66	48	71	72	63	63	46	62	65	66	72	53
crRNA72	73	61	61	63	50	68	68	67	57	65	69	48	70	56	62	57	82	72	72	66	72	91	70	79	69	57	56	68	64	62	83	78	47	60	72	76	66	53	63	79	67	65	81	71	56	74	56	74	53
crRNA79	67	66	75	82	68	62	60	81	70	49	66	59	76	67	58	74	77	67	63	61	71	77	67	65	56	45	47	61	61	53	61	60	70	77	72	79	83	71	59	71	56	74	68	54	59	71	61	60	46
crRNA87	72	78	59	68	73	66	62	61	52	57	48	62	63	60	52	59	57	63	67	69	64	56	57	52	63	64	71	58	50	48	60	66	55	68	56	65	60	69	63	57	47	63	65	77	63	68	55	59	58
crRNA97	86	85	66	71	74	64	65	66	68	57	68	68	58	78	80	67	82	76	77	68	71	81	58	43	56	54	46	51	72	60	67	71	63	53	72	61	64	66	71	72	71	58	66	64	86	63	51	67	42
crRNA106	68	70	67	78	71	60	74	51	67	57	81	63	82	71	67	71	73	77	84	62	54	72	67	45	70	50	60	75	59	60	79	62	75	68	79	69	67	66	75	72	78	68	70	78	67	57	49	64	31
crRNA150	68	82	69	72	74	72	84	73	61	57	56	60	86	54	61	64	75	75	78	81	73	64	67	58	69	58	66	51	63	63	74	64	80	72	62	77	67	67	73	65	57	67	52	55	67	69	61	82	32
crRNA152	77	61	74	68	70	65	50	55	53	59	63	44	76	61	50	69	66	64	60	69	55	60	67	68	79	66	61	64	59	63	51	64	65	61	70	84	79	74	64	68	59	65	70	64	50	59	59	59	47
crRNA155	83	65	63	73	61	69	70	64	57	60	67	57	53	61	73	70	75	74	59	76	90	69	62	65	77	75	68	57	55	67	78	68	82	69	59	60	71	81	74	79	69	67	75	65	63	64	74	61	48
crRNA159	70	65	68	60	68	92	75	59	75	54	54	67	63	47	76	66	61	74	77	63	71	64	75	64	74	50	73	66	55	55	97	90	79	75	92	71	74	63	72	69	68	67	77	75	70	57	60	57	65
crRNA170	79	63	80	69	71	67	79	71	60	72	55	58	69	69	65	74	67	83	77	64	80	69	72	64	68	59	68	62	60	73	66	63	72	58	78	81	82	72	77	67	78	74	74	74	72	77	65	73	49

## Sheet: Chip2_medians_1h
	Target1	Target2	Target3	Target4	Target5	Target6	Target7	Target8	Target9	Target10	Target11	Target12	Target13	Target14	Target15	Target16	Target17	Target18	Target19	Target20	Target21	Target22	Target23	Target24	Target25	Target26	Target27	Target28	Target29	Target30	Target31	Target32	Target33	Target34	Target35	Target36	Target37	Target38	Target39	Target40	Target41	Target42	Target43	Target44	Target45	Target46	Target47	Target48	Target49
crRNA1	24.6316	23.3502	27.1472	24.8503	26.0837	20.5307	25.1246	23.1635	26.2546	28.1556	24.8735	28.2043	22.5579	27.8774	26.158	23.2085	27.0851	21.5254	24.2876	21.8849	23.7147	20.7271	17.3197	26.6473	21.799	25.8492	27.5994	22.7752	27.4552	22.9205	26.9861	23.7762	28.11	22.9865	23.0626	27.9062	23.6445	59.7701	22.5678	22.6115	24.6525	24.0805	23.1975	23.917	23.9375	24.3463	26.6257	23.916	23.0409
crRNA2	24.9527	26.3427	27.966	23.4119	26.7654	22.153	28.6643	25.5343	27.9173	28.5766	24.7222	28.7794	23.7654	26.061	29.1694	25.1778	27.776	24.961	26.5256	24.1272	26.0941	20.3283	18.6209	27.7867	22.3198	27.0914	31.1547	23.0949	28.6727	25.2025	27.6851	24.2985	28.5705	23.5959	24.5297	29.6986	27.8315	29.4333	22.7571	25.1201	29.057	24.8042	24.8748	22.4951	27.5016	25.7888	25.3208	25.6554	25.7688
crRNA3	24.1877	25.857	29.4034	23.487	26.3813	21.5709	27.2843	24.5646	26.8772	26.4289	24.6203	27.5074	21.4021	26.0566	27.3346	23.5978	30.8104	25.2484	26.3608	22.2243	27.0872	22.3021	18.2419	27.1315	22.7961	26.8092	28.9254	22.815	28.8955	26.2027	26.7437	23.4404	27.6734	22.7696	25.9548	28.7616	23.824	24.8699	23.7023	22.1896	27.9567	23.5492	24.1131	22.1344	25.5988	25.0809	27.9437	25.7117	24.5094
crRNA4	24.2665	24.4793	27.2809	25.7361	26.8529	20.9026	28.4266	24.1201	27.9011	26.871	24.2854	26.7144	21.98	25.6702	30.0184	22.347	27.3261	23.1889	26.6895	22.3751	26.4165	22.4299	18.3769	25.8099	22.1922	25.5192	27.7662	23.8988	26.088	24.7886	24.7122	25.6041	26.2434	20.9291	24.1678	29.3144	24.0009	26.9373	23.2466	23.9003	28.1136	23.6941	24.5781	24.4846	27.1928	22.0955	28.1263	25.2658	23.274
crRNA5	23.4242	24.7086	29.0585	25.4356	27.9932	22.5463	24.7383	22.2925	25.884	28.8755	25.7822	27.4162	22.5148	27.3282	27.8385	24.5021	26.8132	24.6151	24.9257	22.8283	24.1999	22.9882	17.1467	26.7313	22.5266	25.2361	25.3741	22.7889	26.4049	24.4329	24.7075	25.6094	27.2789	22.732	23.4021	28.0514	24.2143	28.3751	22.5017	23.4889	28.1078	23.1497	25.3288	24.2504	26.1731	23.6062	29.5647	25.3912	24.4602
crRNA6	24.9328	25.8687	27.9	24.4803	26.4028	22.1423	26.3244	23.7657	26.0877	29.0764	25.8692	27.1312	22.4169	25.7661	29.7626	24.4954	24.2858	21.9474	25.361	22.0265	25.1713	23.6944	18.4374	25.5817	23.7309	26.434	29.7296	22.4949	28.4334	25.267	26.9054	23.5691	26.3568	23.5527	25.3018	30.3867	22.513	27.0314	23.8274	23.3339	26.1489	26.4674	23.8853	23.6391	27.5669	24.0195	25.7719	25.6475	22.6634
crRNA7	23.8518	26.1911	28.6459	24.1369	29.0295	23.6918	25.4041	22.3483	25.4971	29.7725	24.612	28.549	21.2246	25.9333	29.3813	22.7758	24.1347	23.7679	24.1195	21.8441	25.38	21.1108	16.6912	26.3285	22.9527	25.0095	28.8285	21.3647	28.42	23.6603	28.0551	23.0309	26.4322	22.3419	23.9792	27.0769	23.8998	26.3285	21.4933	23.2948	26.9861	25.4651	22.082	21.5853	26.2791	25.4724	28.1013	24.3421	25.7075
crRNA8	25.5471	24.6276	26.2978	25.1189	27.1113	21.8191	26.394	25.9667	27.5152	33.4799	25.1649	28.1098	21.4567	26.2967	30.0127	25.2576	26.271	25.0474	25.0868	24.2581	25.4182	23.1193	18.3123	27.4092	24.5989	24.159	27.2502	23.2125	27.1697	25.5897	25.5151	24.5445	29.3379	22.994	24.5701	29.3444	25.5151	29.4316	24.1881	23.8656	27.8552	27.802	24.7929	23.9616	26.4481	25.6464	28.0796	26.0559	22.7198
crRNA9	566.991	571.009	586.327	544.651	491.41	504.204	590.509	234.934	592.322	604.713	26.957	561.747	510.613	565.376	595.664	501.474	583.69	556.894	81.517	540.034	26.6754	451.102	18.7791	26.5615	23.7884	25.9934	29.5838	21.3886	27.3844	25.9251	27.3815	23.6601	28.2305	24.9642	23.7957	27.5899	25.1681	25.4862	24.2956	30.7774	29.0776	25.8533	24.0105	24.456	27.7142	23.816	28.7335	25.4475	27.6338
crRNA10	22.9541	24.6697	27.2639	23.4058	26.2281	21.4105	26.5174	23.6641	26.461	27.6193	25.814	25.5025	20.6768	24.7796	26.2808	21.5424	24.4604	24.1893	26.0057	23.286	23.5322	20.8561	17.9463	25.0468	22.2937	24.1881	28.2496	20.0887	25.8556	21.4425	24.4564	22.0206	25.3511	20.2012	24.0192	27.2831	22.3169	25.4524	24.8789	20.8027	28.7788	24.0985	22.4817	21.9212	24.123	22.3822	26.4239	23.3205	26.3366
crRNA11	24.3398	25.1455	28.2442	23.0629	23.4748	21.9516	26.5098	23.0485	25.3018	25.4339	23.2545	27.9321	20.5333	25.7261	26.7919	23.1442	25.4026	22.9766	25.7164	22.9503	25.6695	19.8156	17.545	26.6475	23.4753	23.7826	27.0179	21.9954	24.7667	23.4819	24.006	23.6808	26.926	22.6913	23.0048	25.9818	22.7519	24.4493	22.1878	23.131	27.1155	24.3873	22.5828	22.6108	23.0649	22.7363	26.6164	23.6651	24.3102
crRNA12	23.2494	26.9293	28.1691	25.7002	26.0654	22.7042	25.0309	23.6226	28.2558	29.14	24.4579	26.8386	21.0979	27.4634	30.7468	24.2251	27.0065	24.7061	24.215	23.9197	26.9762	21.8501	19.5367	25.1211	22.8285	25.3312	29.2054	25.0031	26.6763	25.1214	28.2529	24.1578	28.7554	24.6797	24.8545	27.9478	22.3393	26.205	23.0883	24.3258	30.0322	24.5704	23.9038	22.8933	25.3227	25.1022	26.3184	23.8279	22.9091
crRNA13	24.1145	23.9815	27.4381	25.6952	25.8018	20.1772	25.6717	23.4848	25.7082	26.069	23.3502	26.5997	22.2034	25.9324	28.2716	22.2918	26.8669	22.85	26.0099	22.2555	25.9138	23.0119	17.6979	24.9571	22.9712	23.6942	26.3331	24.007	25.1479	23.8443	25.7823	22.8804	26.7668	21.8731	23.5981	28.4249	22.7986	25.8235	22.7525	22.1666	28.0769	25.5213	21.7456	22.7441	25.3223	24.4562	28.0119	24.4259	24.3255
crRNA14	23.8298	26.2089	26.8251	22.7012	24.4122	22.7782	27.0866	24.2511	26.8329	29.0246	24.1705	25.1311	22.0959	28.4556	29.5117	22.7688	28.3893	24.0172	26.5079	23.9744	26.6417	22.496	18.7709	26.1034	26.0839	28.2177	32.553	21.2563	29.9248	23.8867	29.8176	24.7974	29.4779	23.9369	25.5958	29.2096	25.1116	29.3378	24.0082	23.9437	28.4008	26.5957	24.1335	21.9662	29.1123	23.3859	28.3047	25.5399	23.2578
crRNA15	24.4225	28.4448	30.4782	25.6633	27.2046	21.8871	28.2887	25.2977	26.9415	27.5579	27.0771	29.0852	22.3259	27.1282	32.024	24.6211	28.8176	25.1483	26.2808	25.0719	28.3246	24.7486	19.9569	28.654	24.5257	25.5216	29.3784	23.8207	29.7828	25.7465	30.406	26.0713	28.7738	24.1178	25.1562	30.464	26.2292	28.8059	24.3656	25.1338	27.1269	26.7244	25.5574	26.4192	28.159	24.5105	28.6851	23.6443	23.3207
crRNA16	21.6026	23.5496	27.2495	23.6093	24.609	21.1585	24.1043	23.2774	26.7861	28.8875	23.4652	28.51	20.3203	25.4155	28.4418	24.3097	25.1952	23.6541	23.3928	21.9775	23.8264	20.7134	18.745	24.2558	21.4765	25.0114	27.8735	23.7829	24.3118	24.5564	25.5037	22.0633	27.2783	22.3902	24.9022	29.6652	22.3785	27.3688	23.5066	22.1117	27.3032	25.1903	24.0583	23.7274	25.7363	24.585	25.9075	23.3405	24.164
crRNA17	24.405	25.1572	28.5913	24.5957	26.5363	23.2799	27.8122	23.5811	26.7169	29.8387	25.0311	26.7656	20.7593	22.6695	30.3209	26.2826	27.1166	24.2368	27.164	22.9162	27.3522	24.8327	19.1041	27.0724	25.2743	28.357	29.51	24.5647	26.3935	23.2905	28.4712	24.635	28.4829	24.8777	24.5247	30.3655	25.7972	29.1121	24.2816	26.1611	29.785	26.5742	24.5712	25.2799	25.8348	23.9671	28.3548	24.8219	24.1744
crRNA18	24.0608	27.0935	27.3365	23.3828	25.924	21.873	26.6554	24.7022	25.0476	29.2252	24.6391	27.1696	21.6662	26.2035	27.1906	25.0743	26.1678	23.7111	24.1043	22.428	27.0508	21.655	17.9957	25.5176	22.3872	24.8219	26.9094	22.3709	28.5667	24.801	27.1445	23.8269	29.2294	22.383	24.154	28.0453	24.3253	26.1176	23.4473	25.1932	28.7569	23.9563	24.3178	22.4047	25.5948	23.7219	26.2425	25.0698	25.8322
crRNA20	23.7573	25.3096	27.7916	23.8776	26.3142	23.642	27.0066	25.5678	25.5989	30.3157	24.9679	27.0317	21.0817	27.1773	29.0022	21.6312	26.5241	24.6822	26.684	23.9444	25.1781	22.8989	18.197	25.1169	23.8041	24.0152	26.4645	22.0689	26.6782	21.9377	26.1613	23.6714	25.0971	23.1664	24.4007	30.1087	22.788	26.692	22.2745	23.8687	29.348	25.2244	22.1384	23.6075	26.3698	23.0816	28.3344	26.3345	27.0472
crRNA21	24.2427	25.2749	28.7629	23.2134	25.4227	22.753	27.5152	24.2859	25.9335	30.4808	24.7674	29.5497	22.7622	24.9275	28.8042	23.028	26.118	25.1355	25.6336	23.4821	26.0938	23.6062	18.5071	27.9356	24.2713	25.4303	28.9149	24.4935	28.2982	25.2767	26.6464	25.5155	28.3072	23.3787	25.1058	26.2676	24.0966	24.4224	24.2911	24.3094	28.9729	24.8028	25.6852	22.6415	24.765	23.9702	27.4722	24.9749	24.3411
crRNA22	22.2664	25.6434	27.0263	24.0136	27.6157	21.1906	24.6775	22.7763	25.9197	27.6798	24.4239	26.5795	21.4187	24.6654	26.2966	23.2321	27.6215	24.6669	23.1608	21.6387	24.6022	21.9486	18.0157	29.377	23.7272	25.477	27.9999	22.1368	26.1035	25.6638	27.1308	25.5977	26.7484	22.3609	23.1979	25.9554	24.4118	27.4686	21.9706	22.3451	29.6426	25.9414	23.1623	22.4229	25.7638	25.0076	29.1125	23.5579	22.2863
crRNA25	22.3224	26.0986	26.0867	23.536	26.6319	21.4342	25.183	22.4428	24.9131	31.4442	25.8024	27.6747	22.0194	24.2913	29.8137	21.6161	26.037	21.9282	26.1509	23.1325	23.3703	22.1515	17.9714	26.7079	21.3719	24.5526	28.5806	22.5511	26.704	22.2482	25.8797	24.7942	26.8355	22.0155	21.4863	28.4569	23.1985	25.277	23.1318	23.6242	26.0052	24.517	24.2699	21.4042	24.9077	26.484	28.7694	27.8922	23.2713
crRNA26	27.1465	24.5845	28.8896	23.1395	25.8112	23.5894	27.6093	22.2054	25.3266	29.0194	26.2511	26.0079	24.2896	24.6918	28.3774	23.1955	27.8869	22.3043	25.0332	21.3613	24.1483	20.0904	18.6581	24.7227	21.9471	25.2447	27.414	20.4762	27.6901	22.8135	26.4006	23.8485	27.3156	21.4744	23.8153	27.9598	24.5345	26.6451	23.0554	23.0419	30.9778	25.3386	24.3654	24.0785	24.027	22.9001	28.85	23.9286	23.837
crRNA27	26.0628	25.2556	26.7476	25.5866	28.1444	20.9637	27.5357	25.088	27.7377	29.4867	26.539	25.9938	20.7969	26.8105	25.8892	24.0455	27.7841	25.0524	27.2695	24.6333	25.5251	22.2911	18.0042	28.1751	23.9059	23.498	27.6314	22.7792	26.4643	24.8308	26.8865	23.608	26.1122	24.1041	23.8296	27.8394	23.186	27.3728	24.0307	23.4693	26.6099	25.9715	24.4918	24.2289	27.1886	26.8012	27.5965	28.0584	25.4088
crRNA29	26.7824	29.4457	27.637	24.8888	28.1408	23.4052	29.2823	25.9403	25.825	32.0866	27.6116	30.336	24.361	29.797	32.0281	24.5369	27.8272	21.6149	26.4878	23.8821	26.8645	23.8942	19.7341	26.1219	24.4446	27.6099	29.2924	24.9479	31.5106	26.2583	28.34	25.2995	27.5552	25.7415	27.858	29.7006	25.9097	27.9122	23.8726	24.7863	29.4249	27.1434	25.4058	25.3738	25.8513	24.7016	29.4939	23.477	28.5351
crRNA30	23.4715	26.2031	26.7516	26.3926	24.4236	22.2592	26.638	24.2065	27.2992	27.7839	25.3909	25.9497	22.1306	27.0191	28.0004	23.579	24.5381	23.389	25.6149	22.1107	26.817	22.2849	18.4558	26.6657	22.4384	26.1313	29.5346	23.6442	28.7453	24.0955	25.8731	22.4522	25.8903	22.0355	23.5732	27.3121	24.0356	27.9084	23.4668	23.719	27.1809	23.7005	24.393	24.7303	26.302	24.0788	29.7699	23.5156	25.0693
crRNA33	24.8301	25.3911	29.1503	26.4143	25.0788	23.581	27.4796	24.6929	25.3407	29.2203	26.6585	28.4568	23.7574	26.8111	30.6035	23.3301	30.4701	24.6136	27.8064	22.9069	24.4749	20.5656	17.4291	24.6576	23.3205	26.8285	27.7933	22.4887	26.8899	26.0867	25.6034	23.9073	27.4843	24.1896	23.7943	29.1722	24.437	27.5102	23.2784	24.8172	29.9955	26.3564	24.9161	23.1493	26.7787	26.3393	26.556	25.756	24.6529
crRNA34	23.0405	24.4915	27.3376	22.4074	23.3767	21.5742	23.6434	22.0458	24.8341	28.1247	22.971	25.7664	20.5607	24.467	26.8965	22.8454	23.4049	22.8849	24.3462	21.9069	24.2402	21.8254	17.0951	26.8179	19.7767	24.2539	25.2355	21.9947	24.5853	22.2567	22.0841	24.3542	25.241	22.4079	22.9399	26.3192	22.0974	27.0056	21.9368	22.4231	28.1175	23.5432	22.9373	21.9389	23.4667	21.0705	24.9482	22.1461	23.6234
crRNA35	26.2013	28.1289	32.0762	26.0884	27.2274	24.2851	28.8182	28.1563	29.5346	34.1639	25.781	27.5176	26.0355	26.327	31.3407	24.805	29.0294	26.7804	28.5601	24.9162	26.3437	26.5422	19.7592	31.4945	28.4075	27.3192	33.4914	24.1608	30.4995	26.6733	29.3087	27.6765	34.2176	25.9221	27.8713	32.5132	26.0449	30.4294	25.8657	25.7618	29.9242	29.3815	26.9336	25.8309	31.3341	23.9627	28.4217	24.9676	23.1902
crRNA37	24.7812	24.2697	28.4549	23.8142	25.5343	20.9647	25.4824	23.9351	25.7441	29.4697	24.9863	26.7424	21.7675	24.6172	27.8382	25.2596	26.1312	24.0571	25.341	22.9005	24.8754	22.5114	17.827	25.1525	23.1791	26.9752	29.8289	21.8898	27.6999	23.3348	29.1972	24.4648	26.7623	22.7354	26.4088	28.2803	25.3852	30.0517	22.3541	24.5262	28.3834	24.7106	22.5983	23.0656	26.3781	25.0166	26.2117	23.8975	22.4679
crRNA38	22.6571	23.7455	27.4725	23.5236	26.4165	21.8486	25.7411	24.2388	25.4817	29.285	25.0038	25.7434	20.8715	25.0021	27.9181	24.3182	26.1274	23.1759	25.8611	23.5561	24.1343	21.773	17.8385	23.8311	22.3764	24.8874	28.9469	22.3389	26.5615	24.0638	26.301	22.3309	26.4973	22.3388	22.4556	26.6513	25.3515	25.5235	23.6574	22.6769	27.6365	24.8912	23.2999	22.2054	23.064	24.8656	27.7951	24.7469	21.6637
crRNA39	22.665	24.7329	26.7928	25.5935	24.6807	21.8554	27.1809	24.3066	25.7457	27.9115	25.2079	25.292	21.5015	25.5559	28.4093	22.7742	25.0735	23.649	25.7426	22.7203	24.9318	21.7616	17.5508	27.0526	21.6145	23.9264	27.5702	22.6906	25.85	22.5082	26.2976	21.8976	29.3394	21.297	22.7492	26.5967	23.7958	26.4266	22.517	21.6492	26.5476	24.7913	23.8851	23.7511	25.7317	23.8938	25.5003	24.0768	24.6626
crRNA40	25.8858	25.8846	28.6509	23.4174	27.1437	20.5575	27.1014	23.1774	26.3008	28.8601	23.8711	26.8499	22.6451	24.8514	28.3216	22.7697	24.3137	22.5793	24.3225	21.5207	23.3387	20.3722	17.2565	26.6262	22.0437	23.901	26.9848	23.0792	26.4966	21.9712	26.4134	22.8372	26.3687	22.7698	23.6265	26.8698	23.6955	26.4203	22.985	21.6113	26.9526	24.2378	22.2751	23.3542	26.9368	26.1768	25.9017	24.5421	23.5897
crRNA41	24.9555	26.1923	29.7334	25.0036	27.8348	23.9699	31.4629	25.918	27.1179	28.4417	26.9514	28.732	22.4112	25.9242	29.0789	24.6757	28.0716	25.1125	25.4464	25.1145	25.2045	24.1239	19.08	26.2827	24.3829	24.5582	29.6573	23.7987	30.9616	24.4041	28.6596	23.8364	29.4087	24.4636	25.9387	29.9736	25.3806	29.8015	26.2942	24.9094	31.1648	28.866	25.2671	22.3813	26.5505	25.4399	28.4522	25.1557	23.5784
crRNA42	22.6425	25.4826	27.393	23.9024	26.5862	22.9363	25.4874	23.7472	25.713	29.1661	24.8249	26.6833	20.0735	24.1179	26.012	22.1498	26.6965	22.7329	24.9753	21.1434	24.566	21.3893	16.9747	25.7132	23.4715	24.157	26.9679	21.4237	26.0007	23.8181	24.176	22.822	25.6034	22.169	23.6288	28.6976	22.8742	25.7563	21.8162	22.3369	28.8696	25.0952	21.411	23.0894	25.8319	23.016	25.7214	25.4556	23.8758
crRNA43	24.043	25.4026	26.7745	23.6678	26.5449	20.2211	26.1025	26.2354	25.5306	27.0291	22.524	27.4791	21.2207	23.4723	26.7448	21.3641	25.7402	22.2636	25.8337	21.6406	25.0335	20.7321	16.7623	25.6175	21.951	24.4549	27.8382	22.6153	29.3493	22.509	26.5832	24.4271	27.3919	22.8403	25.0133	27.104	24.1407	26.2891	21.9495	22.7273	28.1603	24.8815	23.0277	21.5149	23.8121	22.9448	25.6195	24.2625	25.4215
crRNA44	20.3923	22.1912	22.715	19.9531	21.1522	16.9286	23.3777	20.2824	21.9175	25.2723	21.2211	22.4339	17.6928	20.6376	23.9384	18.8509	23.2888	20.3001	20.2322	20.2702	24.1008	17.6152	16.183	23.5017	19.7135	22.327	23.624	20.1536	23.1062	19.4106	22.4225	19.4177	22.6107	18.6037	21.7985	23.2693	22.1964	22.107	20.8394	20.9681	24.6663	21.1686	19.1372	20.0976	22.51	20.3495	25.2528	18.4832	20.6219
crRNA45	25.1472	27.7085	28.3554	25.6772	26.7685	23.5911	29.4248	25.5176	27.7179	28.3691	25.0214	27.5027	22.9997	26.4267	26.9992	23.2199	27.2002	22.2354	25.4652	22.7334	27.3781	23.6426	18.3883	26.2888	25.1838	24.1502	29.0033	22.3662	27.9285	24.5322	27.8077	25.6832	28.9614	23.5657	26.1765	29.6668	23.9375	26.438	24.799	23.1183	29.6157	26.254	23.8788	25.4427	28.3696	24.1956	29.2999	25.5701	25.2071
crRNA46	23.8506	25.0507	29.4219	24.9887	26.1604	23.8841	26.1139	25.2313	27.8454	28.5785	25.1161	27.4625	22.1959	26.7697	30.5148	21.1001	26.1673	23.1796	25.149	22.4538	24.83	22.7228	16.9037	25.6817	23.5161	25.6909	26.3666	22.3746	27.2283	24.537	26.7739	23.5533	27.0983	24.2169	24.2807	28.4682	23.9916	28.0888	23.7445	23.7159	26.6923	25.2221	21.9179	24.8969	25.694	25.5937	27.6532	24.7949	27.5681
crRNA48	21.0748	21.8387	22.7528	20.3182	20.8212	18.5533	20.4791	18.8477	19.5904	24.1629	20.5095	21.4807	17.7517	19.8844	21.3069	18.0416	21.8006	19.5755	19.1061	18.3017	20.0777	18.7299	15.2972	20.7463	19.3023	20.2539	20.8912	17.0094	22.4443	18.3485	22.009	18.0414	21.679	20.1911	17.4599	21.9301	20.1275	21.0652	19.5378	20.4186	22.8363	21.8552	19.0267	19.3225	21.8272	20.3997	20.8427	18.9951	20.6528
crRNA170	22.0114	22.7861	24.5401	22.566	24.2656	19.6734	23.7223	21.0395	24.0065	23.4198	22.3731	25.8548	19.7297	23.4018	25.6987	21.9649	23.1191	21.5322	22.9453	20.7286	24.2701	18.1822	16.8799	21.738	21.5737	23.1033	25.3385	20.2691	22.8216	21.2418	23.3392	20.3653	24.3149	17.9335	21.6339	26.6713	21.7192	24.5154	20.0027	18.9602	24.0031	22.5356	20.5592	21.2901	21.7402	22.4491	23.7538	20.7261	21.5375
crRNA171	28.0952	30.3391	31.2415	29.0486	31.9804	26.9898	31.7917	29.3164	31.5212	34.0003	25.1269	27.7078	25.1484	26.9017	30.7642	26.5659	32.6443	26.9008	30.1421	28.0587	28.7173	26.3872	22.8018	35.2464	30.5103	30.5007	34.3142	26.1846	34.2814	26.1106	30.8653	29.4783	34.1673	30.3468	31.3362	35.6065	27.6965	33.3499	27.463	29.9872	34.7717	30.0736	26.5888	27.0541	32.4102	26.5144	32.023	28.6116	21.8521

## Sheet: Chip2_std_dev_1h
	Target1	Target2	Target3	Target4	Target5	Target6	Target7	Target8	Target9	Target10	Target11	Target12	Target13	Target14	Target15	Target16	Target17	Target18	Target19	Target20	Target21	Target22	Target23	Target24	Target25	Target26	Target27	Target28	Target29	Target30	Target31	Target32	Target33	Target34	Target35	Target36	Target37	Target38	Target39	Target40	Target41	Target42	Target43	Target44	Target45	Target46	Target47	Target48	Target49
crRNA1	4.36577	4.8038	8.42382	19.8239	5.51825	3.28856	5.98541	5.60357	4.15574	35.4424	4.78499	4.96051	4.26963	5.51944	5.20266	4.24341	4.53602	3.91772	4.56456	3.76076	5.25484	3.91992	3.37023	4.58877	4.64782	33.0442	4.1582	4.53455	5.07081	4.47079	4.34978	3.64698	4.60841	3.98369	4.3611	4.67418	7.34307	11.141	3.3215	4.29608	4.86479	4.21415	3.40589	4.96715	4.75987	3.88155	5.61661	3.76744	4.57186
crRNA2	5.7112	4.99747	6.2713	5.58349	3.48764	4.60276	5.4898	5.84931	4.4178	5.72389	5.30592	5.125	4.35957	6.20338	4.92094	3.29724	33.9618	4.86779	5.11397	4.87574	4.45721	5.37722	3.2401	4.86736	4.65212	5.58142	4.9081	4.00044	4.97486	5.66749	3.9108	3.26836	4.36302	4.76694	4.15268	5.68616	4.7816	5.40098	5.79851	4.30762	5.72582	6.02735	3.80321	3.73932	6.31515	3.49713	5.35334	4.95021	5.53202
crRNA3	3.20534	4.47224	4.86003	13.811	29.2474	10.7577	6.02532	4.1225	5.02463	5.6102	5.31412	5.67973	4.07614	4.55307	6.0642	4.08847	4.85203	5.94401	4.46447	3.85544	4.02773	4.20722	2.9326	4.95419	4.69999	4.54905	5.84835	3.95314	5.03293	3.73313	7.73209	4.40131	6.41488	3.64858	4.81541	4.7087	6.94456	5.1057	4.18663	4.38789	6.43496	4.34864	3.89301	5.17923	4.15603	4.12485	4.34875	13.3998	4.20557
crRNA4	5.59767	5.54692	5.52105	5.0903	5.13785	7.04037	5.62622	4.75097	4.56449	6.55324	46.2056	5.8957	4.51299	5.36567	6.60951	4.4023	5.15333	5.17663	5.02799	4.18685	4.31401	4.23353	3.22754	5.61613	4.26278	3.81176	5.16252	4.16387	5.21876	4.26986	4.90495	4.74399	6.75147	3.75523	4.72157	6.09305	3.85757	5.80711	3.9175	3.98154	5.0546	4.54032	5.15264	3.84077	4.75847	19.0995	4.8795	6.32508	3.33878
crRNA5	59.9987	5.56265	5.8129	4.45714	4.08255	2.83978	43.9199	4.56939	4.23688	5.05511	4.70903	5.56571	4.40957	5.22656	5.0669	35.4959	4.64144	4.92717	4.60564	4.68126	5.34167	3.76361	6.2228	4.62393	4.2281	5.3302	4.72053	4.47144	4.45216	4.49562	5.01276	3.89253	4.84866	4.28483	4.28833	5.41698	4.43871	6.06463	4.41683	4.67127	4.53931	3.65644	17.7082	4.49158	4.77392	3.96212	4.5996	3.85356	3.68987
crRNA6	5.15698	5.04918	5.73133	4.17181	4.80105	3.62021	4.76996	3.45784	4.93682	4.68307	4.22892	4.9901	3.32401	5.67297	5.21165	3.97201	5.64324	4.76881	4.8293	3.71945	4.52316	4.28138	3.46663	4.53288	3.58472	4.80573	6.25322	5.24274	5.10008	4.25062	7.25258	4.69331	5.73812	3.85551	4.66975	5.58643	4.52004	5.53225	3.64006	4.1764	5.17589	4.70735	4.73669	7.12252	6.44038	4.27557	5.35559	3.76541	3.91804
crRNA7	3.59945	4.57905	5.58224	4.54588	5.02148	3.88014	9.71105	3.70709	4.04162	5.10542	4.90143	56.7601	3.77884	4.50019	5.35633	3.95212	5.31344	4.65574	4.84857	5.00286	3.63854	4.88912	2.88579	4.8057	3.87649	4.36288	4.98629	4.30527	4.29578	4.08752	5.02255	3.98162	4.3543	6.29576	3.98318	5.64874	3.81641	4.93894	7.84813	3.96171	5.90887	3.62057	3.75634	4.54972	4.40546	4.75183	4.87475	3.69147	5.05974
crRNA8	4.78016	43.9834	4.49315	4.94213	4.99372	4.83072	5.33196	4.11849	5.04053	53.6605	5.24116	5.3934	4.60484	4.68962	4.55836	4.91957	5.11465	12.6579	5.33567	5.16742	4.95802	3.74554	2.02648	5.11961	4.59774	4.67643	5.28098	5.87208	4.70754	4.62973	5.28873	5.59894	19.4969	3.69685	4.17875	14.4685	4.86297	3.68755	4.50831	3.74611	5.44281	5.54912	4.72467	5.35626	5.41597	4.74696	17.3982	4.93871	3.47958
crRNA9	49.0936	39.4835	45.7331	45.6884	48.1918	46.6123	42.7212	69.8439	36.3122	62.6546	72.3201	91.4448	48.0641	133.785	52.1769	56.0913	45.9644	28.8361	46.8468	118.483	37.79	71.5495	3.86716	10.092	39.9663	44.7217	36.757	16.8205	5.0711	52.6067	87.9156	6.99217	7.29928	7.07503	47.0758	5.40051	91.6703	27.3546	112.052	52.0211	7.41299	106.32	96.3753	39.5762	49.0073	102.441	4.48319	90.3724	104.925
crRNA10	3.79741	4.25212	5.11805	4.24134	5.16869	2.81364	4.85349	3.84753	77.2713	5.78087	3.80663	4.53177	3.77555	5.04443	6.46659	3.4424	5.0654	4.15828	4.44209	4.08369	5.27644	3.6974	3.57541	5.09893	4.07937	5.156	4.91108	3.99507	42.7987	4.42291	5.86272	4.53765	4.70245	4.83937	3.7028	5.43285	5.36243	9.62691	4.38511	3.77412	5.14023	5.29092	5.22338	4.10725	5.45889	3.66466	4.42331	4.4701	4.65861
crRNA11	4.61553	9.49538	4.58166	5.08824	4.95431	4.01684	4.80344	3.60027	12.3956	6.13562	5.51871	6.33877	3.78843	5.46743	5.38937	4.5469	4.66586	4.766	4.32221	4.12701	10.4061	4.43294	3.54989	5.16193	5.20119	4.87294	5.14749	36.8711	4.6905	4.07287	5.29301	4.65602	5.53855	4.82543	3.99821	5.38447	3.32578	4.52323	3.94836	4.45046	5.06304	4.0598	7.95665	4.21466	4.89012	3.18852	5.08643	4.995	6.01608
crRNA12	4.47022	4.97193	5.6502	4.33063	5.38574	4.36473	5.86856	4.16398	5.60932	5.80445	4.77649	4.17142	4.57138	5.17383	6.2901	5.4121	4.78436	22.0368	4.62047	4.6292	5.24881	4.45686	2.60758	4.54322	3.82655	3.89589	5.56762	4.27038	5.84343	4.93775	4.86282	4.87244	13.883	4.30307	4.61285	5.48877	5.24131	6.03356	4.03864	4.24536	5.44072	4.37064	4.15753	4.59303	5.60441	5.5258	4.82382	4.90709	4.57084
crRNA13	4.2142	4.35503	4.60778	4.68285	4.41681	3.0204	4.63034	4.18328	5.15037	10.7338	4.94151	4.16877	4.57953	4.40931	5.13766	6.40752	4.73701	4.686	5.37085	2.85803	4.8664	3.42729	3.6075	4.26901	4.02908	4.70681	4.69403	4.01826	5.09572	4.39385	5.0517	4.8653	4.88537	5.91705	3.92772	5.80688	4.77472	4.73051	6.35332	4.403	5.04725	4.77903	3.35056	3.98408	10.4235	4.54424	6.96423	3.847	5.58731
crRNA14	3.81679	5.29324	6.80297	5.27352	5.14103	4.89249	4.98188	3.9718	4.95489	5.08029	5.86882	4.52052	3.53471	5.79495	8.84939	4.26485	4.7666	4.02615	5.77663	6.51752	4.39666	4.63306	3.67624	6.29762	4.22103	4.23011	5.95412	4.35397	5.01399	4.97684	4.54474	8.3896	35.6611	4.28803	4.24605	5.3549	4.09958	5.76419	5.20697	9.90968	5.47985	5.34063	4.30723	4.9944	4.99763	4.05327	5.55505	5.09772	3.60571
crRNA15	5.04009	4.62463	5.53856	40.0893	5.76588	4.02099	6.32086	4.92233	4.15981	5.51464	5.10918	5.57584	4.74297	4.72525	5.2559	4.52526	5.45683	4.2738	4.57387	4.54528	4.51889	3.45887	3.40103	4.83233	3.51739	4.80398	5.3897	6.42799	5.1011	4.01113	5.22785	4.63996	9.52017	3.83345	4.84057	6.19872	5.08172	4.95937	16.7015	4.16873	4.80673	4.73061	17.3865	4.44566	5.98568	3.7486	5.42116	4.11893	4.29618
crRNA16	4.48196	44.3214	8.33654	3.72073	5.28671	4.44203	5.76419	5.26885	4.10133	5.31521	3.91728	10.809	21.6064	5.36198	7.44235	3.6085	4.85213	4.53243	5.21687	4.45651	4.14284	4.54018	2.86925	4.20424	3.78252	6.5094	4.13435	3.20447	4.76717	5.03963	4.52721	5.91909	4.36956	3.56942	4.35641	6.09078	5.68996	5.07542	4.88979	3.39412	4.38786	3.79731	3.80646	4.49093	4.10126	4.01046	5.62245	4.73305	4.87823
crRNA17	4.66216	5.07271	4.31061	5.24	4.68428	9.48487	5.8914	4.51332	5.26187	4.40632	4.32573	4.566	3.45557	4.87397	4.78556	4.80995	23.7738	19.0264	4.96823	3.9653	4.4266	5.15254	3.25027	4.09344	5.41081	5.64234	6.10211	4.40973	5.72518	4.69035	4.61209	4.70536	5.31379	4.88784	4.20452	7.86901	4.32149	4.99001	4.34617	4.21157	5.89624	4.96628	4.22295	5.21106	6.18071	5.35623	5.52196	4.80978	5.20148
crRNA18	4.05573	31.2568	5.57904	4.79054	4.59027	3.83048	4.94065	5.07329	4.53611	5.76591	4.63233	5.11472	4.73541	9.67705	5.28548	3.95343	4.79229	4.30146	4.96624	5.07301	4.95173	4.25392	4.65405	4.59503	5.33596	4.54375	4.20781	3.29923	4.25921	4.63657	5.13296	4.08107	7.93188	5.0634	4.53648	6.25027	4.56556	7.0825	4.56286	4.62612	4.72094	4.34493	6.56546	4.86997	4.33092	4.12652	3.69727	3.76706	4.36727
crRNA20	5.23646	14.6521	8.66157	4.41189	3.93124	4.0783	4.60383	5.17982	4.70173	6.04408	4.55456	5.11009	4.22355	4.63301	5.68002	4.66381	5.48279	4.1209	5.2508	4.69782	6.07651	3.39479	3.29607	5.25924	3.93878	4.13174	6.04457	3.43455	5.46164	4.83604	4.7496	4.03978	4.74238	4.43175	5.16533	4.60887	4.71717	5.62451	3.98191	3.76242	5.34362	5.69021	4.69146	4.35914	5.26142	4.254	5.60077	9.6879	4.71675
crRNA21	5.63028	39.1522	4.55887	4.78754	4.84084	4.3086	4.4973	5.36789	4.69259	4.65452	4.62449	5.21661	3.9912	5.02007	5.44385	6.04788	4.67834	5.01405	5.31876	3.94355	4.28099	4.05303	3.1272	5.51884	3.68674	5.11196	4.73331	3.71288	5.22992	4.22024	4.59311	5.04942	4.68633	3.35969	5.20447	4.73536	4.25505	5.03828	4.20274	4.53053	4.98982	3.91823	4.12798	3.58218	4.48609	4.72112	5.11135	7.85322	5.64613
crRNA22	4.66231	4.41283	5.4286	4.06878	36.7811	4.31741	6.3619	4.37007	6.13471	6.15261	4.91355	5.13516	3.13539	4.79514	4.7339	3.25491	4.41169	3.63715	4.79949	4.05338	4.6773	8.02518	3.03019	5.76642	4.11002	5.49174	3.29263	4.20606	5.44173	4.9235	4.79508	4.60695	6.67506	3.67559	3.75978	5.03252	5.21243	6.09643	3.91693	3.9697	4.97956	4.92432	3.90576	4.70341	5.49139	4.73865	4.03092	4.96964	4.78719
crRNA25	3.51247	5.23881	4.9567	4.08486	4.83766	3.7501	13.5811	3.7931	4.31314	5.24197	5.0144	6.13128	4.56764	5.8224	5.63378	4.90245	4.99854	3.62875	4.58811	4.0985	4.18017	3.74393	4.11697	4.13972	4.52035	4.97092	4.66923	3.72094	4.09539	3.82608	11.5217	3.84139	4.65976	4.09176	5.35237	4.38026	4.59576	5.47409	4.00113	4.62488	8.31465	4.87073	3.83812	4.42163	5.15133	4.90558	5.28959	5.34301	4.27086
crRNA26	4.75699	4.42648	4.62469	4.80537	4.34111	5.28352	53.5176	5.36301	5.51631	4.72339	4.15653	4.85635	5.07242	5.3726	6.50451	20.564	4.85756	5.5181	7.19241	5.06261	4.2734	4.09903	3.65439	5.15095	4.62858	4.29952	5.09302	4.04432	4.9834	4.2799	22.6839	4.35828	5.60136	4.44899	9.93735	5.66861	4.90143	5.20826	3.99781	3.51352	6.21786	4.04392	4.07511	3.24231	4.44066	5.10517	6.10112	4.1328	3.81639
crRNA27	4.58872	4.99753	5.70072	4.05089	7.72115	4.8635	3.42028	4.37589	5.05367	6.06756	5.0916	4.82962	4.47569	4.77938	5.36341	4.86936	5.16109	3.72981	4.46057	9.53734	3.91107	5.70743	3.78959	6.373	5.87344	5.27646	4.96899	4.47341	4.76938	3.83518	4.15935	3.89312	5.9628	3.70611	4.88879	4.66817	4.09133	5.15325	4.60764	4.37526	5.77573	5.06298	4.79086	4.01397	5.45814	4.64804	5.21014	4.83198	5.15051
crRNA29	4.34781	4.39216	5.27169	16.47	5.25641	6.24278	4.9968	5.50269	5.03877	5.59979	4.9858	4.30958	4.76863	6.2157	6.5238	5.15747	5.96782	3.62463	6.0877	4.01989	6.70345	4.13315	3.15092	5.1486	4.81088	4.85329	6.61689	4.51137	6.41767	4.70643	4.48845	4.34304	4.65762	4.29929	5.368	4.89143	4.4443	5.57209	5.0885	4.2041	5.28253	6.04724	4.27464	4.73424	4.81162	4.65667	4.27766	5.30324	5.12457
crRNA30	4.8071	4.65205	4.76099	4.33985	4.83479	4.21147	17.8385	4.4109	4.63271	9.48007	4.22881	44.8032	4.40288	5.82938	5.38076	4.57213	4.55639	3.85175	4.51916	4.18049	5.26284	4.96595	3.41684	4.41574	4.05156	4.84812	6.02539	3.31892	5.14432	4.55283	3.93472	4.48068	4.88268	3.78865	5.77708	5.67291	5.0579	5.95325	4.8059	4.30921	5.0968	4.49171	4.25198	3.96031	4.54033	4.15908	5.4705	3.96338	4.03132
crRNA33	4.06537	5.69523	35.6882	3.32092	21.8462	3.86328	5.88922	4.68634	5.1018	5.72032	4.56599	4.55803	4.74679	4.10972	5.06683	3.15902	5.07958	3.77558	4.89226	4.46195	4.16031	4.32732	3.30267	5.65156	3.70488	4.29949	6.00955	4.14126	5.3323	4.68081	3.96165	5.49002	5.31695	4.18924	4.72575	6.53012	5.03815	4.76535	4.09176	4.16154	4.94235	4.95676	4.76055	4.35581	4.38969	3.68165	5.74568	4.24847	4.89399
crRNA34	4.51502	3.41129	5.06568	4.69625	4.71701	3.8903	4.25305	4.30436	4.839	4.74774	4.85477	4.93062	4.37646	3.94894	4.80573	14.8369	19.5871	4.53565	4.15496	3.63977	4.27386	5.93073	3.33939	5.17926	4.05588	4.4366	5.24695	3.74996	4.62598	4.43822	5.84088	4.9467	4.5122	5.99768	4.06894	4.5005	3.93821	3.97751	4.47997	4.49623	5.7307	4.11852	4.2977	3.60968	3.96655	4.54026	3.69239	5.27001	3.90453
crRNA35	6.57817	4.25029	12.9931	4.86315	9.34073	5.08116	5.46456	4.69949	3.88724	7.16514	4.95928	4.92673	5.79293	4.24247	5.60042	4.24592	4.89567	4.14445	5.58895	4.81233	4.67123	3.05688	3.34673	6.39648	4.65962	5.59888	5.81651	3.31544	5.20161	5.59553	6.94525	17.8259	4.82479	4.82265	5.21874	5.8941	4.6331	6.7319	6.34248	4.99028	5.37015	3.665	4.94883	8.39343	6.51257	4.58894	13.1944	4.63274	6.51728
crRNA37	4.74967	5.02573	27.4497	4.02932	5.55266	4.10304	4.51462	3.35793	5.2256	6.0259	4.4255	4.51407	3.09083	4.56027	5.74811	5.19546	4.28148	4.12621	14.5467	17.5931	4.24277	4.0024	3.56618	5.36626	4.3249	4.29292	5.14176	4.3382	4.47994	3.94982	7.05922	4.80752	6.55897	4.28407	4.24596	5.10411	4.41095	4.19411	4.1915	3.2762	5.60921	5.09	5.0516	4.50983	3.80154	5.14389	5.37405	4.13894	4.27274
crRNA38	5.25048	4.02275	6.45423	4.43984	4.7469	3.64965	5.15423	4.28757	4.40904	5.33902	5.16017	5.2436	4.39449	81.0029	31.3501	39.2161	4.05331	4.25342	5.09083	5.16277	4.34442	3.64283	2.90877	5.17221	4.31541	4.76973	4.82344	3.85424	4.50561	5.8775	5.42674	5.24202	5.73747	3.62351	4.21839	8.56947	4.20393	4.64883	4.24478	3.48223	4.82943	5.26241	4.30956	4.07569	6.1412	4.19042	4.98781	5.06408	5.78406
crRNA39	3.15258	4.41515	4.89067	4.87716	5.19945	4.48382	7.80235	3.90079	4.31729	5.19441	4.59889	4.13103	3.88772	4.91831	5.79361	11.5702	4.34594	4.00135	4.58884	4.41035	3.89784	3.43944	3.50018	4.63036	3.74249	4.53765	4.97591	3.54568	4.96153	4.40882	8.78827	4.41345	4.90166	3.80531	4.53523	4.95723	4.19301	5.17715	4.28078	11.1362	5.33383	4.89616	3.99988	5.34358	4.91284	3.76921	4.43925	4.04984	6.1647
crRNA40	3.86269	4.8137	5.67806	4.66186	4.03616	4.78013	7.62428	4.2953	4.95591	4.81172	4.3751	37.5127	3.99331	4.88852	5.96178	4.72938	4.93701	5.81904	3.56814	16.0093	4.77468	3.77366	3.06597	52.7848	4.086	4.35052	5.64876	5.81723	4.4237	4.0134	5.72499	3.86942	5.38626	4.61022	5.49535	5.04604	3.94408	4.80797	12.0612	3.97933	6.24322	4.48847	4.28001	3.80005	4.6815	4.51136	4.20256	3.43767	4.00347
crRNA41	4.24587	4.90849	5.49022	4.69894	5.51304	8.37819	5.48307	4.0769	5.59637	5.15494	6.09312	5.79479	4.21932	5.7852	7.18014	4.71462	4.76427	25.7724	5.66715	4.41175	3.75442	4.55774	4.3356	5.71673	5.99969	5.59308	5.51803	3.45886	5.43136	6.04662	5.28754	4.15212	4.31691	4.03308	5.56525	5.35473	4.62202	5.46819	4.35605	4.89967	6.53522	4.71561	4.96518	4.34451	3.85992	4.16816	4.01322	4.57393	5.48875
crRNA42	4.09266	5.34149	5.22258	5.29603	4.01575	4.80205	6.04883	4.91283	4.70611	5.18532	3.9009	4.76928	3.76176	5.66384	6.07475	4.50928	5.12011	3.62726	5.62033	3.87511	4.85722	4.30451	4.29609	3.81363	4.14455	5.50694	5.14957	31.7776	5.33838	3.91255	4.03753	3.93945	5.41546	3.21519	5.36896	10.5591	4.46836	6.31904	3.95508	4.04037	4.85706	4.76863	4.6409	5.28209	4.57391	4.09428	5.28802	5.67141	3.79815
crRNA43	4.25155	4.29233	3.53407	6.06614	6.24543	4.11989	5.71109	11.2189	4.6118	5.14379	9.54276	7.66251	3.46932	4.98133	4.7292	4.20026	4.90885	3.78566	4.49902	3.87881	4.88387	3.92282	2.9683	5.54372	4.79175	4.12025	4.11309	4.27407	5.57978	4.3574	5.25536	12.2844	5.56554	4.16037	4.21273	4.96111	8.91036	4.57804	4.0273	4.10409	4.47098	4.04977	4.85008	3.13815	5.28214	11.5229	7.81725	3.60732	5.48196
crRNA44	3.90778	4.22961	3.57283	4.64498	3.8438	3.85893	3.84289	3.60517	3.07491	4.35279	4.00575	3.57308	3.07635	5.59626	18.5062	4.72262	4.54262	3.89787	3.72613	6.22918	4.16751	10.6027	3.09794	3.93269	3.17515	3.97478	3.98018	3.83816	4.41339	3.1628	4.20901	4.41388	4.09674	4.16657	7.01091	4.45125	3.99097	3.40763	4.34821	3.88214	4.67155	4.1423	3.98658	3.9554	4.60081	4.70545	7.30793	3.74705	3.59946
crRNA45	3.58715	4.52774	5.79348	4.96151	4.70896	10.5865	3.8791	3.45252	8.40497	5.82415	3.89215	5.62689	12.4087	5.41381	4.54864	7.12028	4.96488	5.3772	3.81632	4.15683	4.30198	3.61604	3.81275	6.98599	4.37917	4.06715	5.40637	5.03285	4.50811	4.17697	5.2156	7.42823	16.9459	11.6593	3.55419	5.40921	4.95227	8.08826	3.83709	4.32985	4.99641	4.56496	4.64391	5.12211	4.36376	4.88656	4.62868	4.24466	5.98907
crRNA46	8.94626	11.9171	6.30325	5.87154	5.01626	3.93531	4.70765	4.79266	5.48846	5.45533	3.95459	4.24905	2.90716	4.63774	5.63302	3.92271	5.97487	4.5591	4.50524	3.63925	4.11641	3.47904	11.3077	6.19717	5.02157	4.2968	5.34426	4.78073	4.4755	4.66427	4.56548	5.06065	5.05658	4.90551	3.8763	4.87911	4.80319	5.13808	4.45625	4.65453	4.66078	3.75413	4.39384	4.95571	4.7619	3.56456	4.81655	4.35155	6.38555
crRNA48	5.27032	3.58374	3.94521	4.23436	3.77835	41.0586	4.18425	2.83596	3.509	4.53878	4.32499	4.56033	4.25227	3.35812	5.41903	3.0092	5.05136	3.33825	4.82588	2.65715	3.40114	12.8703	3.11846	4.15191	3.97123	3.48016	3.48773	3.29292	3.86809	3.43348	3.90926	3.07527	3.53315	3.95867	3.08299	4.35062	3.57343	4.22394	3.46924	3.53297	4.64945	3.26896	3.19113	3.05515	3.9466	4.03288	4.9797	4.32757	3.60399
crRNA170	4.67622	4.86393	8.76887	3.90237	5.07984	3.52301	4.53126	4.57668	5.0585	8.33652	40.8634	5.58131	4.16591	4.48692	5.42156	3.59853	4.47688	3.8339	3.99632	3.91539	5.01967	3.12897	7.53858	4.22474	3.47042	5.18343	5.37676	4.19771	3.82042	3.41203	4.23553	9.08739	5.75582	4.11657	3.91745	4.96798	7.22179	5.74445	4.42921	4.09578	4.53703	4.16489	3.32139	3.92651	4.13372	16.7645	4.40852	3.48968	3.94341
crRNA171	6.6017	6.13194	6.35642	5.21046	5.51843	5.3787	5.43539	5.33231	5.99443	6.00619	4.77273	5.31665	5.15433	5.01875	6.24375	4.73104	46.7064	4.21474	4.60943	5.30097	7.33493	5.27173	4.20301	5.0995	6.92947	5.517	7.29467	6.06135	7.37	5.46855	6.69619	5.4757	5.53439	4.94881	6.09706	6.52664	6.55446	5.73204	5.13953	8.41847	5.56696	4.7231	5.43001	5.03001	6.96375	4.50055	5.86319	6.31129	4.36018

[truncated: 18 more sheets: Chip2_medians_3h, Chip2_std_dev_3h, Chip2_replicates, Chip3_medians_1h, Chip3_std_dev_1h, Chip3_medians_3h, Chip3_std_dev_3h, Chip3_replicates, Chip4_medians_1h, Chip4_std_dev_1h, Chip4_medians_3h, Chip4_std_dev_3h, Chip4_replicates, Chip5_medians_1h, Chip5_std_dev_1h, Chip5_medians_3h, Chip5_std_dev_3h, Chip5_replicates]
