# Supplementary material for: Massively multiplexed nucleic acid detection with Cas13
Source: Nature. 2020 Apr 29;582(7811):277–82. doi: 10.1038/s41586-020-2279-8 (PMC7332423; doi:10.1038/s41586-020-2279-8)
Supplement: Supplementary file 8 — Flu subtyping patient sample data. [file 41586_2020_2279_MOESM8_ESM.xlsx]

## Sheet: Tabs
Name	Contents
Sample_numbers	Influenza patient sample names and numbers
crRNA_numbers	Influenza subtyping crRNA names and numbers
H_medians	Median values from droplet distributions for each target-crRNA pair for crRNAs that detect the H subtypes (e.g. for microwells in which a droplet from Target6 paired with crRNA1, the median of all microwells at 1 hour is shown in cell "H_medians!B2"). Time point: 1 hour.
H_std_dev	Standard devations from droplet distributions for each target-crRNA pair for crRNAs that detect the H subtypes. Time point: 1 hour.
H_thresholds	Thresholds used to determine whether a sample was positive or negative, as shown in Figure 3.
H_thresholded	H_medians - H_thresholds!D:D
N_medians	Median values from droplet distributions for each target-crRNA pair for crRNAs that detect the N subtypes Time point: 3 hours.
N_std_dev	Standard devations from droplet distributions for each target-crRNA pair for crRNAs that detect the N subtypes. Time point: 3 hours.
N_thresholds	Thresholds used to determine whether a sample was positive or negative, as shown in Figure 3.
N_thresholded	N_medians - N_threshold!D:D
Replicates	Number of microwells on the chip that contained a target-crRNA droplet pair of that type (e.g. the Target1-crRNA1 pairing was observed in 20 microwells across the chip, as shown in cell "Replicates!B2")

## Sheet: Sample_numbers
In the tabs with CARMEN values (e.g. H_medians), the samples are referred to as "Targets" followed by a number, e.g. "Target1".
The following table shows the correspondence between sample names used in sequencing data analysis and "Target" numbers.
Sample name	Expected Result	"Target" number
CCE141_000J3RUA	H3N2	1
CCE141_000J3RUB	H3N2	2
CCE141_000J3RUC	H3N2	3
CCE141_000J3RUF	H3N2	4
CCE141_000J3RUG	H3N2	5
CCE141_000J3RUH	H1N1	6
CCE141_000J3RUL	H3N2	7
CCE141_000J3RUM	H3N2	8
CCE141_000J3RUN	H3N2	9
CCE141_000J3RUO	H3N2	10
CCE141_000J3RUP	H1N1	11
CCE141_000J3RUS	H3N2	12
CCE141_000J3RUT	H3N2	13
CCE141_000J3RV5	H1N1	16
CCE141_000J3RVC	H1N1	14
CCE141_000J3RVK	H1N1	15
CCE141_000J3RW6	H1N1	19
CCE141_000J3RW9	H1N1	20
CCE141_000J3RWH	H1N1	17
CCE141_000J3RWI	H1N1	18
Healthy_pooled_nasal_fluid	none	21
Healthy_pooled_serum	none	22
No_template_control1	none	23
H1N1_synthetic_control	H1N1	29
H3N2_synthetic_control	H3N2	30
No_input	none	24

## Sheet: crRNA_numbers
In the tabs with CARMEN values (e.g. H_medians), the crRNAs are referred to with numbers, e.g. "crRNA1".
The following table shows the correspondence between the crRNA target and the crRNA number.
crRNA_target	crRNA number
Influenza A, subtype H1	1
Influenza A, subtype H2	2
Influenza A, subtype H3	3
Influenza A, subtype H4	4
Influenza A, subtype H5	5
Influenza A, subtype H6	6
Influenza A, subtype H7	7
Influenza A, subtype H8	8
Influenza A, subtype H9	9
Influenza A, subtype H10	10
Influenza A, subtype H11	11
Influenza A, subtype H12	12
Influenza A, subtype H13	13
Influenza A, subtype H14	14
Influenza A, subtype H15	15
Influenza A, subtype H16	16
Influenza A, subtype N1	17
Influenza A, subtype N2	18
Influenza A, subtype N3	19
Influenza A, subtype N4	20
Influenza A, subtype N5	21
Influenza A, subtype N6	22
Influenza A, subtype N7	23
Influenza A, subtype N8	24
Influenza A, subtype N9	25
Water control	28

## Sheet: H_medians
	Target6	Target11	Target14	Target15	Target16	Target17	Target18	Target19	Target20	Target1	Target2	Target3	Target4	Target5	Target7	Target8	Target9	Target10	Target12	Target13	Target21	Target22	Target23	Target29	Target30	Target24
crRNA1	6292.54	3062.49	5961.99	6254.9	6877.86	6150.72	6315.32	6319.94	5810.46	541.412	609.985	584.385	503.738	539.2	590.246	533.308	578.398	622.543	569.411	530.551	506.239	483.245	524.635	6317.4	520.95	515.033
crRNA2	505.979	549.459	536.819	583.008	555.481	1005.24	511.751	533.06	467.329	551.471	593.392	558.948	531.962	557.12	586.27	534.388	568.251	621.773	635.559	530.569	520.501	465.183	519.257	590.608	516.524	492.087
crRNA3	505.825	529.931	545.585	571.825	560.176	561.303	508.822	540.679	436.709	7030.03	7591.56	6368.84	6716.73	6212.71	7526.93	7085.02	7362.41	7578.55	7506.8	6872.93	534.961	460.499	530.916	578.1	6457.04	498.756
crRNA4	510.839	558.722	554.158	575.279	561.355	557.755	515.912	549.569	475.11	557.099	611.712	569.866	544.97	541.33	620.721	574.245	602.4	642.888	596.49	564.133	529.852	481.846	539.96	578.536	537.607	504.559
crRNA5	531.857	539.915	549.542	567.039	581.723	574.486	542.644	553.073	466.301	544.821	635.68	576.363	551.82	545.282	602.139	566.243	596.712	666.284	620.647	560.929	527.928	487.422	546.231	599.141	539.871	504.673
crRNA6	519.548	567.594	547.699	596.42	568.638	591.618	531.655	555.67	485.639	548.281	618.079	601.485	539.833	563.326	618.974	573.171	604.865	652.9	651.484	561.209	530.641	498.947	538.65	583.005	531.022	505.003
crRNA7	520	575.957	553.461	600.94	571.821	538.832	530.518	543.749	472.973	550.165	620.981	577.889	553.196	547.806	620.005	565.36	609.382	667.752	641.663	562.143	537.376	501.869	560.468	603.098	551.668	501.82
crRNA8	526.07	557.58	565.708	613.921	597.496	595.525	541.794	554.099	493.379	576.101	641.482	619.932	546.648	554.271	592.078	589.985	635.071	653.138	653.364	559.165	557.343	487.51	546.365	585.458	540.974	521.363
crRNA9	526.341	548.664	560.39	588.167	586.719	570.93	515.372	540.041	476.965	536.092	596.884	569.352	541.483	571.358	587.157	571.215	608.709	636.596	622.638	539.356	503.994	496.488	540.359	590.408	531.955	522.287
crRNA10	505.3	556.557	553.539	581.278	574.958	567.416	511.76	538.78	463.546	554.438	584.006	578.25	516.462	536.861	613.639	554.525	592.133	638.656	628.527	536.771	541.382	469.494	532.566	588.666	537.528	498.444
crRNA11	538.188	561.953	558.346	591.442	552.49	573.652	525.016	556.252	465.933	550.201	630.438	610.481	524.275	559.322	642.63	576.815	614.09	644.145	643.025	544.656	550.174	494.26	552.063	591.634	524.216	525.655
crRNA12	500.168	560.502	526.824	556.065	556.634	549.993	534.117	533.779	491.019	527.308	604.266	560.951	524.58	539.678	572.111	540.654	568.469	617.626	616.092	526.657	506.55	483.712	525.398	584.245	537.394	506.068
crRNA13	476.819	503.773	511.197	541.788	542.106	496.261	474.679	493.627	439.776	498.196	537.735	513.643	493.496	491.252	567.911	523.211	524.809	583.443	537.287	527.462	500.114	436.586	483.953	520.828	496.919	472.496
crRNA14	453.698	492.987	477.176	545.225	519.296	514.182	485.893	489.226	430.687	588.43	596.355	622.011	608.159	628.005	638.745	583.937	643.322	676.079	665.257	613.622	489.737	445.165	506.678	531.197	583.262	462.518
crRNA15	485.066	525.974	530.685	580.314	540.716	538.05	522.326	542.21	455.003	620.218	641.295	624.415	579.749	590.417	685.523	632.017	651.747	710.555	685.504	594.378	516.169	455.248	519.55	571.643	579.778	485.7
crRNA16	642.759	578.809	597.518	733.305	707.403	643.036	520.512	698.056	582.541	582.79	578.728	582.514	558.569	533.249	598.33	556.244	593.971	642.236	606.216	547.936	539.084	490.671	533.352	572.79	541.534	519.93
crRNA28	520.778	555.518	533.732	620.266	593.638	586.53	523.308	576.44	478.864	566.5	633.67	578.289	540.428	540.863	638.091	559.789	599.712	672.867	648.553	581.883	555.139	498.179	551.659	606.221	535.33	532.229

## Sheet: H_std_dev
	Target6	Target11	Target14	Target15	Target16	Target17	Target18	Target19	Target20	Target1	Target2	Target3	Target4	Target5	Target7	Target8	Target9	Target10	Target12	Target13	Target21	Target22	Target23	Target29	Target30	Target24
crRNA1	381.848	531.853	829.546	498.72	456.319	537.874	565.855	828.447	376.487	37.6911	38.2829	36.761	35.7477	41.6023	37.2488	46.0249	31.182	54.7368	49.1724	53.6992	32.3668	40.4232	92.8056	435.543	54.506	342.42
crRNA2	43.6208	30.924	39.7679	36.9926	59.5672	181.425	35.0232	43.3942	44.1114	40.0701	41.8687	72.8324	31.0879	56.4015	53.4314	39.2354	64.7296	45.2117	39.5669	58.1326	61.2582	30.9151	31.6189	37.2099	41.2273	46.4184
crRNA3	23.3743	47.703	45.5998	44.8642	44.1282	269.888	32.6125	45.7205	24.0638	720.341	991.12	1546.17	270.685	292.054	420.121	467.034	894.286	416.827	497.521	1612.32	1619.05	35.1169	1313.7	66.567	411.801	28.5051
crRNA4	40.3028	48.8722	30.0809	36.1647	35.5829	36.8457	40.2385	38.7015	30.1355	29.3181	29.402	54.0695	34.2784	55.8638	58.3429	64.1695	26.3798	45.4026	39.6777	30.5139	33.3953	36.7252	53.7447	34.6133	31.9603	28.6197
crRNA5	43.1818	37.3038	38.4622	37.4117	49.8813	53.0407	36.0612	57.4673	17.7531	73.5158	39.9704	51.0948	27.6264	42.1979	36.9367	28.338	38.8233	97.1112	37.9511	42.9798	27.5602	28.1598	51.2334	38.6899	30.2596	31.6516
crRNA6	40.5791	28.4403	32.33	51.0936	52.0271	47.6623	25.1058	38.7429	82.1944	50.7534	88.6815	31.4688	40.0337	38.1994	36.0558	35.4444	63.9417	35.348	33.1589	64.9972	57.9015	56.2656	36.3229	55.369	32.4191	26.2626
crRNA7	25.6693	53.246	28.3493	28.5373	44.19	54.3007	34.6022	42.9786	43.0107	45.1773	54.1642	42.4843	41.3837	38.1801	42.0349	48.5536	53.0542	32.9679	38.0339	44.6963	54.0918	48.4273	51.5275	53.6398	80.2897	27.0054
crRNA8	47.6155	37.2214	47.0378	40.1412	35.3285	30.7524	55.7025	77.8105	23.9324	106.827	64.4636	358.803	64.9217	25.7602	34.6001	30.7533	73.7984	42.7544	51.8731	254.724	43.0393	30.0624	26.8495	43.7441	33.9847	26.3989
crRNA9	32.4044	65.1165	32.6448	64.9727	32.4111	49.2579	27.6948	28.9259	71.167	36.5038	32.2501	32.4763	36.9362	39.7745	42.809	63.7856	37.7203	58.4544	28.7344	33.4736	33.5566	39.6172	32.8772	62.9781	40.2524	50.2131
crRNA10	28.3525	47.3075	30.8391	56.2427	45.8069	52.6868	27.4392	62.7709	48.2228	77.5053	62.3242	40.0313	169.676	35.0525	33.9705	48.1842	340.172	81.868	46.6504	125.029	38.1591	19.5335	23.5509	37.7818	32.3458	32.7677
crRNA11	42.9896	32.6261	35.2485	34.9477	60.526	36.267	42.204	30.2113	21.5408	30.3095	40.2049	32.3713	61.1497	44.3048	68.5167	46.9484	60.253	33.7334	39.6453	39.4727	89.554	37.927	37.7764	37.1726	49.3508	37.1835
crRNA12	33.5961	46.7076	27.4815	112.589	38.5184	43.1838	33.8907	34.8224	55.8173	40.0001	48.5906	49.785	39.252	42.4127	70.8445	48.9879	51.7843	48.1156	45.7177	51.0887	42.5003	33.4651	40.1549	49.5305	78.8849	33.1464
crRNA13	34.0967	22.2091	34.9988	41.318	46.7035	35.9915	34.1842	25.0652	30.4151	46.7355	57.0878	32.9733	192.209	47.1034	21.5542	54.4048	38.7027	45.9482	68.2648	29.0301	54.1208	21.899	35.6716	44.9007	36.749	35.5075
crRNA14	35.408	47.0237	33.6724	41.7635	33.3725	38.4777	49.9437	44.5548	26.7722	89.763	36.6926	43.1235	37.3696	469.785	60.6038	54.8263	31.6509	45.6839	77.9787	47.0309	74.4658	33.9245	47.3862	49.5155	47.4319	28.8181
crRNA15	39.3504	37.7247	36.3323	32.138	35.1511	30.5548	35.2642	32.5036	26.3663	42.6511	42.5433	57.1978	46.0463	40.7701	42.2054	40.7791	48.1738	64.0967	44.8026	42.4884	75.6468	116.095	33.3064	37.1018	36.4873	35.4769
crRNA16	50.7817	36.9885	54.7797	54.7495	47.1519	51.5305	71.0349	40.8796	35.5482	41.527	41.2097	49.7871	56.8225	52.806	45.5589	30.9051	44.4307	54.1546	44.3317	31.9045	34.1489	38.7464	32.709	51.4657	45.2279	37.0925
crRNA28	34.4544	31.5813	63.6645	55.7042	37.3797	49.4487	35.8457	42.9208	24.6923	46.5486	56.7678	32.5987	33.0751	45.0535	30.2912	35.9786	29.3098	92.2314	68.6241	28.3812	33.746	48.0593	34.5694	46.0931	26.4039	49.9064

## Sheet: H_thresholds
	median	std	thresh		***median in this tab is the median of the negative controls (targets 21-23)
crRNA1	506.239	20.7378	3037.44		***std in this tab is the standard deviation of the negative controls (targets 21-23)
crRNA2	519.257	31.5847	3115.54		***thresh is median*6, and is the threshold used to call signal>background for the H subtype guides
crRNA3	530.916	41.8717	3185.5
crRNA4	529.852	31.0482	3179.11
crRNA5	527.928	30.0949	3167.57
crRNA6	530.641	20.9958	3183.85
crRNA7	537.376	29.5178	3224.25
crRNA8	546.365	37.5523	3278.19
crRNA9	503.994	23.4642	3023.96
crRNA10	532.566	39.2081	3195.4
crRNA11	550.174	32.8407	3301.04
crRNA12	506.55	20.8744	3039.3
crRNA13	483.953	33.0165	2903.72
crRNA14	489.737	31.774	2938.42
crRNA15	516.169	36.1885	3097.01
crRNA16	533.352	26.4526	3200.11
crRNA28	551.659	31.9287	3309.96

## Sheet: H_thresholded
	Target6	Target11	Target14	Target15	Target16	Target17	Target18	Target19	Target20	Target1	Target2	Target3	Target4	Target5	Target7	Target8	Target9	Target10	Target12	Target13	Target21	Target22	Target23	Target29	Target30	Target24
crRNA1	3255.1	25.0573	2924.55	3217.47	3840.42	3113.29	3277.88	3282.5	2773.03	0	0	0	0	0	0	0	0	0	0	0	0	0	0	3279.97	0	0
crRNA2	0	0	0	0	0	0	0	0	0	0	0	0	0	0	0	0	0	0	0	0	0	0	0	0	0	0
crRNA3	0	0	0	0	0	0	0	0	0	3844.53	4406.06	3183.34	3531.23	3027.22	4341.43	3899.53	4176.92	4393.06	4321.3	3687.44	0	0	0	0	3271.54	0
crRNA4	0	0	0	0	0	0	0	0	0	0	0	0	0	0	0	0	0	0	0	0	0	0	0	0	0	0
crRNA5	0	0	0	0	0	0	0	0	0	0	0	0	0	0	0	0	0	0	0	0	0	0	0	0	0	0
crRNA6	0	0	0	0	0	0	0	0	0	0	0	0	0	0	0	0	0	0	0	0	0	0	0	0	0	0
crRNA7	0	0	0	0	0	0	0	0	0	0	0	0	0	0	0	0	0	0	0	0	0	0	0	0	0	0
crRNA8	0	0	0	0	0	0	0	0	0	0	0	0	0	0	0	0	0	0	0	0	0	0	0	0	0	0
crRNA9	0	0	0	0	0	0	0	0	0	0	0	0	0	0	0	0	0	0	0	0	0	0	0	0	0	0
crRNA10	0	0	0	0	0	0	0	0	0	0	0	0	0	0	0	0	0	0	0	0	0	0	0	0	0	0
crRNA11	0	0	0	0	0	0	0	0	0	0	0	0	0	0	0	0	0	0	0	0	0	0	0	0	0	0
crRNA12	0	0	0	0	0	0	0	0	0	0	0	0	0	0	0	0	0	0	0	0	0	0	0	0	0	0
crRNA13	0	0	0	0	0	0	0	0	0	0	0	0	0	0	0	0	0	0	0	0	0	0	0	0	0	0
crRNA14	0	0	0	0	0	0	0	0	0	0	0	0	0	0	0	0	0	0	0	0	0	0	0	0	0	0
crRNA15	0	0	0	0	0	0	0	0	0	0	0	0	0	0	0	0	0	0	0	0	0	0	0	0	0	0
crRNA16	0	0	0	0	0	0	0	0	0	0	0	0	0	0	0	0	0	0	0	0	0	0	0	0	0	0
crRNA28	0	0	0	0	0	0	0	0	0	0	0	0	0	0	0	0	0	0	0	0	0	0	0	0	0	0

## Sheet: N_medians
	Target6	Target11	Target14	Target15	Target16	Target17	Target18	Target19	Target20	Target1	Target2	Target3	Target4	Target5	Target7	Target8	Target9	Target10	Target12	Target13	Target21	Target22	Target23	Target29	Target30	Target24
crRNA17	960.177	1150.55	749.708	1020.02	1495.92	779.637	1515.08	2318.61	1006.82	504.553	553.182	526.868	498.435	495.187	566.155	545.79	555.9	569.074	557.606	509.112	499.652	447.578	498.292	1245	502.54	469.833
crRNA18	543.369	577.996	590.4	612.614	592.221	600.202	543.841	583.748	489.336	2453.57	1051.77	6508.81	6318.89	5530.92	2581.5	2305.01	4872.55	4304.83	7946.79	6709.89	567.885	503.46	554.005	626.571	3247.51	524.591
crRNA19	512.812	551.236	548.93	569.01	554.634	557.425	509.031	537.773	461.431	548.305	615.567	562.117	521.504	528.517	602.258	568.896	578.191	616.316	629.123	539.696	537.879	482.678	534.832	556.806	522.738	512.877
crRNA20	495.085	544.891	536.45	560.061	558.467	564.557	527.863	532.421	479.328	531.059	620.89	588.14	525.571	525.921	597.825	541.622	599.584	639.284	611.375	536.475	536.847	467.539	536.606	580.933	520.484	506.597
crRNA21	469.845	511.57	522.503	524.892	514.442	516.769	486.357	505.132	435.473	496.756	558.478	550.169	483.21	523.149	542.716	510.875	563.281	604.093	570.619	514.17	501.887	468.065	493.27	559.74	501.252	481.087
crRNA22	508.116	532.08	537.992	538.973	556.135	553.824	510.384	535.327	463.957	538.39	617.528	528.808	514.756	503.907	600.032	545.648	578.646	622.469	605.441	542.076	518.624	474.928	514.696	557.354	518.946	488.734
crRNA23	508.859	551.969	538.404	576.024	550.096	564.064	524.873	540.983	466.959	540.003	580.636	569.291	510.574	526.184	594.2	544.439	589.004	610.319	611.732	548.088	527.326	481.124	518.389	579.18	519.409	493.363
crRNA24	478.37	523.834	525.11	554.997	537.026	534.781	499.94	513.354	438.688	521.372	564.566	542.076	508.929	528.694	562.783	525.598	555.979	594.511	599.516	535.628	511.898	455.72	520.702	551.951	517.12	488.472
crRNA25	504.016	536.699	541.018	578.547	557.308	564.044	522.355	546.514	458.32	527.503	587.349	554.026	505.343	550.229	605.325	564.244	597.861	617.272	612.946	538.367	538.136	489.095	524.937	569.313	516.167	487.108
crRNA28	524.241	554.309	545.076	609.802	590.318	585.346	517.042	574.347	481.051	565.186	632.28	576.176	546.139	532.634	631.939	556.146	591.305	663.906	638.409	586.611	558.968	494.113	549.711	607.965	537.295	528.038

## Sheet: N_std_dev
	Target6	Target11	Target14	Target15	Target16	Target17	Target18	Target19	Target20	Target1	Target2	Target3	Target4	Target5	Target7	Target8	Target9	Target10	Target12	Target13	Target21	Target22	Target23	Target29	Target30	Target24
crRNA17	84.1951	116.152	58.4623	160.331	369.025	99.4445	401.505	511.349	205.48	34.6192	37.8253	108.197	36.0576	62.4294	112.903	81.4032	58.5709	34.7042	73.8667	78.918	35.1554	39.7881	40.5969	244.977	75.1936	69.3711
crRNA18	35.5452	38.7181	40.1284	55.4309	67.3379	38.2717	30.5119	49.8511	25.6792	752.865	150.59	2708.72	1930.12	2065.65	956.002	503.654	1926.76	1331.87	2665.32	2706.42	31.8472	43.1683	53.2121	367.867	1400.4	33.582
crRNA19	26.7392	22.502	38.7406	36.9621	19.7144	26.9218	51.8447	45.1265	36.7972	38.9955	40.7201	39.5962	48.7557	32.4639	27.9776	14.2297	39.1848	31.4665	195.832	31.4596	37.1862	19.1854	31.9826	30.3321	23.5858	38.6253
crRNA20	31.7069	28.1293	33.6798	34.6339	33.2993	42.6047	16.2238	37.9967	27.4546	46.4676	31.5926	40.4935	58.7806	47.3918	28.8258	33.676	42.7168	175.638	47.6414	34.7431	46.561	32.4577	28.5184	30.2409	48.7103	16.7096
crRNA21	22.4563	24.3742	30.1243	26.7407	28.5186	21.8368	36.41	29.5466	28.0423	28.0445	41.3602	35.6579	42.9871	35.0867	24.3795	79.3343	28.2299	46.6256	47.8463	28.3982	25.0987	31.628	34.5383	37.4254	26.8209	21.5432
crRNA22	26.1449	38.5487	25.0427	37.0783	21.8726	29.5402	25.6056	45.8194	36.492	29.2388	25.5523	40.5714	28.198	28.4313	27.1943	24.886	38.3038	66.5157	30.8949	42.8533	34.0114	26.3332	23.3404	30.4716	22.4699	14.0151
crRNA23	32.7893	29.7405	31.7175	38.8791	32.4506	43.4834	40.6718	38.1959	37.2743	53.2725	73.9426	47.4017	46.5885	47.0839	935.822	46.4081	31.2184	40.7976	48.6051	33.8413	43.7489	34.3071	32.585	30.6114	57.7759	33.867
crRNA24	23.0845	36.5345	26.1307	29.3301	36.5374	25.1332	35.5514	19.3197	15.6418	29.3905	52.7842	32.4987	28.308	43.3888	25.3643	21.9725	26.34	32.4927	28.9351	45.4041	28.1184	18.297	30.8559	34.4578	53.9146	26.8622
crRNA25	32.842	53.2903	29.4008	40.6075	30.349	28.3201	26.6739	31.3275	180.427	34.3894	34.572	24.9076	47.1181	48.7619	28.9488	62.5651	34.9344	27.832	48.9098	59.2312	42.8254	51.3667	28.8187	37.4435	20.715	29.0186
crRNA28	32.3487	27.4995	56.1	54.3918	28.391	48.3163	34.487	33.9456	20.5145	44.9612	51.9573	27.7802	28.6335	38.053	25.6022	31.8488	22.4934	89.2575	70.5456	25.702	30.6308	46.7643	27.5907	38.8903	22.2511	43.9177

## Sheet: N_thresholds
	median	std	thresh		***median in this tab is the median of the negative controls (targets 21-23)
crRNA17	498.292	29.68	706.053		***std in this tab is the standard deviation of the negative controls (targets 21-23)
crRNA18	554.005	33.9065	791.351		***thresh is median+std*7, and is the threshold used to call signal>background for the N subtype guides
crRNA19	534.832	31.0279	752.028
crRNA20	536.606	39.9458	816.227
crRNA21	493.27	17.5756	616.299
crRNA22	514.696	24.1735	683.911
crRNA23	518.389	24.5052	689.925
crRNA24	511.898	35.252	758.662
crRNA25	524.937	25.3767	702.574
crRNA28	549.711	35.0785	795.261

[truncated: 2 more sheets: N_thresholded, Replicates]
