# Supplementary material for: Massively multiplexed nucleic acid detection with Cas13
Source: Nature. 2020 Apr 29;582(7811):277–82. doi: 10.1038/s41586-020-2279-8 (PMC7332423; doi:10.1038/s41586-020-2279-8)
Supplement: Supplementary file 9 — HIV RT patient sample data. [file 41586_2020_2279_MOESM9_ESM.xlsx]

## Sheet: Contents
Tab	Contents
crRNA_names	Correspondence between crRNA numbers used in this experiment and crRNA names listed in Supplementary_Data_File_2_oligo_list
Target_names	Correspondence between Target numbers used in this expriment and patient sample names
Medians_X(time)	Medians of background-subtracted fluorescence droplet distributions for each crRNA-Target pair in this experiment at time point X minutes or X hours, as indicated.
Std_dev_X(time)	Standard deviations of background-subtracted fluorescence droplet distributions for each crRNA-Target pair in this experiment at time point X minutes or X hours, as indicated.
Replicates	The number of droplet pair replicates for each crRNA-Target pair in this experiment.

## Sheet: crRNA_names
Name	Number
HIVRT-K65R-ancestral-v1	1
HIVRT-K65R-derived-v1	2
HIVRT-K103N-ancestral-v1	3
HIVRT-K103N-derived-v1	4
HIVRT-V106M-ancestral-v1	5
HIVRT-V106M-derived-v1	6
HIVRT-Y181C-ancestral-v0	7
HIVRT-Y181C-derived-v0	8
HIVRT-M184V-ancestral-v1	9
HIVRT-M184V-derived-v1	10
HIVRT-G190A-ancestral-v1	13
HIVRT-G190A-derived-v1	14
No_crRNA	15

## Sheet: Target_names
In the tabs containing data, the targets are numbered. Shown below is the correspondence between the sample numbers and the contents of each sample.
Sample name	Target number
Synthetic_ancestral	1
Synthetic_K65R	2
Synthetic_K103N	3
Synthetic_V106M	4
Synthetic_Y181C	5
Synthetic_M184V	6
Synthetic_G190A	7
CCE139_D000028496_Ser	9
CCE139_D000028505_Ser	10
CCE139_D000028488_Ser	11
CCE139_D000028493_Ser	12
CCE139_D000028503_Ser	13
CCE139_D000028491_Ser	14
CCE139_D000028490_Ser	15
CCE139_D000028507_Ser	16
CCE139_D000028500_Ser	17
CCE139_D000028494_Ser	18
CCE139_D000028499_Ser	19
CCE139_D000028506_Ser	20
CCE139_D000028508_Ser	21
CCE139_D000028510_Ser	22
CCE139_D000028508_Plas	23
CCE139_D000028494_Plas	24
CCE139_D000028496_Plas	25
CCE139_D000028510_Plas	26
CCE139_D000028503_Plas	27
CCE139_D000028500_Plas	28
CCE139_D000028499_Plas	29
CCE139_D000028493_Plas	30
No_magnesium_control	33

## Sheet: Medians_30min
	Target1	Target2	Target3	Target4	Target5	Target6	Target7	Target9	Target10	Target11	Target12	Target13	Target14	Target15	Target16	Target17	Target18	Target19	Target20	Target21	Target22	Target23	Target24	Target25	Target26	Target27	Target28	Target29	Target30	Target33
crRNA1	2487.25	2853.22	3251.76	2874.38	2774.74	2777.05	2849.17	3895.03	1143.64	2481.07	3291.79	4125.6	3870.38	3714.91	3074.61	3730.04	2848.58	2236.96	3669.01	2525.71	3081.01	2775.56	3933.1	3474.09	3351.65	4056.43	3647.87	2361.6	3014.68	392.5
crRNA2	1711.79	2858.7	2209.05	1869.57	1807.56	1854.74	1923.29	1410.16	765.25	489.167	809.693	2416.27	3730.66	1347.16	857.402	2449.64	830.996	1436.41	1233.25	1262.29	1045.25	1437.89	1689.49	1257.17	1027.24	2366.99	2418.05	1471.49	656.82	417.441
crRNA3	2609.48	2554.57	738.981	2599.08	2423.33	2495.72	2534.38	493.198	482.674	938.118	825.918	591.092	500.921	3107.39	1142.01	1360.11	1199.5	441.173	1824.15	1594.54	3274.12	2019.5	1079.64	443.067	3466.05	611.001	1359.52	484.055	997.383	404.854
crRNA4	641.571	480.543	3420.55	525.963	457.886	442.561	500.409	453.958	2275.34	413.309	454.728	433.715	1210.11	598.134	398.142	405.497	415.044	1092.31	406.638	386.199	544.667	462.434	565.902	419.762	553.277	434.133	404.207	1054.77	387.451	370.527
crRNA5	483.454	413.596	481.224	385.622	426.243	398.703	435.244	437.204	424.062	437.477	433.339	455.028	416.676	469.931	412.459	395.073	424.615	393.31	411.465	380.213	494.031	464.714	503.758	391.449	515.339	462.585	396.39	429.003	370.953	398.614
crRNA6	402.875	342.715	415.117	362.881	344.77	320.656	357.997	373.111	346.623	339.569	362.41	364.283	348.152	377.614	331.311	325.29	351.753	323.43	323.865	301.901	379.632	376.485	415.79	335.128	411.344	366.131	326.428	362.466	323.986	346.976
crRNA7	796.954	858.637	1029.43	846.757	706.135	897.982	907.191	426.156	406.924	386.44	420.367	413.748	385.744	409.153	403.865	383.156	421.618	364.232	379.012	347.561	423.115	425.94	488.041	379.295	443.449	413.442	376.741	399.862	348.873	374.585
crRNA8	573.369	514.743	602.281	481.236	953.484	533.895	577.646	404.628	376.449	352.861	394.107	381.492	371.787	380.419	346.032	347.405	367.474	341.568	342.945	325.5	412.091	391.952	452.671	351.236	429.165	382.042	344.198	373.694	344.631	359.725
crRNA9	2412.73	2702.47	3158.17	2685.78	1851.14	2193.86	3212.72	654.711	653.184	970.583	1232.64	640.474	625.819	669.712	1773.81	580.675	2503.79	569.634	601.5	539.906	689.987	639.984	1480.67	576.135	724.835	621.89	589.508	601.375	967.806	427.59
crRNA10	4024.75	3894.93	4479.18	3702.42	2473.54	4855.54	4403.35	597.835	565.166	1286.99	3778.97	578.416	540.089	602.997	2816.14	530.109	3988.53	528.607	515.581	469.001	616.926	570.839	1487.09	555.424	651.036	563.954	522.445	584.751	3041.04	449.531
crRNA13	5826.1	5227.5	5884.96	4878.87	4963.73	3079.2	2531.07	685.875	445.832	4579.77	462.335	2787.73	824.039	496.381	941.382	422.484	2138.19	1237.4	421.801	355.167	488.616	427.298	6042.19	792.47	520.733	2827.68	416.66	1327.72	401.281	405.45
crRNA14	1082.74	1054.72	1222.61	977.709	1076.5	571.72	4368.83	1335.84	492.975	692.359	547.634	558.623	496.117	535.787	624.836	484.976	940.954	467.483	470.394	434.57	544.459	519.822	1063.15	1216.11	585.014	571.024	487.22	516.087	443.428	431.103
crRNA15	452.523	377.489	444.511	346.919	376.131	343.643	381.576	414.206	389.161	367.689	411.81	385.998	370.699	399.837	366.826	366.597	382.054	355.698	350.418	329.494	401.232	404.773	485.412	365.63	426.755	396.834	367.568	395.776	349.321	390.449

## Sheet: Medians_1h
	Target1	Target2	Target3	Target4	Target5	Target6	Target7	Target9	Target10	Target11	Target12	Target13	Target14	Target15	Target16	Target17	Target18	Target19	Target20	Target21	Target22	Target23	Target24	Target25	Target26	Target27	Target28	Target29	Target30	Target33
crRNA1	4127.09	4084.56	4830.63	4191.78	3973.73	4029.21	4296.64	4893.8	1446.76	3348.4	4307.14	4969.06	4832.74	5088.37	3774.38	4647.94	3470.34	2701.35	4562.84	3148.47	4224.09	3340.47	4974.99	4313.48	4480.76	4881.47	4496.07	2901.48	4077.01	392.217
crRNA2	2800.07	4186.21	3496.2	2977.75	2898.43	2967.2	3020.38	1926.28	1072.84	572.455	1067.93	3367.56	4664.52	2103.02	1153.11	3126.66	1107.5	2107.42	1909.65	1754.15	1688.99	2001.7	2416.38	1718.72	1677.48	3294.74	3055.19	2100.99	867.748	420.514
crRNA3	4284.18	3978.56	1197.81	3840.92	3710.03	3794.53	3953.76	512.631	531.184	1434.9	1147.51	698.281	537.424	4435.77	1855.54	1766.67	1856.82	463.982	2867	2472.35	4402.31	2991.37	1424.86	469.999	4651.12	739.63	1771.44	495.505	1530.05	395.095
crRNA4	954.365	630.363	4911.67	632.23	553.845	558.816	630.877	464.98	3501.83	428.06	481.357	450.561	2167.1	788.893	415.904	428.326	431.152	1515.34	432.033	410.082	653.695	484.948	654.488	432.218	653.603	445.328	423.454	1446.21	406.441	372.143
crRNA5	540.924	469.281	508.182	401.728	484.951	449.474	485.09	429.177	460.981	527.703	432.339	524.109	438.225	687.672	488.923	402.912	496.349	409.051	501.054	441.825	645.204	587.014	513.119	388.535	633.054	522.984	401.962	453.413	389.599	394.996
crRNA6	406.435	343.395	409.275	450.911	341.356	320.696	362.995	372.405	349.949	348.183	366.093	366.272	352.058	424.958	335.271	325.682	349.387	323.739	328.331	296.235	412.544	376.896	415.966	338.87	429.439	373.381	325.061	364.244	333.265	345.765
crRNA7	1012.03	1097.04	1321.78	1073.56	854.198	1206.24	1170.49	425.798	409.527	390.066	419.9	414.622	388.054	411.472	423.027	385.769	458.55	366.795	378.809	350.005	426.02	428.991	486.867	379.707	449.048	409.986	375.43	397.231	356.023	376.307
crRNA8	705.184	654.873	760.838	615.007	1243.99	672.767	720.438	403.783	377.654	352.889	393.119	384.493	368.836	384.426	344.525	357.692	365.646	344.122	347.107	322.322	417.017	389.307	449.446	351.126	432.379	379.649	344.345	374.615	344.015	348.933
crRNA9	3811.09	3938.5	4677.22	3941.16	2627.64	3261.29	4361.84	725.748	748.11	1431.29	1640.32	711.81	710.009	781.212	3136.45	646.487	3786.21	645.992	686.412	603.485	816.294	709.707	2789.76	636.366	841.807	689.209	655.455	667.867	1273.91	426.492
crRNA10	5286.26	4929.3	5545.15	4695.08	3328.91	4964.97	5029.21	652.435	629.255	1904.46	4717.45	624.512	582.197	674.192	4593.49	573.05	5054.65	579.869	568.723	513.14	709.677	613.761	2851.49	634.865	748.278	611.739	556.184	635.646	3891.87	442.552
crRNA13	6036.59	5235.34	5823.64	4832.98	4953.17	3442.25	3463.76	942.758	542.477	5426.67	499.57	3910.25	1597.94	580.747	2010.16	466.028	3877.86	1509.17	492.021	367.337	525.514	435.039	6269.83	1061.89	607.904	3855.59	462.058	1652.9	442.145	394.628
crRNA14	1656.58	1608.25	1881.5	1530.72	1644.79	685.628	4903.94	1774.8	542.489	1148.55	595.234	710.412	555.626	612.396	1199.82	524.536	1932.63	518.538	517.343	480.653	634.152	571.901	1603.24	1514.78	683.588	739.162	531.888	576.107	492.09	428.49
crRNA15	450.96	378.075	444.095	341.792	375.653	338.793	379.241	415.386	390.43	362.114	405.949	384.344	370.757	397.346	366.998	365.874	377.036	351.347	341.507	324.302	390.962	397.347	481.652	361.762	422.946	397.158	362.102	392.264	339.5	387.339

## Sheet: Medians_3h
	Target1	Target2	Target3	Target4	Target5	Target6	Target7	Target9	Target10	Target11	Target12	Target13	Target14	Target15	Target16	Target17	Target18	Target19	Target20	Target21	Target22	Target23	Target24	Target25	Target26	Target27	Target28	Target29	Target30	Target33
crRNA1	5123.47	4575.86	5444.35	4614.93	4416.71	4437.14	4781.99	5239.83	1593.15	3695.36	4681.24	5297.35	5007.82	5426.23	4038.54	4882.31	3652.25	2880.2	4626.98	3490.83	4762.66	3568.61	5351.96	4619.34	4937.91	5000.08	4726.36	3146.1	4377.88	416.873
crRNA2	3654.59	4596.72	4328.01	3720.26	3571.01	3667.35	3735.12	2228.36	1224.94	642.084	1196.71	3719.23	4784.33	2689.12	1295.17	3278.06	1265.16	2349.15	2309.51	1983.95	2279.52	2245.76	2822.11	1915.31	2255	3609.3	3152.95	2385.43	989.213	435.348
crRNA3	5298.04	4514.27	1790.5	4336.56	4201.72	4259.7	4643.4	548.101	587.742	1760.49	1468.98	774.083	579.38	5149.64	2390.96	1933.48	2425.02	498.873	3403.27	3104.12	4755.87	3512.93	1688.35	497.823	5052.6	829.854	1947.44	531.463	2106.74	417.781
crRNA4	1418.19	870.022	5501.8	784.101	697.101	749.588	830.22	493.948	4473.59	461.377	518.634	477.65	3114.42	1050.1	456.304	458.688	457.811	1715.21	469.542	439.156	791.38	521.24	788.932	454.43	796.384	475.503	448.237	1651.15	435.89	403.936
crRNA5	662.04	574.262	586.939	447.379	597.217	568.055	585.544	454.36	538.226	680.6	467.638	660.922	542.086	1492.18	720.847	432.092	710.358	461.161	710.888	637.079	932.481	901.535	560.896	409.271	871.562	637.948	430.489	505.542	463.726	414.797
crRNA6	436.698	364.708	432.844	631.292	362.871	345.694	382.475	397.09	372.078	373.305	389.473	396.258	379.088	522.071	356.398	352.22	373.136	341.17	357.527	318.906	462.288	401.62	435.821	358.262	483.075	406.058	343.366	386.477	368.587	367.152
crRNA7	1254.8	1308.52	1532.69	1224.88	944.424	1458.69	1341.57	448.892	430.42	407.722	439.52	434.64	404.918	434.638	505.768	406.723	547.697	380.685	404.813	369.79	448.965	449.886	509.624	397.242	472.421	431.212	394.897	416.286	372.221	396.125
crRNA8	806.946	768.541	868.172	696.196	1391.05	770.643	785.071	424.25	405.479	375.012	416.534	407.915	393.717	409.929	373.033	382.066	388.331	364.5	365.382	342.898	436.625	408.437	471.362	370.408	458.931	405.024	363.815	391.636	365.629	371.383
crRNA9	4886.32	4651.87	5579.53	4639.33	3077.39	3923.39	4926.37	770.55	827.52	1880.39	1931.23	758.906	760.944	868.287	4416.24	702.237	4589	694.376	740.748	646.247	907.499	761.725	3429.34	687.735	935.708	732.381	700.483	724.444	1526.53	447.173
crRNA10	5956.83	5332.28	5812.72	4917.37	3720.85	4939.36	5121.72	704.221	682.306	2289.55	5098.89	656.999	626.875	738.93	5537.22	612.769	5229.85	628.794	611.91	550.238	777.272	666.003	3431.18	734.517	828.438	653.511	591.156	671.042	4222.82	463.443
crRNA13	5957.21	5170.51	5740.17	4768.35	4871.02	3542.68	3803.42	1093.05	706.447	5421.44	566.695	4145.25	1749.81	660.613	3935.7	530.116	4736.89	1569.33	575.188	394.524	628.81	473.912	6128.62	1229.16	879.49	4047.84	523.736	1751.73	493.992	421.979
crRNA14	1996.13	1929.37	2276.24	1835.86	1985.8	798.095	4915.3	2286.77	628.35	1439.11	672.582	910.426	692.059	731.216	2754.81	600.9	2821.32	607.627	591.934	553.209	757.237	646.783	2007.15	1852.74	863.262	907.512	609.34	659.579	548.323	447.818
crRNA15	473.576	395.265	471.035	361.017	386.667	362.764	396.673	434.936	411.25	387.962	428.811	401.08	393.926	416.563	388.597	389.584	395.646	369.296	363.51	343.597	422.592	416.092	509.816	381.089	438.907	416.493	380.34	411.581	358.612	410.295

## Sheet: Std_dev_30min
	Target1	Target2	Target3	Target4	Target5	Target6	Target7	Target9	Target10	Target11	Target12	Target13	Target14	Target15	Target16	Target17	Target18	Target19	Target20	Target21	Target22	Target23	Target24	Target25	Target26	Target27	Target28	Target29	Target30	Target33
crRNA1	166.664	451.878	235.118	180.965	469.381	141.58	268.697	228.168	316.203	115.139	562.94	704.79	357.368	218.947	256.844	231.324	211.235	159.066	209.48	438.904	126.163	241.288	391.929	290.956	153.821	262.531	263.126	214.736	209.042	30.7956
crRNA2	105.088	146.514	154.83	82.623	111.61	143.406	297.011	267.642	63.6606	754.486	45.1778	385.387	650.45	1090.06	55.755	471.847	64.8385	65.8495	207.637	227.509	63.1085	275.102	238.37	63.5066	161.643	244.058	143.82	258.573	420.661	82.7368
crRNA3	151.346	131.409	74.4127	213.952	133.398	217.282	214.11	40.446	36.4621	66.6409	159.982	38.702	89.7124	747.263	69.2795	96.858	195.869	22.1671	111.139	114.708	455.043	472.3	74.2858	36.5963	671.853	40.2424	178.395	38.5879	53.5731	30.2509
crRNA4	38.1936	39.0022	277.295	55.2433	28.05	43.4406	39.1428	27.8659	116.996	32.02	27.9582	51.713	119.002	168.603	59.2198	28.6855	43.7839	138.086	47.7471	37.892	37.2477	57.7258	96.6376	40.2136	59.4727	36.0252	28.3022	79.7686	20.3508	23.0126
crRNA5	32.8521	26.4897	40.1716	48.2617	36.2579	28.0822	30.0243	32.483	32.6919	31.2497	45.7251	32.8068	51.313	38.8897	21.557	29.4681	34.4397	36.4967	43.3699	24.205	35.0552	31.6201	60.6854	30.6493	35.3635	41.6386	55.528	35.7755	34.7902	44.2849
crRNA6	53.2689	27.1455	28.4293	40.5853	31.7532	39.2787	25.2696	47.6739	31.3289	57.5271	12.679	34.0582	39.2522	25.7164	29.3022	44.824	16.9807	25.9162	27.9825	20.8018	19.2684	41.7181	46.3294	35.7309	46.0964	30.736	12.4618	40.8123	24.3611	20.2012
crRNA7	39.083	51.5028	86.3055	43.351	41.9766	60.8498	54.4301	48.9107	25.0251	20.8375	40.0444	53.2586	27.0188	31.4409	48.0449	72.9269	35.2551	26.6044	224.256	29.4905	36.5097	52.8036	53.3399	25.3402	36.0461	33.1669	31.136	24.9178	17.3927	20.5904
crRNA8	47.3197	36.282	37.7818	137.298	145.739	34.2501	29.7599	69.3967	46.0612	27.9725	30.5093	39.1774	36.1071	45.5729	48.9677	22.5528	127.054	28.9639	16.4829	36.9105	49.6954	39.9037	26.9537	29.3729	32.323	40.9582	38.7075	31.8914	55.7654	40.2442
crRNA9	172.37	152.852	161.226	120.474	146.215	142.069	215.745	51.5495	48.108	95.5353	243.228	76.4656	49.2528	58.5273	82.2688	47.5584	142.672	42.9784	51.9137	21.8493	60.7241	54.6715	145.125	42.3668	46.1692	35.5	38.9434	37.6278	74.0985	31.7167
crRNA10	270.288	261.229	296.365	242.408	172.61	992.884	823.155	42.2746	50.1734	981.068	324.667	41.5642	28.8137	47.4382	158.378	37.9602	240.335	43.1537	40.307	37.5343	35.5736	93.4825	205.728	40.1461	67.5204	31.592	27.1236	37.7523	215.085	20.8234
crRNA13	552.681	337.508	552.651	433.09	361.324	185.102	183.842	48.8715	51.7091	245.53	1130.17	306.271	115.456	439.51	807.163	296.358	92.4629	76.8773	47.7382	29.6908	53.99	42.5145	597.22	69.9502	23.1939	570.329	30.3494	62.7026	25.5566	20.6099
crRNA14	133.043	103.948	76.9162	103.124	58.1604	44.1117	335.979	58.4683	41.9492	32.8974	154.708	58.9391	30.4065	33.6165	93.0522	73.3873	88.8337	43.739	42.9607	27.2844	31.9609	43.6324	91.4649	74.2492	40.5549	30.4897	24.19	38.1363	184.194	42.7004
crRNA15	68.0567	64.5087	94.482	28.1887	38.2927	33.0904	29.5855	62.6109	36.7841	33.1121	32.769	26.8916	26.214	33.6718	45.3481	26.9977	23.2617	28.6594	36.594	37.3724	46.7202	52.8375	566.551	37.0355	34.0892	30.3197	36.663	40.693	44.079	29.798

## Sheet: Std_dev_1h
	Target1	Target2	Target3	Target4	Target5	Target6	Target7	Target9	Target10	Target11	Target12	Target13	Target14	Target15	Target16	Target17	Target18	Target19	Target20	Target21	Target22	Target23	Target24	Target25	Target26	Target27	Target28	Target29	Target30	Target33
crRNA1	366.447	727.636	439.78	305.402	724.609	222.453	463.193	311.425	546.934	204.951	803.21	843.257	430.599	324.921	397.11	342.604	253.967	222.472	344.907	567.084	204.153	652.762	588.789	374.144	231.046	401.965	380.112	293.984	284.809	30.0054
crRNA2	213.157	279.731	327.416	178.022	209.98	278.356	550.206	423.523	124.983	1029.02	81.3986	537.852	815.768	1278.12	101.412	624.237	89.5439	127.275	345.617	331.177	92.9534	392.631	398.055	95.8159	363.679	346.815	226.05	410.158	599.723	82.8636
crRNA3	448.165	265.146	132.53	369.72	273.452	347.272	338.653	44.0062	45.5218	131.805	328.662	49.3041	138.845	1106.66	129.04	141.266	375.302	26.4489	201.675	186.705	569.826	648.489	127.592	41.9387	953.633	57.3064	242.029	40.2564	94.1902	27.9925
crRNA4	60.3653	52.0218	474.694	80.293	37.7589	46.3347	47.6878	28.7423	196.962	38.1259	41.4619	53.9136	191.362	360.265	63.83	30.9661	49.3488	212.561	45.4821	37.7163	45.0157	83.6575	102.525	43.6129	62.4659	41.0686	31.1596	144.8	22.8503	21.6685
crRNA5	36.7052	31.6032	46.7449	50.9228	44.445	37.4784	34.0514	34.6916	38.2866	37.8859	59.2472	35.7829	51.5468	64.3692	40.549	27.6041	30.46	36.1299	44.4302	27.0676	41.5113	50.1879	63.01	31.5813	45.1434	48.0155	63.5085	36.8658	35.9788	44.3823
crRNA6	52.7884	26.9871	29.2703	48.386	22.4095	37.9168	23.5093	46.0358	33.5737	108.506	16.6654	36.8117	39.3262	32.8113	29.1638	45.7935	16.2391	26.9352	28.1502	22.1212	21.9941	48.1881	46.6186	37.7385	53.4888	31.0228	13.7222	41.1046	26.6051	20.6561
crRNA7	60.8521	80.4489	130.4	67.5662	47.059	94.2576	82.7749	52.0952	26.0548	25.3503	43.6909	55.066	28.8317	35.1064	43.291	126.774	38.3787	30.777	221.198	29.572	40.4218	50.3907	56.1289	25.9738	39.0713	32.4395	30.246	25.6036	18.8372	19.113
crRNA8	63.2183	50.4687	54.7651	193.922	205.767	49.1753	48.6651	68.9026	51.0646	27.5146	32.0104	38.5672	37.1497	49.7973	50.184	19.8927	135.701	28.4633	19.06	39.1488	65.712	38.5088	25.1165	30.8272	36.6233	41.8501	40.1747	34.9425	55.4755	41.7444
crRNA9	256.672	274.712	246.759	227.098	269.447	233.904	312.301	64.4992	56.4982	129.175	423.794	90.0632	60.8887	81.2354	205.923	53.0197	246.517	50.9555	57.2567	30.5713	85.2946	70.3036	439.695	53.5028	57.262	43.47	50.3145	51.5603	124.822	31.1945
crRNA10	331.32	380.034	435.845	363.997	274.511	1038.85	987.211	47.4595	56.8291	858.839	348.733	45.838	35.6569	50.8154	334.287	37.5119	327.756	40.4667	44.2742	42.0718	49.9658	167.553	487.964	52.7022	72.0296	38.6271	31.0436	41.7102	282.916	20.5888
crRNA13	606.664	358.03	546.607	450.32	371.866	251.407	309.45	99.4315	90.1361	306.006	1431.18	349.77	99.9042	540.613	672.468	801.325	135.902	118.105	144.146	33.2378	57.1857	49.817	654.973	113.477	31.8406	531.439	32.5207	113.963	26.9965	18.1691
crRNA14	179.192	194.77	148.955	205.129	107.658	62.1744	392.257	92.1537	48.4445	66.2394	556.797	81.5333	34.3493	45.8001	128.448	82.1494	283.861	39.1585	113.44	32.524	36.3945	55.8934	191.404	100.583	54.293	33.5108	33.286	47.3205	256.473	43.3814
crRNA15	70.1447	79.0589	93.9192	27.5782	35.9463	33.7956	30.4542	66.6851	37.8818	37.5988	34.9939	26.1239	27.9861	36.7596	45.4697	22.2085	21.6513	27.2168	35.6098	39.326	46.6499	58.9541	712.079	41.1132	33.055	32.4874	36.8347	43.319	45.256	27.7809

## Sheet: Std_dev_3h
	Target1	Target2	Target3	Target4	Target5	Target6	Target7	Target9	Target10	Target11	Target12	Target13	Target14	Target15	Target16	Target17	Target18	Target19	Target20	Target21	Target22	Target23	Target24	Target25	Target26	Target27	Target28	Target29	Target30	Target33
crRNA1	517.384	834.036	530.767	366.957	812.727	274.123	574.352	358.96	738.975	254.808	888.043	826.206	398.611	338.732	444.286	394.708	264.017	229.199	357.506	600.573	280.296	882.189	661.55	396.901	256.73	428.524	422.056	302.49	327.132	33.3293
crRNA2	309.313	353.338	497.48	228.595	293.182	381.154	726.386	530.559	156.837	1115.23	96.1418	588.075	831.049	1146.07	122.029	646.363	110.833	147.636	380.316	392.157	147.11	179.466	507.32	114.894	556.213	386.195	234.124	468.037	681.42	84.0696
crRNA3	710.585	359.345	243.625	428.569	335.89	381.53	412.731	50.6642	53.1682	182.303	448.351	56.232	168.697	1312.39	199.425	161.189	508.941	33.6973	254.717	242.948	561.276	668.343	177.566	53.5866	1054.12	72.7902	270.207	42.7292	168.019	29.5787
crRNA4	125.185	84.0391	568.929	103.086	61.0052	63.1692	65.5714	33.1047	278.336	40.982	53.6851	57.0864	260.885	534.66	825.541	37.3686	56.2466	229.21	46.0675	41.9943	53.7042	127.142	118.64	46.6774	98.8668	47.1826	34.576	180.187	28.8864	22.727
crRNA5	64.4487	47.2888	60.318	58.8896	64.814	55.6378	47.7968	34.2127	44.5009	55.6232	120.349	51.1608	58.0429	212.176	92.5833	33.5906	39.4543	46.4852	57.2465	35.3383	66.525	82.5058	65.1023	40.5173	80.1432	56.2662	69.0679	50.6851	41.0206	47.1247
crRNA6	55.0604	33.265	37.4276	66.2598	28.7019	39.2055	30.5173	43.1072	36.8293	124.737	22.4841	36.5369	36.8182	47.4634	34.0888	45.6832	23.4846	30.8474	31.3479	25.6632	30.0661	60.3859	51.1046	42.1717	64.9375	36.651	15.6028	41.6732	31.0902	27.2251
crRNA7	89.5996	103.444	166.71	86.4889	52.5428	109.448	95.1359	52.3057	29.6342	28.0189	58.1585	57.0288	30.5644	37.7051	47.9852	170.5	56.6631	32.4386	213.097	31.2531	45.9691	50.4606	61.844	31.5692	43.8861	35.9381	29.2332	28.651	22.1701	115.298
crRNA8	83.1813	57.4173	75.2951	365.74	235.036	61.8764	63.4613	66.9288	51.8866	29.1872	39.6557	40.0642	38.7365	51.5293	47.6343	24.8156	194.594	33.0317	31.3746	42.0153	113.989	43.9962	30.7268	34.2289	36.5357	47.2677	41.0233	39.4703	59.5997	41.963
crRNA9	318.675	354.309	291.456	282.171	345.976	287.29	349.627	78.0461	68.354	203.811	539.968	97.3412	66.3952	97.3601	367.559	87.6738	323.112	55.0091	63.3817	31.294	106.787	82.0667	595.284	64.8116	74.3153	51.144	51.6049	62.4	170.036	30.1946
crRNA10	383.778	428.904	490.032	399.822	325.105	380.719	1010.17	60.3971	70.4248	794.179	381.391	54.217	47.1165	58.6255	445.737	40.675	324.45	40.1191	52.9149	44.3424	61.2675	387.046	626.093	65.3772	78.1243	43.3061	42.5487	50.9231	298.825	23.4414
crRNA13	597.405	345.754	527.546	453.651	393.941	255.303	351.477	124.659	134.2	355.068	1616.61	361.262	123.078	541.076	568.192	931.572	236.292	115.935	358.771	38.5125	73.8646	70.2091	666.409	146.732	62.7943	509.255	39.7942	121.899	32.0203	19.2749
crRNA14	281.381	189.831	194.56	257.748	144.544	85.4421	368.174	137.147	62.3154	104.019	944.407	177.383	44.3634	148.105	299.795	96.2981	474.529	41.5325	179.837	83.0103	126.293	73.9193	263.64	131.426	81.7522	45.2415	36.7605	54.0282	321.696	42.9844
crRNA15	75.4899	85.799	101.389	32.031	42.4386	36.329	37.7816	71.915	40.2452	40.682	34.164	25.9536	27.815	36.2244	48.5474	25.8255	23.604	32.4428	36.8174	64.349	51.5984	61.0108	768.531	45.4149	38.1405	40.3505	41.5416	48.6754	44.2255	28.3047

## Sheet: Replicates
	Target1	Target2	Target3	Target4	Target5	Target6	Target7	Target9	Target10	Target11	Target12	Target13	Target14	Target15	Target16	Target17	Target18	Target19	Target20	Target21	Target22	Target23	Target24	Target25	Target26	Target27	Target28	Target29	Target30	Target33
crRNA1	36	29	24	36	36	32	23	27	21	25	31	31	36	27	30	21	22	22	20	27	21	30	33	32	23	19	18	21	27	28
crRNA2	20	34	25	23	30	30	24	17	27	18	21	34	36	28	26	30	18	33	28	23	25	23	40	20	24	20	13	25	27	22
crRNA3	24	30	27	38	21	24	26	28	21	32	27	36	29	26	25	29	17	18	27	24	24	38	28	24	34	27	21	27	35	25
crRNA4	30	26	27	24	36	31	35	38	22	25	23	27	22	28	36	30	23	20	25	33	30	25	38	29	22	28	19	23	30	26
crRNA5	26	24	25	36	28	26	33	26	28	32	18	30	25	30	28	24	21	28	31	22	25	23	28	21	24	28	18	31	28	22
crRNA6	34	40	26	21	27	34	25	24	29	27	14	36	25	32	33	26	21	31	35	26	24	29	32	42	17	27	17	26	31	31
crRNA7	30	30	42	22	20	30	30	19	36	30	23	33	28	36	31	22	24	28	27	24	22	31	36	20	22	20	20	36	35	22
crRNA8	33	24	21	20	30	32	29	24	27	32	30	34	30	37	41	21	28	31	19	34	17	30	29	37	16	20	16	37	34	27
crRNA9	25	32	26	25	23	30	23	21	30	19	31	30	25	37	30	30	26	35	27	31	18	27	35	29	17	28	13	20	32	29
crRNA10	23	32	14	25	37	25	23	27	28	17	26	31	32	27	29	29	18	20	25	36	24	22	28	26	19	25	16	23	28	23
crRNA13	32	39	27	45	28	35	40	28	19	33	28	30	34	45	28	32	20	29	27	23	12	34	42	16	20	26	22	29	24	14
crRNA14	29	41	33	28	33	25	27	23	35	36	28	23	25	36	37	25	22	26	38	24	21	30	35	28	23	17	14	27	24	29
crRNA15	33	29	29	28	28	33	31	23	30	25	31	31	39	21	33	31	20	22	29	32	23	34	33	35	26	24	19	34	29	22
