# Supplementary material for: Massively multiplexed nucleic acid detection with Cas13
Source: Nature. 2020 Apr 29;582(7811):277–82. doi: 10.1038/s41586-020-2279-8 (PMC7332423; doi:10.1038/s41586-020-2279-8)
Supplement: Supplementary file 10 — Data on number of replicates per experiment [file 41586_2020_2279_MOESM10_ESM.xlsx]

## Sheet: Sheet1
Experiment type	Average number of replicates
Zika	72
HAV round 1	15
HAV round 2	14
HAV patient samples	27
Influenza H subtyping	23
Influenza N subtyping	12
Influenza patient samples	18
HIV RT synthetic	16
HIV RT patient samples
